# Supplementary material for: Dual RNA-Seq Profiling Unveils Mycoparasitic Activities of Trichoderma atroviride against Haploid Armillaria ostoyae in Antagonistic Interaction Assays
Source: Microbiol Spectr. 2023 May 4;11(3):e04626-22. doi: 10.1128/spectrum.04626-22 (PMC10269595; doi:10.1128/spectrum.04626-22)
Supplement: Supplemental file 1 — Supplemental material. Download spectrum.04626-22-s0001.xls, XLS file, 0.2 MB [file spectrum.04626-22-s0001.xls]

## Sheet: Information About Tabs
File 1. InterPro and GO enrichment data.
AO_TA_Interpro Enrichment	IPRID	Org	Stage	Set annotated	Set Size	category annotated	total annotated	p_value	Fold enriched	p.adjusted	IPR_Desc	genes
	Interpro ID	Organism where it is observed AO (Armillaria ostoyae) or TA (Trichoderm atroviride)	Stage at which the enrichment is observed	Number of genes corresponding to particular Interpro term in cluster	Number of genes corresponding to particular Interpro term in genome	Number of genes in cluster that could be linked to certain Interpro terms	Number of genes in genome that could be linked to certain Interpro terms	Hypergeometric test P.value	Fold Enrichment calculation	BH Corrected P.value	Description of Interpro terms	Genes that had the interpro domains
	GO-ID	p-value	corr p-value	Set annotated	Set Size	category annotated	total annotated	Description	Genes in test set	GO:Category	Stage	Organism
GO_Enrichment_AO_TA	Gene Ontology ID	Hypergeometric Test P.value	BH Corrected P.value	Number of genes corresponding to particular GO terms in cluster	Number of genes corresponding to particular GO terms in genome	Number of genes in cluster that could be linked to certain GO terms	Number of genes in genome that could be linked to certain GO terms	GO Description	Genes that corresponds to the GO term and was observed in Cluster	Gene Ontology Category	Stage at which the enrichment is observed	Organism where it is observed AO (Armillaria ostoyae) or TA (Trichoderm atroviride)

## Sheet: AO_TA_InterproEnrichment
IPRID	Org	Stage	Set annotated	Set Size	category annotated	total annotated	p_value	Fold enriched	p.adjusted	IPR_Desc	genes
IPR016288	AO	Mycoparasite	2	2	692	10061	0.00472438	14.539	0.0633982	1, 4-beta cellobiohydrolase	ARMOST_04232,ARMOST_04231
IPR013525	TA	Mycoparasite	5	10	711	8240	0.00082276	5.79466	0.0722853	ABC-2 type transporter	XM_014085418.1,XM_014088205.1,XM_014087292.1,XM_014091367.1,XM_014092097.1
IPR002068	TA	Mycoparasite	4	5	711	8240	0.000256145	9.27145	0.0393824	Alpha crystallin/Hsp20 domain	XM_014083954.1,XM_014088025.1,XM_014090847.1,XM_014091349.1
IPR020683	TA	Metabolite	22	115	740	8240	0.000493661	2.1302	0.0475325	Ankyrin repeat-containing domain	XM_014092988.1,XM_014093019.1,XM_014087540.1,XM_014084439.1,XM_014084631.1,XM_014085511.1,XM_014085852.1,XM_014089300.1,XM_014091231.1,XM_014092241.1,XM_014082834.1,XM_014083437.1,XM_014084920.1,XM_014085396.1,XM_014087544.1,XM_014087686.1,XM_014090028.1,XM_014090622.1,XM_014091358.1,XM_014092026.1,XM_014092762.1,XM_014086568.1
IPR010929	TA	Mycoparasite	5	8	711	8240	0.000211808	7.24332	0.0393824	CDR ABC transporter	XM_014085418.1,XM_014088205.1,XM_014087292.1,XM_014091367.1,XM_014092097.1
IPR010636	TA	Metabolite	6	9	740	8240	3.40948e-05	7.42342	0.00765996	Cerato-ulmin hydrophobin family	XM_014082902.1,XM_014082751.1,XM_014082790.1,XM_014084796.1,XM_014085757.1,XM_014088786.1
IPR002423	TA	Metabolite	6	10	740	8240	7.87563e-05	6.68108	0.0132704	Chaperonin Cpn60/TCP-1 family	XM_014083756.1,XM_014090690.1,XM_014090892.1,XM_014092486.1,XM_014092926.1,XM_014086571.1
IPR002935	AO	Metabolite	2	6	145	10061	0.00297898	23.1287	0.0229153	Class I-like SAM-dependent O-methyltransferase	ARMOST_01532,ARMOST_15775
IPR001242	TA	Metabolite	8	20	740	8240	0.000192785	4.45405	0.0216562	Condensation domain	XM_014083357.1,XM_014082537.1,XM_014088238.1,XM_014093172.1,XM_014082026.1,XM_014089477.1,XM_014082536.1,XM_014088564.1
IPR001242	AO	Metabolite	1	2	145	10061	0.0286179	34.6931	0.0986823	Condensation domain	ARMOST_17073
IPR007274	AO	Metabolite	1	3	145	10061	0.0426203	23.1287	0.099117	Ctr copper transporter	ARMOST_00875
IPR003712	AO	Metabolite	1	1	145	10061	0.0144121	69.3862	0.0630412	Cyanate lyase, C-terminal	ARMOST_03034
IPR001199	TA	Mycoparasite	9	23	711	8240	6.80119e-05	4.53495	0.0209136	Cytochrome b5-like heme/steroid binding domain	XM_014089639.1,XM_014082279.1,XM_014082455.1,XM_014082506.1,XM_014084926.1,XM_014086665.1,XM_014091850.1,XM_014086049.1,XM_014087811.1
IPR006218	AO	Metabolite	1	3	145	10061	0.0426203	23.1287	0.099117	DAHP synthetase I/KDSA	ARMOST_16530
IPR002818	AO	Mycoparasite	3	6	692	10061	0.00553606	7.26951	0.0677353	DJ-1/PfpI	ARMOST_15555,ARMOST_04246,ARMOST_15546
IPR018712	AO	Mycoparasite	6	12	692	10061	6.68573e-05	7.26951	0.00347658	Domain of unknown function DUF2235	ARMOST_02453,ARMOST_02475,ARMOST_18891,ARMOST_16991,ARMOST_20531,ARMOST_08625
IPR001853	AO	Mycoparasite	2	2	692	10061	0.00472438	14.539	0.0633982	DSBA-like thioredoxin domain	ARMOST_10804,ARMOST_03393
IPR006905	AO	Metabolite	3	7	145	10061	9.83708e-05	29.7369	0.00196742	Flavin-dependent halogenase	ARMOST_02567,ARMOST_12786,ARMOST_02553
IPR000889	AO	Metabolite	1	1	145	10061	0.0144121	69.3862	0.0630412	Glutathione peroxidase	ARMOST_13088
IPR002772	TA	Metabolite	6	14	740	8240	0.000822001	4.7722	0.0615588	Glycoside hydrolase family 3	XM_014083670.1,XM_014085346.1,XM_014089433.1,XM_014089439.1,XM_014085010.1,XM_014090554.1
IPR010730	TA	Metabolite	20	91	740	8240	0.000127769	2.44728	0.0172232	Heterokaryon incompatibility	XM_014083156.1,XM_014085988.1,XM_014087172.1,XM_014088441.1,XM_014088442.1,XM_014088765.1,XM_014089778.1,XM_014089990.1,XM_014090618.1,XM_014092902.1,XM_014093509.1,XM_014082142.1,XM_014084341.1,XM_014090018.1,XM_014090838.1,XM_014091515.1,XM_014092383.1,XM_014092848.1,XM_014093586.1,XM_014093835.1
IPR000898	AO	Metabolite	2	3	145	10061	0.000613023	46.2575	0.00766279	Indoleamine 2,3-dioxygenase	ARMOST_04226,ARMOST_13365
IPR030185	AO	Mycoparasite	3	6	692	10061	0.00553606	7.26951	0.0677353	Malic acid transport protein	ARMOST_18321,ARMOST_15492,ARMOST_15493
IPR007111	TA	Metabolite	18	62	740	8240	4.90525e-06	3.23278	0.00165307	NACHT nucleoside triphosphatase	XM_014093019.1,XM_014088670.1,XM_014084870.1,XM_014087330.1,XM_014088158.1,XM_014088782.1,XM_014089942.1,XM_014090246.1,XM_014091181.1,XM_014091194.1,XM_014091372.1,XM_014092241.1,XM_014092561.1,XM_014082909.1,XM_014085442.1,XM_014087452.1,XM_014087544.1,XM_014090622.1
IPR001509	TA	Mycoparasite	9	33	711	8240	0.00146287	3.16072	0.0957084	NAD-dependent epimerase/dehydratase	XM_014091986.1,XM_014084748.1,XM_014085279.1,XM_014087472.1,XM_014088743.1,XM_014088856.1,XM_014090466.1,XM_014091378.1,XM_014093049.1
IPR016040	TA	Mycoparasite	6	13	711	8240	0.000408511	5.34891	0.0502469	NAD(P)-binding domain	XM_014087036.1,XM_014087339.1,XM_014087633.1,XM_014088280.1,XM_014088447.1,XM_014090456.1
IPR001155	AO	Mycoparasite	18	38	692	10061	8.7133e-12	6.8869	3.62473e-09	NADH:flavin oxidoreductase/NADH oxidase, N-terminal	ARMOST_08508,ARMOST_01689,ARMOST_03716,ARMOST_13377,ARMOST_11973,ARMOST_01424,ARMOST_22629,ARMOST_08510,ARMOST_08487,ARMOST_20125,ARMOST_16593,ARMOST_18067,ARMOST_01688,ARMOST_08480,ARMOST_08484,ARMOST_08489,ARMOST_14210,ARMOST_15462
IPR008030	AO	Mycoparasite	9	17	692	10061	4.82015e-07	7.69713	4.01036e-05	NmrA-like domain	ARMOST_19348,ARMOST_04333,ARMOST_13659,ARMOST_19539,ARMOST_14535,ARMOST_05855,ARMOST_14590,ARMOST_19553,ARMOST_14522
IPR000845	TA	Metabolite	21	46	740	8240	6.33758e-11	5.08343	4.27153e-08	Nucleoside phosphorylase domain	XM_014092988.1,XM_014087540.1,XM_014088670.1,XM_014083175.1,XM_014084633.1,XM_014085127.1,XM_014085357.1,XM_014089948.1,XM_014091230.1,XM_014091338.1,XM_014091427.1,XM_014093650.1,XM_014093691.1,XM_014082834.1,XM_014085189.1,XM_014085309.1,XM_014085395.1,XM_014086266.1,XM_014088310.1,XM_014090622.1,XM_014091069.1
IPR031359	TA	Metabolite	6	14	740	8240	0.000822001	4.7722	0.0615588	NWD NACHT-NTPase, N-terminal	XM_014084870.1,XM_014085024.1,XM_014087330.1,XM_014089942.1,XM_014086083.1,XM_014087544.1
IPR032630	AO	Mycoparasite	3	5	692	10061	0.00291682	8.72341	0.0449406	P-type ATPase, C-terminal	ARMOST_19858,ARMOST_15696,ARMOST_15705
IPR032631	AO	Mycoparasite	3	6	692	10061	0.00553606	7.26951	0.0677353	P-type ATPase, N-terminal	ARMOST_19858,ARMOST_15696,ARMOST_15705
IPR006845	TA	Mycoparasite	3	3	711	8240	0.000639957	11.5893	0.0655956	Pex, N-terminal	XM_014082997.1,XM_014086005.1,XM_014083229.1
IPR012941	AO	Metabolite	1	2	145	10061	0.0286179	34.6931	0.0986823	Phenol hydroxylase, C-terminal dimerisation domain	ARMOST_17174
IPR002347	TA	Mycoparasite	35	131	711	8240	7.07361e-10	3.09638	4.35027e-07	Short-chain dehydrogenase/reductase SDR	XM_014082189.1,XM_014082856.1,XM_014086971.1,XM_014091297.1,XM_014091448.1,XM_014093042.1,XM_014083256.1,XM_014084377.1,XM_014089546.1,XM_014082875.1,XM_014083064.1,XM_014083619.1,XM_014085083.1,XM_014085337.1,XM_014086956.1,XM_014087386.1,XM_014088760.1,XM_014089577.1,XM_014089749.1,XM_014089866.1,XM_014090468.1,XM_014090578.1,XM_014091435.1,XM_014091963.1,XM_014092128.1,XM_014092271.1,XM_014092…
IPR037401	AO	Metabolite	2	3	145	10061	0.000613023	46.2575	0.00766279	SnoaL-like domain	ARMOST_05856,ARMOST_05857
IPR020616	TA	Mycoparasite	4	7	711	8240	0.00155623	6.62246	0.0957084	Thiolase	XM_014085908.1,XM_014087638.1,XM_014088122.1,XM_014092546.1
IPR004695	AO	Mycoparasite	4	9	692	10061	0.00211395	6.46179	0.0382349	Voltage-dependent anion channel	ARMOST_00898,ARMOST_18321,ARMOST_15492,ARMOST_15493

## Sheet: GO_Enrichment_AO_TA
GO-ID	p-value	corr p-value	Set annotated	Set Size	category annotated	total annotated	Description	Genes in test set	GO:Category	Stage	Organism
5199	9.6065e-27	2.6898e-24	26	44	275	7456	structural constituent of cell wall	ARMOST_11483|ARMOST_17965|ARMOST_17941|ARMOST_04909|ARMOST_13482|ARMOST_11482|ARMOST_17948|ARMOST_17946|ARMOST_00242|ARMOST_00265|ARMOST_00281|ARMOST_09996|ARMOST_22336|ARMOST_09997|ARMOST_09994|ARMOST_22338|ARMOST_17932|ARMOST_17997|ARMOST_12464|ARMOST_17970|ARMOST_15834|ARMOST_17958|ARMOST_17956|ARMOST_04753|ARMOST_00270|ARMOST_00279	MF	Downtrend	AO
5198	1.2903e-10	1.8064e-08	29	198	275	7456	structural molecule activity	ARMOST_11483|ARMOST_17965|ARMOST_17941|ARMOST_04909|ARMOST_13482|ARMOST_11482|ARMOST_17948|ARMOST_17946|ARMOST_00242|ARMOST_00265|ARMOST_00281|ARMOST_09996|ARMOST_22336|ARMOST_09997|ARMOST_09994|ARMOST_09998|ARMOST_22338|ARMOST_17932|ARMOST_17997|ARMOST_12464|ARMOST_07293|ARMOST_17970|ARMOST_15834|ARMOST_17958|ARMOST_17956|ARMOST_04753|ARMOST_00270|ARMOST_00279|ARMOST_03647	MF	Downtrend	AO
3677	5.7075e-06	0.0005327	34	408	275	7456	DNA binding	ARMOST_08095|ARMOST_09142|ARMOST_06173|ARMOST_14296|ARMOST_13149|ARMOST_10873|ARMOST_13326|ARMOST_06748|ARMOST_03497|ARMOST_10659|ARMOST_03650|ARMOST_05739|ARMOST_12739|ARMOST_03617|ARMOST_07654|ARMOST_04946|ARMOST_08821|ARMOST_01653|ARMOST_04723|ARMOST_07779|ARMOST_07391|ARMOST_00936|ARMOST_04081|ARMOST_00397|ARMOST_04971|ARMOST_21351|ARMOST_01747|ARMOST_03629|ARMOST_07223|ARMOST_17162|ARMOST_06…	MF	Downtrend	AO
9277	1.9076e-25	2.0984e-23	26	44	236	5646	fungal-type cell wall	ARMOST_11483|ARMOST_17965|ARMOST_17941|ARMOST_04909|ARMOST_13482|ARMOST_11482|ARMOST_17948|ARMOST_17946|ARMOST_00242|ARMOST_00265|ARMOST_00281|ARMOST_09996|ARMOST_22336|ARMOST_09997|ARMOST_09994|ARMOST_22338|ARMOST_17932|ARMOST_17997|ARMOST_12464|ARMOST_17970|ARMOST_15834|ARMOST_17958|ARMOST_17956|ARMOST_04753|ARMOST_00270|ARMOST_00279	CC	Downtrend	AO
30312	1.8067e-23	6.6245e-22	26	50	236	5646	external encapsulating structure	ARMOST_11483|ARMOST_17965|ARMOST_17941|ARMOST_04909|ARMOST_13482|ARMOST_11482|ARMOST_17948|ARMOST_17946|ARMOST_00242|ARMOST_00265|ARMOST_00281|ARMOST_09996|ARMOST_22336|ARMOST_09997|ARMOST_09994|ARMOST_22338|ARMOST_17932|ARMOST_17997|ARMOST_12464|ARMOST_17970|ARMOST_15834|ARMOST_17958|ARMOST_17956|ARMOST_04753|ARMOST_00270|ARMOST_00279	CC	Downtrend	AO
5618	1.8067e-23	6.6245e-22	26	50	236	5646	cell wall	ARMOST_11483|ARMOST_17965|ARMOST_17941|ARMOST_04909|ARMOST_13482|ARMOST_11482|ARMOST_17948|ARMOST_17946|ARMOST_00242|ARMOST_00265|ARMOST_00281|ARMOST_09996|ARMOST_22336|ARMOST_09997|ARMOST_09994|ARMOST_22338|ARMOST_17932|ARMOST_17997|ARMOST_12464|ARMOST_17970|ARMOST_15834|ARMOST_17958|ARMOST_17956|ARMOST_04753|ARMOST_00270|ARMOST_00279	CC	Downtrend	AO
5576	1.3246e-18	3.6426e-17	39	177	236	5646	extracellular region	ARMOST_11483|ARMOST_17965|ARMOST_11001|ARMOST_17941|ARMOST_08096|ARMOST_04909|ARMOST_13482|ARMOST_17862|ARMOST_11482|ARMOST_17948|ARMOST_17946|ARMOST_00242|ARMOST_00265|ARMOST_21187|ARMOST_21660|ARMOST_00281|ARMOST_21485|ARMOST_09996|ARMOST_22336|ARMOST_09997|ARMOST_09994|ARMOST_02569|ARMOST_03314|ARMOST_22338|ARMOST_03336|ARMOST_10283|ARMOST_17932|ARMOST_17997|ARMOST_12464|ARMOST_17970|ARMOST_09…	CC	Downtrend	AO
71944	2.997e-14	6.5933e-13	27	111	236	5646	cell periphery	ARMOST_11483|ARMOST_17965|ARMOST_17941|ARMOST_04909|ARMOST_13482|ARMOST_11482|ARMOST_17948|ARMOST_17946|ARMOST_00242|ARMOST_00265|ARMOST_00281|ARMOST_09996|ARMOST_22336|ARMOST_09997|ARMOST_09994|ARMOST_22338|ARMOST_17932|ARMOST_17997|ARMOST_12464|ARMOST_17970|ARMOST_15815|ARMOST_15834|ARMOST_17958|ARMOST_17956|ARMOST_04753|ARMOST_00270|ARMOST_00279	CC	Downtrend	AO
99080	6.3591e-05	0.0011658	10	54	236	5646	supramolecular complex	ARMOST_04875|ARMOST_06814|ARMOST_14840|ARMOST_00947|ARMOST_09374|ARMOST_04719|ARMOST_14836|ARMOST_06762|ARMOST_09050|ARMOST_09998	CC	Downtrend	AO
5694	0.00013986	0.0021978	17	149	236	5646	chromosome	ARMOST_07052|ARMOST_13323|ARMOST_00947|ARMOST_14836|ARMOST_10679|ARMOST_13951|ARMOST_04875|ARMOST_06748|ARMOST_03497|ARMOST_12739|ARMOST_03617|ARMOST_13081|ARMOST_03627|ARMOST_06762|ARMOST_01653|ARMOST_04723|ARMOST_06755	CC	Downtrend	AO
42555	0.0013132	0.018057	3	6	236	5646	MCM complex	ARMOST_09142|ARMOST_05739|ARMOST_04081	CC	Downtrend	AO
818	0.0017401	0.021268	2	2	236	5646	nuclear MIS12/MIND complex	ARMOST_04875|ARMOST_06762	CC	Downtrend	AO
44815	0.0039126	0.030747	5	26	236	5646	DNA packaging complex	ARMOST_07052|ARMOST_06748|ARMOST_03497|ARMOST_01653|ARMOST_06755	CC	Downtrend	AO
99081	0.0039132	0.030747	6	37	236	5646	supramolecular polymer	ARMOST_06814|ARMOST_14840|ARMOST_00947|ARMOST_09374|ARMOST_04719|ARMOST_09998	CC	Downtrend	AO
99513	0.0039132	0.030747	6	37	236	5646	polymeric cytoskeletal fiber	ARMOST_06814|ARMOST_14840|ARMOST_00947|ARMOST_09374|ARMOST_04719|ARMOST_09998	CC	Downtrend	AO
99512	0.0039132	0.030747	6	37	236	5646	supramolecular fiber	ARMOST_06814|ARMOST_14840|ARMOST_00947|ARMOST_09374|ARMOST_04719|ARMOST_09998	CC	Downtrend	AO
5874	0.0039132	0.030747	6	37	236	5646	microtubule	ARMOST_06814|ARMOST_14840|ARMOST_00947|ARMOST_09374|ARMOST_04719|ARMOST_09998	CC	Downtrend	AO
15630	0.0043824	0.030778	7	50	236	5646	microtubule cytoskeleton	ARMOST_06814|ARMOST_14840|ARMOST_00947|ARMOST_09374|ARMOST_04719|ARMOST_13094|ARMOST_09998	CC	Downtrend	AO
793	0.0046412	0.030778	5	27	236	5646	condensed chromosome	ARMOST_04875|ARMOST_00947|ARMOST_10679|ARMOST_03627|ARMOST_06762	CC	Downtrend	AO
444	0.005076	0.030778	2	3	236	5646	MIS12/MIND type complex	ARMOST_04875|ARMOST_06762	CC	Downtrend	AO
43228	0.0053163	0.030778	29	424	236	5646	non-membrane-bounded organelle	ARMOST_13323|ARMOST_00947|ARMOST_14836|ARMOST_10679|ARMOST_06748|ARMOST_03497|ARMOST_12739|ARMOST_03617|ARMOST_06762|ARMOST_13094|ARMOST_01653|ARMOST_04723|ARMOST_09998|ARMOST_14443|ARMOST_07052|ARMOST_07293|ARMOST_14840|ARMOST_09374|ARMOST_07056|ARMOST_04719|ARMOST_13951|ARMOST_09050|ARMOST_04875|ARMOST_06814|ARMOST_08894|ARMOST_13081|ARMOST_03627|ARMOST_03647|ARMOST_06755	CC	Downtrend	AO
43232	0.0053163	0.030778	29	424	236	5646	intracellular non-membrane-bounded organelle	ARMOST_13323|ARMOST_00947|ARMOST_14836|ARMOST_10679|ARMOST_06748|ARMOST_03497|ARMOST_12739|ARMOST_03617|ARMOST_06762|ARMOST_13094|ARMOST_01653|ARMOST_04723|ARMOST_09998|ARMOST_14443|ARMOST_07052|ARMOST_07293|ARMOST_14840|ARMOST_09374|ARMOST_07056|ARMOST_04719|ARMOST_13951|ARMOST_09050|ARMOST_04875|ARMOST_06814|ARMOST_08894|ARMOST_13081|ARMOST_03627|ARMOST_03647|ARMOST_06755	CC	Downtrend	AO
778	0.0069557	0.038256	3	10	236	5646	condensed nuclear chromosome kinetochore	ARMOST_04875|ARMOST_00947|ARMOST_06762	CC	Downtrend	AO
6260	2.1088e-08	1.1113e-05	13	58	161	5021	DNA replication	ARMOST_07391|ARMOST_09142|ARMOST_04081|ARMOST_10873|ARMOST_13326|ARMOST_10659|ARMOST_05739|ARMOST_12739|ARMOST_03629|ARMOST_06655|ARMOST_08821|ARMOST_07779|ARMOST_08978	BP	Downtrend	AO
16126	7.0512e-06	0.001858	5	10	161	5021	sterol biosynthetic process	ARMOST_10989|ARMOST_13372|ARMOST_13064|ARMOST_07394|ARMOST_04793	BP	Downtrend	AO
16125	1.2593e-05	0.002003	5	11	161	5021	sterol metabolic process	ARMOST_10989|ARMOST_13372|ARMOST_13064|ARMOST_07394|ARMOST_04793	BP	Downtrend	AO
7049	1.6678e-05	0.002003	11	73	161	5021	cell cycle	ARMOST_04875|ARMOST_07052|ARMOST_13323|ARMOST_13003|ARMOST_00947|ARMOST_16815|ARMOST_06762|ARMOST_03538|ARMOST_08821|ARMOST_04081|ARMOST_00511	BP	Downtrend	AO
6261	1.9004e-05	0.002003	6	19	161	5021	DNA-dependent DNA replication	ARMOST_09142|ARMOST_05739|ARMOST_12739|ARMOST_03629|ARMOST_08821|ARMOST_04081	BP	Downtrend	AO
6281	9.8588e-05	0.0086593	16	171	161	5021	DNA repair	ARMOST_08095|ARMOST_11067|ARMOST_14296|ARMOST_10679|ARMOST_19182|ARMOST_12739|ARMOST_03076|ARMOST_21351|ARMOST_01747|ARMOST_09104|ARMOST_07223|ARMOST_03627|ARMOST_17162|ARMOST_08821|ARMOST_07779|ARMOST_08978	BP	Downtrend	AO
6694	0.0001442	0.0099226	5	17	161	5021	steroid biosynthetic process	ARMOST_10989|ARMOST_13372|ARMOST_13064|ARMOST_07394|ARMOST_04793	BP	Downtrend	AO
33554	0.00016228	0.0099226	17	197	161	5021	cellular response to stress	ARMOST_08095|ARMOST_11067|ARMOST_14296|ARMOST_10679|ARMOST_19182|ARMOST_12739|ARMOST_03076|ARMOST_21351|ARMOST_01747|ARMOST_09104|ARMOST_07223|ARMOST_18198|ARMOST_03627|ARMOST_17162|ARMOST_08821|ARMOST_07779|ARMOST_08978	BP	Downtrend	AO
6974	0.00016946	0.0099226	16	179	161	5021	cellular response to DNA damage stimulus	ARMOST_08095|ARMOST_11067|ARMOST_14296|ARMOST_10679|ARMOST_19182|ARMOST_12739|ARMOST_03076|ARMOST_21351|ARMOST_01747|ARMOST_09104|ARMOST_07223|ARMOST_03627|ARMOST_17162|ARMOST_08821|ARMOST_07779|ARMOST_08978	BP	Downtrend	AO
8202	0.00019453	0.0099459	5	18	161	5021	steroid metabolic process	ARMOST_10989|ARMOST_13372|ARMOST_13064|ARMOST_07394|ARMOST_04793	BP	Downtrend	AO
1901617	0.0002076	0.0099459	6	28	161	5021	organic hydroxy compound biosynthetic process	ARMOST_01870|ARMOST_10989|ARMOST_13372|ARMOST_13064|ARMOST_07394|ARMOST_04793	BP	Downtrend	AO
71103	0.00022916	0.010064	10	81	161	5021	DNA conformation change	ARMOST_09142|ARMOST_07052|ARMOST_00397|ARMOST_03497|ARMOST_14296|ARMOST_05739|ARMOST_12739|ARMOST_07223|ARMOST_13149|ARMOST_04081	BP	Downtrend	AO
7017	0.00031025	0.012577	6	30	161	5021	microtubule-based process	ARMOST_06814|ARMOST_14840|ARMOST_09374|ARMOST_04719|ARMOST_05562|ARMOST_09998	BP	Downtrend	AO
278	0.0012132	0.045668	5	26	161	5021	mitotic cell cycle	ARMOST_07052|ARMOST_13323|ARMOST_13003|ARMOST_00947|ARMOST_08821	BP	Downtrend	AO
70189	2.1826e-05	0.0020349	3	8	38	5021	kynurenine metabolic process	ARMOST_04226|ARMOST_13365|ARMOST_08419	BP	Metabolite	AO
19441	2.1826e-05	0.0020349	3	8	38	5021	tryptophan catabolic process to kynurenine	ARMOST_04226|ARMOST_13365|ARMOST_08419	BP	Metabolite	AO
42537	6.3307e-05	0.0020349	3	11	38	5021	benzene-containing compound metabolic process	ARMOST_04226|ARMOST_13365|ARMOST_08419	BP	Metabolite	AO
46218	6.3307e-05	0.0020349	3	11	38	5021	indolalkylamine catabolic process	ARMOST_04226|ARMOST_13365|ARMOST_08419	BP	Metabolite	AO
42402	6.3307e-05	0.0020349	3	11	38	5021	cellular biogenic amine catabolic process	ARMOST_04226|ARMOST_13365|ARMOST_08419	BP	Metabolite	AO
6569	6.3307e-05	0.0020349	3	11	38	5021	tryptophan catabolic process	ARMOST_04226|ARMOST_13365|ARMOST_08419	BP	Metabolite	AO
42436	6.3307e-05	0.0020349	3	11	38	5021	indole-containing compound catabolic process	ARMOST_04226|ARMOST_13365|ARMOST_08419	BP	Metabolite	AO
9310	8.3968e-05	0.0023616	3	12	38	5021	amine catabolic process	ARMOST_04226|ARMOST_13365|ARMOST_08419	BP	Metabolite	AO
9072	9.7554e-05	0.0024388	4	33	38	5021	aromatic amino acid family metabolic process	ARMOST_04226|ARMOST_13365|ARMOST_08419|ARMOST_16530	BP	Metabolite	AO
42180	0.00017096	0.0036227	3	15	38	5021	cellular ketone metabolic process	ARMOST_04226|ARMOST_13365|ARMOST_08419	BP	Metabolite	AO
6568	0.00020931	0.0036227	3	16	38	5021	tryptophan metabolic process	ARMOST_04226|ARMOST_13365|ARMOST_08419	BP	Metabolite	AO
6586	0.00020931	0.0036227	3	16	38	5021	indolalkylamine metabolic process	ARMOST_04226|ARMOST_13365|ARMOST_08419	BP	Metabolite	AO
42430	0.00020931	0.0036227	3	16	38	5021	indole-containing compound metabolic process	ARMOST_04226|ARMOST_13365|ARMOST_08419	BP	Metabolite	AO
44106	0.00035654	0.0050138	3	19	38	5021	cellular amine metabolic process	ARMOST_04226|ARMOST_13365|ARMOST_08419	BP	Metabolite	AO
9074	0.00035654	0.0050138	3	19	38	5021	aromatic amino acid family catabolic process	ARMOST_04226|ARMOST_13365|ARMOST_08419	BP	Metabolite	AO
6576	0.00035654	0.0050138	3	19	38	5021	cellular biogenic amine metabolic process	ARMOST_04226|ARMOST_13365|ARMOST_08419	BP	Metabolite	AO
9308	0.00072552	0.0096024	3	24	38	5021	amine metabolic process	ARMOST_04226|ARMOST_13365|ARMOST_08419	BP	Metabolite	AO
1901606	0.0009223	0.011529	3	26	38	5021	alpha-amino acid catabolic process	ARMOST_04226|ARMOST_13365|ARMOST_08419	BP	Metabolite	AO
1901605	0.0011475	0.013588	5	107	38	5021	alpha-amino acid metabolic process	ARMOST_04226|ARMOST_13365|ARMOST_08419|ARMOST_16343|ARMOST_13699	BP	Metabolite	AO
44281	0.0012927	0.014543	10	444	38	5021	small molecule metabolic process	ARMOST_04226|ARMOST_13365|ARMOST_08419|ARMOST_15465|ARMOST_03034|ARMOST_16530|ARMOST_16343|ARMOST_19698|ARMOST_13699|ARMOST_07227	BP	Metabolite	AO
9063	0.0014105	0.015112	3	30	38	5021	cellular amino acid catabolic process	ARMOST_04226|ARMOST_13365|ARMOST_08419	BP	Metabolite	AO
46395	0.0020359	0.020822	3	34	38	5021	carboxylic acid catabolic process	ARMOST_04226|ARMOST_13365|ARMOST_08419	BP	Metabolite	AO
16054	0.0022152	0.021129	3	35	38	5021	organic acid catabolic process	ARMOST_04226|ARMOST_13365|ARMOST_08419	BP	Metabolite	AO
6520	0.0022537	0.021129	6	183	38	5021	cellular amino acid metabolic process	ARMOST_04226|ARMOST_13365|ARMOST_08419|ARMOST_16530|ARMOST_16343|ARMOST_13699	BP	Metabolite	AO
6082	0.0026704	0.024034	7	256	38	5021	organic acid metabolic process	ARMOST_04226|ARMOST_13365|ARMOST_08419|ARMOST_03034|ARMOST_16530|ARMOST_16343|ARMOST_13699	BP	Metabolite	AO
16491	6.2024e-20	2.053e-17	160	1126	533	7456	oxidoreductase activity	ARMOST_18537|ARMOST_16754|ARMOST_14214|ARMOST_18535|ARMOST_12393|ARMOST_15384|ARMOST_14210|ARMOST_15385|ARMOST_10413|ARMOST_19742|ARMOST_01651|ARMOST_02584|ARMOST_20170|ARMOST_22352|ARMOST_12719|ARMOST_03716|ARMOST_00846|ARMOST_15392|ARMOST_20610|ARMOST_21942|ARMOST_13532|ARMOST_13377|ARMOST_00959|ARMOST_08320|ARMOST_13010|ARMOST_03393|ARMOST_12444|ARMOST_16527|ARMOST_07070|ARMOST_17615|ARMOST_05…	MF	Mycoparasite	AO
10181	3.5348e-12	5.8501e-10	23	59	533	7456	FMN binding	ARMOST_08480|ARMOST_22629|ARMOST_11045|ARMOST_13377|ARMOST_08484|ARMOST_18037|ARMOST_14042|ARMOST_14210|ARMOST_15462|ARMOST_11973|ARMOST_07409|ARMOST_20170|ARMOST_08508|ARMOST_18067|ARMOST_08510|ARMOST_08487|ARMOST_20125|ARMOST_03716|ARMOST_16593|ARMOST_08489|ARMOST_01688|ARMOST_01424|ARMOST_01689	MF	Mycoparasite	AO
15036	1.3236e-06	0.00014181	8	14	533	7456	disulfide oxidoreductase activity	ARMOST_12695|ARMOST_10804|ARMOST_03393|ARMOST_00854|ARMOST_03084|ARMOST_08038|ARMOST_06325|ARMOST_02732	MF	Mycoparasite	AO
50660	1.7137e-06	0.00014181	33	192	533	7456	flavin adenine dinucleotide binding	ARMOST_11045|ARMOST_14214|ARMOST_16639|ARMOST_11604|ARMOST_00464|ARMOST_11606|ARMOST_12719|ARMOST_01074|ARMOST_16041|ARMOST_17150|ARMOST_16666|ARMOST_12980|ARMOST_16664|ARMOST_15873|ARMOST_13670|ARMOST_11315|ARMOST_01071|ARMOST_13218|ARMOST_11855|ARMOST_16629|ARMOST_15878|ARMOST_16604|ARMOST_16527|ARMOST_11851|ARMOST_12765|ARMOST_17615|ARMOST_12766|ARMOST_05726|ARMOST_01141|ARMOST_05706|ARMOST_08…	MF	Mycoparasite	AO
981	7.9776e-06	0.00049038	22	110	533	7456	DNA-binding transcription factor activity, RNA polymerase II-specific	ARMOST_13045|ARMOST_11255|ARMOST_11178|ARMOST_06690|ARMOST_00729|ARMOST_10941|ARMOST_19115|ARMOST_19128|ARMOST_14822|ARMOST_21060|ARMOST_04851|ARMOST_01031|ARMOST_21034|ARMOST_05816|ARMOST_19463|ARMOST_20530|ARMOST_05267|ARMOST_20986|ARMOST_00037|ARMOST_04328|ARMOST_08339|ARMOST_01027	MF	Mycoparasite	AO
16667	8.8892e-06	0.00049038	10	27	533	7456	oxidoreductase activity, acting on a sulfur group of donors	ARMOST_12695|ARMOST_07331|ARMOST_10804|ARMOST_03393|ARMOST_15162|ARMOST_00854|ARMOST_03084|ARMOST_08038|ARMOST_06325|ARMOST_02732	MF	Mycoparasite	AO
3700	1.039e-05	0.00049128	27	154	533	7456	DNA-binding transcription factor activity	ARMOST_13045|ARMOST_06690|ARMOST_16993|ARMOST_00729|ARMOST_19128|ARMOST_01134|ARMOST_21060|ARMOST_01031|ARMOST_05816|ARMOST_00602|ARMOST_20530|ARMOST_04328|ARMOST_11255|ARMOST_11178|ARMOST_10941|ARMOST_10268|ARMOST_19115|ARMOST_14822|ARMOST_04851|ARMOST_21034|ARMOST_19463|ARMOST_00659|ARMOST_05267|ARMOST_20986|ARMOST_00037|ARMOST_08339|ARMOST_01027	MF	Mycoparasite	AO
46914	1.8519e-05	0.0007662	101	955	533	7456	transition metal ion binding	ARMOST_20218|ARMOST_00729|ARMOST_10413|ARMOST_01651|ARMOST_02584|ARMOST_22112|ARMOST_04121|ARMOST_22352|ARMOST_20610|ARMOST_21942|ARMOST_05050|ARMOST_00959|ARMOST_08320|ARMOST_13010|ARMOST_10941|ARMOST_19115|ARMOST_12444|ARMOST_21034|ARMOST_07102|ARMOST_20986|ARMOST_00037|ARMOST_06931|ARMOST_18037|ARMOST_17981|ARMOST_16937|ARMOST_19128|ARMOST_15329|ARMOST_00143|ARMOST_22651|ARMOST_08543|ARMOST_07…	MF	Mycoparasite	AO
46872	5.488e-05	0.0020184	143	1496	533	7456	metal ion binding	ARMOST_20218|ARMOST_00729|ARMOST_13362|ARMOST_09266|ARMOST_10413|ARMOST_15705|ARMOST_16119|ARMOST_01651|ARMOST_02584|ARMOST_05736|ARMOST_22112|ARMOST_19232|ARMOST_04121|ARMOST_22352|ARMOST_00846|ARMOST_20610|ARMOST_21942|ARMOST_05050|ARMOST_00959|ARMOST_08320|ARMOST_13010|ARMOST_10941|ARMOST_19115|ARMOST_12444|ARMOST_04236|ARMOST_21034|ARMOST_07102|ARMOST_20986|ARMOST_00037|ARMOST_06931|ARMOST_02…	MF	Mycoparasite	AO
43169	6.7353e-05	0.0022294	143	1502	533	7456	cation binding	ARMOST_20218|ARMOST_00729|ARMOST_13362|ARMOST_09266|ARMOST_10413|ARMOST_15705|ARMOST_16119|ARMOST_01651|ARMOST_02584|ARMOST_05736|ARMOST_22112|ARMOST_19232|ARMOST_04121|ARMOST_22352|ARMOST_00846|ARMOST_20610|ARMOST_21942|ARMOST_05050|ARMOST_00959|ARMOST_08320|ARMOST_13010|ARMOST_10941|ARMOST_19115|ARMOST_12444|ARMOST_04236|ARMOST_21034|ARMOST_07102|ARMOST_20986|ARMOST_00037|ARMOST_06931|ARMOST_02…	MF	Mycoparasite	AO
15035	8.2632e-05	0.0022986	6	12	533	7456	protein disulfide oxidoreductase activity	ARMOST_10804|ARMOST_03393|ARMOST_00854|ARMOST_03084|ARMOST_06325|ARMOST_02732	MF	Mycoparasite	AO
20037	9.0276e-05	0.0022986	44	343	533	7456	heme binding	ARMOST_15127|ARMOST_13320|ARMOST_18037|ARMOST_17981|ARMOST_06351|ARMOST_13362|ARMOST_10413|ARMOST_15329|ARMOST_13962|ARMOST_18738|ARMOST_01651|ARMOST_05899|ARMOST_01179|ARMOST_04048|ARMOST_22651|ARMOST_02108|ARMOST_01954|ARMOST_08467|ARMOST_06345|ARMOST_07215|ARMOST_09910|ARMOST_01279|ARMOST_21942|ARMOST_18526|ARMOST_12980|ARMOST_16049|ARMOST_15114|ARMOST_06361|ARMOST_13671|ARMOST_06362|ARMOST_08…	MF	Mycoparasite	AO
46906	9.0276e-05	0.0022986	44	343	533	7456	tetrapyrrole binding	ARMOST_15127|ARMOST_13320|ARMOST_18037|ARMOST_17981|ARMOST_06351|ARMOST_13362|ARMOST_10413|ARMOST_15329|ARMOST_13962|ARMOST_18738|ARMOST_01651|ARMOST_05899|ARMOST_01179|ARMOST_04048|ARMOST_22651|ARMOST_02108|ARMOST_01954|ARMOST_08467|ARMOST_06345|ARMOST_07215|ARMOST_09910|ARMOST_01279|ARMOST_21942|ARMOST_18526|ARMOST_12980|ARMOST_16049|ARMOST_15114|ARMOST_06361|ARMOST_13671|ARMOST_06362|ARMOST_08…	MF	Mycoparasite	AO
140110	0.00014353	0.0033934	27	178	533	7456	transcription regulator activity	ARMOST_13045|ARMOST_06690|ARMOST_16993|ARMOST_00729|ARMOST_19128|ARMOST_01134|ARMOST_21060|ARMOST_01031|ARMOST_05816|ARMOST_00602|ARMOST_20530|ARMOST_04328|ARMOST_11255|ARMOST_11178|ARMOST_10941|ARMOST_10268|ARMOST_19115|ARMOST_14822|ARMOST_04851|ARMOST_21034|ARMOST_19463|ARMOST_00659|ARMOST_05267|ARMOST_20986|ARMOST_00037|ARMOST_08339|ARMOST_01027	MF	Mycoparasite	AO
5506	0.00016692	0.0036835	42	331	533	7456	iron ion binding	ARMOST_15127|ARMOST_13320|ARMOST_18037|ARMOST_18235|ARMOST_17981|ARMOST_06351|ARMOST_10413|ARMOST_15329|ARMOST_13962|ARMOST_01651|ARMOST_05899|ARMOST_02584|ARMOST_22651|ARMOST_22352|ARMOST_01954|ARMOST_08467|ARMOST_06345|ARMOST_07215|ARMOST_09910|ARMOST_21942|ARMOST_18526|ARMOST_16049|ARMOST_15114|ARMOST_06361|ARMOST_13671|ARMOST_06362|ARMOST_00959|ARMOST_08320|ARMOST_13010|ARMOST_06363|ARMOST_19…	MF	Mycoparasite	AO
71949	0.00024828	0.0051363	16	84	533	7456	FAD binding	ARMOST_16666|ARMOST_16664|ARMOST_15873|ARMOST_11315|ARMOST_01071|ARMOST_15878|ARMOST_12765|ARMOST_12766|ARMOST_00464|ARMOST_05726|ARMOST_01141|ARMOST_05706|ARMOST_01074|ARMOST_17150|ARMOST_17182|ARMOST_20127	MF	Mycoparasite	AO
3824	0.0002705	0.0052669	354	4421	533	7456	catalytic activity	ARMOST_18537|ARMOST_18535|ARMOST_10133|ARMOST_15384|ARMOST_08298|ARMOST_15385|ARMOST_09266|ARMOST_13768|ARMOST_19742|ARMOST_12678|ARMOST_01651|ARMOST_20170|ARMOST_22354|ARMOST_20055|ARMOST_21386|ARMOST_21262|ARMOST_22352|ARMOST_03716|ARMOST_06783|ARMOST_15392|ARMOST_08843|ARMOST_20610|ARMOST_21942|ARMOST_09371|ARMOST_13532|ARMOST_14983|ARMOST_09130|ARMOST_07196|ARMOST_11591|ARMOST_07198|ARMOST_13…	MF	Mycoparasite	AO
4523	0.001817	0.030137	8	33	533	7456	RNA-DNA hybrid ribonuclease activity	ARMOST_06416|ARMOST_08209|ARMOST_05802|ARMOST_10133|ARMOST_17025|ARMOST_16639|ARMOST_19005|ARMOST_12678	MF	Mycoparasite	AO
16838	0.001817	0.030137	8	33	533	7456	carbon-oxygen lyase activity, acting on phosphates	ARMOST_19957|ARMOST_15137|ARMOST_13672|ARMOST_07196|ARMOST_07198|ARMOST_04292|ARMOST_15139|ARMOST_18109	MF	Mycoparasite	AO
16651	0.001821	0.030137	7	26	533	7456	oxidoreductase activity, acting on NAD(P)H	ARMOST_11045|ARMOST_12695|ARMOST_20170|ARMOST_18037|ARMOST_14042|ARMOST_08038|ARMOST_09768	MF	Mycoparasite	AO
43167	0.0027412	0.042773	223	2694	533	7456	ion binding	ARMOST_09266|ARMOST_15705|ARMOST_16119|ARMOST_01651|ARMOST_20170|ARMOST_22112|ARMOST_21386|ARMOST_04121|ARMOST_22352|ARMOST_20179|ARMOST_03716|ARMOST_20610|ARMOST_21942|ARMOST_09371|ARMOST_11591|ARMOST_10941|ARMOST_12444|ARMOST_18428|ARMOST_04236|ARMOST_21396|ARMOST_21034|ARMOST_08038|ARMOST_20986|ARMOST_06775|ARMOST_02732|ARMOST_06778|ARMOST_16937|ARMOST_15604|ARMOST_09916|ARMOST_09917|ARMOST_00…	MF	Mycoparasite	AO
16705	0.0028429	0.042773	37	324	533	7456	oxidoreductase activity, acting on paired donors, with incorporation or reduction of molecular oxygen	ARMOST_15127|ARMOST_13320|ARMOST_14214|ARMOST_18037|ARMOST_17981|ARMOST_06351|ARMOST_10413|ARMOST_15329|ARMOST_13962|ARMOST_01651|ARMOST_05899|ARMOST_22651|ARMOST_01954|ARMOST_08467|ARMOST_06345|ARMOST_07215|ARMOST_09910|ARMOST_21942|ARMOST_18526|ARMOST_16049|ARMOST_15114|ARMOST_06361|ARMOST_13671|ARMOST_06362|ARMOST_08320|ARMOST_13010|ARMOST_06363|ARMOST_19677|ARMOST_15359|ARMOST_22140|ARMOST_20…	MF	Mycoparasite	AO
16701	0.0033737	0.048553	9	44	533	7456	oxidoreductase activity, acting on single donors with incorporation of molecular oxygen	ARMOST_02584|ARMOST_18235|ARMOST_22352|ARMOST_00959|ARMOST_08015|ARMOST_07784|ARMOST_10766|ARMOST_12444|ARMOST_07070	MF	Mycoparasite	AO
6351	1.1359e-06	0.00058726	24	163	249	5021	transcription, DNA-templated	ARMOST_11178|ARMOST_05050|ARMOST_06690|ARMOST_07210|ARMOST_10941|ARMOST_13119|ARMOST_19115|ARMOST_19128|ARMOST_14822|ARMOST_21060|ARMOST_04851|ARMOST_04960|ARMOST_01031|ARMOST_21034|ARMOST_05816|ARMOST_04121|ARMOST_17891|ARMOST_20530|ARMOST_04328|ARMOST_06931|ARMOST_06689|ARMOST_01423|ARMOST_08339|ARMOST_01027	BP	Mycoparasite	AO
6357	2.4633e-06	0.00063677	22	147	249	5021	regulation of transcription by RNA polymerase II	ARMOST_13045|ARMOST_11255|ARMOST_11178|ARMOST_06690|ARMOST_00729|ARMOST_10941|ARMOST_19115|ARMOST_19128|ARMOST_14822|ARMOST_21060|ARMOST_04851|ARMOST_01031|ARMOST_21034|ARMOST_05816|ARMOST_19463|ARMOST_20530|ARMOST_05267|ARMOST_20986|ARMOST_00037|ARMOST_04328|ARMOST_08339|ARMOST_01027	BP	Mycoparasite	AO
97659	5.0802e-06	0.00087549	24	177	249	5021	nucleic acid-templated transcription	ARMOST_11178|ARMOST_05050|ARMOST_06690|ARMOST_07210|ARMOST_10941|ARMOST_13119|ARMOST_19115|ARMOST_19128|ARMOST_14822|ARMOST_21060|ARMOST_04851|ARMOST_04960|ARMOST_01031|ARMOST_21034|ARMOST_05816|ARMOST_04121|ARMOST_17891|ARMOST_20530|ARMOST_04328|ARMOST_06931|ARMOST_06689|ARMOST_01423|ARMOST_08339|ARMOST_01027	BP	Mycoparasite	AO
32774	7.5394e-06	0.00097447	24	181	249	5021	RNA biosynthetic process	ARMOST_11178|ARMOST_05050|ARMOST_06690|ARMOST_07210|ARMOST_10941|ARMOST_13119|ARMOST_19115|ARMOST_19128|ARMOST_14822|ARMOST_21060|ARMOST_04851|ARMOST_04960|ARMOST_01031|ARMOST_21034|ARMOST_05816|ARMOST_04121|ARMOST_17891|ARMOST_20530|ARMOST_04328|ARMOST_06931|ARMOST_06689|ARMOST_01423|ARMOST_08339|ARMOST_01027	BP	Mycoparasite	AO
55085	2.3563e-05	0.0024364	51	582	249	5021	transmembrane transport	ARMOST_03719|ARMOST_12316|ARMOST_04570|ARMOST_12119|ARMOST_01970|ARMOST_04566|ARMOST_01133|ARMOST_19871|ARMOST_08884|ARMOST_07156|ARMOST_08883|ARMOST_07357|ARMOST_07830|ARMOST_06468|ARMOST_16006|ARMOST_14741|ARMOST_06781|ARMOST_14428|ARMOST_18947|ARMOST_10466|ARMOST_00274|ARMOST_10703|ARMOST_18034|ARMOST_05441|ARMOST_17267|ARMOST_15607|ARMOST_09916|ARMOST_05877|ARMOST_09917|ARMOST_03376|ARMOST_11…	BP	Mycoparasite	AO
45454	4.3335e-05	0.003734	7	21	249	5021	cell redox homeostasis	ARMOST_06537|ARMOST_03084|ARMOST_08038|ARMOST_06325|ARMOST_06348|ARMOST_02732|ARMOST_06536	BP	Mycoparasite	AO
6355	0.00010844	0.0045701	27	253	249	5021	regulation of transcription, DNA-templated	ARMOST_13045|ARMOST_06690|ARMOST_16993|ARMOST_00729|ARMOST_19128|ARMOST_01134|ARMOST_21060|ARMOST_01031|ARMOST_05816|ARMOST_00602|ARMOST_20530|ARMOST_04328|ARMOST_11255|ARMOST_11178|ARMOST_10941|ARMOST_10268|ARMOST_19115|ARMOST_14822|ARMOST_04851|ARMOST_21034|ARMOST_19463|ARMOST_00659|ARMOST_05267|ARMOST_20986|ARMOST_00037|ARMOST_08339|ARMOST_01027	BP	Mycoparasite	AO
2001141	0.00010844	0.0045701	27	253	249	5021	regulation of RNA biosynthetic process	ARMOST_13045|ARMOST_06690|ARMOST_16993|ARMOST_00729|ARMOST_19128|ARMOST_01134|ARMOST_21060|ARMOST_01031|ARMOST_05816|ARMOST_00602|ARMOST_20530|ARMOST_04328|ARMOST_11255|ARMOST_11178|ARMOST_10941|ARMOST_10268|ARMOST_19115|ARMOST_14822|ARMOST_04851|ARMOST_21034|ARMOST_19463|ARMOST_00659|ARMOST_05267|ARMOST_20986|ARMOST_00037|ARMOST_08339|ARMOST_01027	BP	Mycoparasite	AO
1903506	0.00010844	0.0045701	27	253	249	5021	regulation of nucleic acid-templated transcription	ARMOST_13045|ARMOST_06690|ARMOST_16993|ARMOST_00729|ARMOST_19128|ARMOST_01134|ARMOST_21060|ARMOST_01031|ARMOST_05816|ARMOST_00602|ARMOST_20530|ARMOST_04328|ARMOST_11255|ARMOST_11178|ARMOST_10941|ARMOST_10268|ARMOST_19115|ARMOST_14822|ARMOST_04851|ARMOST_21034|ARMOST_19463|ARMOST_00659|ARMOST_05267|ARMOST_20986|ARMOST_00037|ARMOST_08339|ARMOST_01027	BP	Mycoparasite	AO
9820	0.00012057	0.0045701	3	3	249	5021	alkaloid metabolic process	ARMOST_14522|ARMOST_19348|ARMOST_10785	BP	Mycoparasite	AO
9821	0.00012057	0.0045701	3	3	249	5021	alkaloid biosynthetic process	ARMOST_14522|ARMOST_19348|ARMOST_10785	BP	Mycoparasite	AO
35834	0.00012057	0.0045701	3	3	249	5021	indole alkaloid metabolic process	ARMOST_14522|ARMOST_19348|ARMOST_10785	BP	Mycoparasite	AO
35835	0.00012057	0.0045701	3	3	249	5021	indole alkaloid biosynthetic process	ARMOST_14522|ARMOST_19348|ARMOST_10785	BP	Mycoparasite	AO
51252	0.0001326	0.0045701	27	256	249	5021	regulation of RNA metabolic process	ARMOST_13045|ARMOST_06690|ARMOST_16993|ARMOST_00729|ARMOST_19128|ARMOST_01134|ARMOST_21060|ARMOST_01031|ARMOST_05816|ARMOST_00602|ARMOST_20530|ARMOST_04328|ARMOST_11255|ARMOST_11178|ARMOST_10941|ARMOST_10268|ARMOST_19115|ARMOST_14822|ARMOST_04851|ARMOST_21034|ARMOST_19463|ARMOST_00659|ARMOST_05267|ARMOST_20986|ARMOST_00037|ARMOST_08339|ARMOST_01027	BP	Mycoparasite	AO
19219	0.0001326	0.0045701	27	256	249	5021	regulation of nucleobase-containing compound metabolic process	ARMOST_13045|ARMOST_06690|ARMOST_16993|ARMOST_00729|ARMOST_19128|ARMOST_01134|ARMOST_21060|ARMOST_01031|ARMOST_05816|ARMOST_00602|ARMOST_20530|ARMOST_04328|ARMOST_11255|ARMOST_11178|ARMOST_10941|ARMOST_10268|ARMOST_19115|ARMOST_14822|ARMOST_04851|ARMOST_21034|ARMOST_19463|ARMOST_00659|ARMOST_05267|ARMOST_20986|ARMOST_00037|ARMOST_08339|ARMOST_01027	BP	Mycoparasite	AO
98869	0.00015883	0.0051321	12	71	249	5021	cellular oxidant detoxification	ARMOST_01179|ARMOST_11099|ARMOST_04048|ARMOST_12695|ARMOST_04389|ARMOST_13010|ARMOST_21016|ARMOST_08038|ARMOST_18251|ARMOST_21558|ARMOST_18738|ARMOST_01279	BP	Mycoparasite	AO
1990748	0.00018234	0.0052372	12	72	249	5021	cellular detoxification	ARMOST_01179|ARMOST_11099|ARMOST_04048|ARMOST_12695|ARMOST_04389|ARMOST_13010|ARMOST_21016|ARMOST_08038|ARMOST_18251|ARMOST_21558|ARMOST_18738|ARMOST_01279	BP	Mycoparasite	AO
97237	0.00018234	0.0052372	12	72	249	5021	cellular response to toxic substance	ARMOST_01179|ARMOST_11099|ARMOST_04048|ARMOST_12695|ARMOST_04389|ARMOST_13010|ARMOST_21016|ARMOST_08038|ARMOST_18251|ARMOST_21558|ARMOST_18738|ARMOST_01279	BP	Mycoparasite	AO
9636	0.00020876	0.0053966	12	73	249	5021	response to toxic substance	ARMOST_01179|ARMOST_11099|ARMOST_04048|ARMOST_12695|ARMOST_04389|ARMOST_13010|ARMOST_21016|ARMOST_08038|ARMOST_18251|ARMOST_21558|ARMOST_18738|ARMOST_01279	BP	Mycoparasite	AO
98754	0.00020876	0.0053966	12	73	249	5021	detoxification	ARMOST_01179|ARMOST_11099|ARMOST_04048|ARMOST_12695|ARMOST_04389|ARMOST_13010|ARMOST_21016|ARMOST_08038|ARMOST_18251|ARMOST_21558|ARMOST_18738|ARMOST_01279	BP	Mycoparasite	AO
70887	0.00039532	0.0097324	12	78	249	5021	cellular response to chemical stimulus	ARMOST_01179|ARMOST_11099|ARMOST_04048|ARMOST_12695|ARMOST_04389|ARMOST_13010|ARMOST_21016|ARMOST_08038|ARMOST_18251|ARMOST_21558|ARMOST_18738|ARMOST_01279	BP	Mycoparasite	AO
50794	0.00050875	0.011956	49	622	249	5021	regulation of cellular process	ARMOST_13045|ARMOST_18576|ARMOST_16993|ARMOST_09344|ARMOST_00729|ARMOST_03084|ARMOST_01134|ARMOST_21060|ARMOST_05816|ARMOST_10979|ARMOST_00602|ARMOST_08960|ARMOST_20530|ARMOST_04328|ARMOST_06348|ARMOST_09371|ARMOST_13295|ARMOST_10941|ARMOST_10268|ARMOST_19115|ARMOST_14822|ARMOST_06537|ARMOST_21034|ARMOST_18353|ARMOST_08038|ARMOST_20986|ARMOST_00037|ARMOST_02732|ARMOST_06536|ARMOST_06690|ARMOST_19…	BP	Mycoparasite	AO
42221	0.00063196	0.014205	12	82	249	5021	response to chemical	ARMOST_01179|ARMOST_11099|ARMOST_04048|ARMOST_12695|ARMOST_04389|ARMOST_13010|ARMOST_21016|ARMOST_08038|ARMOST_18251|ARMOST_21558|ARMOST_18738|ARMOST_01279	BP	Mycoparasite	AO
19725	0.0011518	0.024812	7	34	249	5021	cellular homeostasis	ARMOST_06537|ARMOST_03084|ARMOST_08038|ARMOST_06325|ARMOST_06348|ARMOST_02732|ARMOST_06536	BP	Mycoparasite	AO
65007	0.0019655	0.034827	56	781	249	5021	biological regulation	ARMOST_13045|ARMOST_18576|ARMOST_16993|ARMOST_09344|ARMOST_00729|ARMOST_03084|ARMOST_15705|ARMOST_01134|ARMOST_21060|ARMOST_05816|ARMOST_10979|ARMOST_00602|ARMOST_08960|ARMOST_20530|ARMOST_04328|ARMOST_19191|ARMOST_06348|ARMOST_09371|ARMOST_13295|ARMOST_17376|ARMOST_10941|ARMOST_10268|ARMOST_14428|ARMOST_19115|ARMOST_14822|ARMOST_06537|ARMOST_21034|ARMOST_18353|ARMOST_08038|ARMOST_20986|ARMOST_00…	BP	Mycoparasite	AO
33865	0.0021309	0.034827	4	12	249	5021	nucleoside bisphosphate metabolic process	ARMOST_09240|ARMOST_16420|ARMOST_00920|ARMOST_09459	BP	Mycoparasite	AO
33875	0.0021309	0.034827	4	12	249	5021	ribonucleoside bisphosphate metabolic process	ARMOST_09240|ARMOST_16420|ARMOST_00920|ARMOST_09459	BP	Mycoparasite	AO
34032	0.0021309	0.034827	4	12	249	5021	purine nucleoside bisphosphate metabolic process	ARMOST_09240|ARMOST_16420|ARMOST_00920|ARMOST_09459	BP	Mycoparasite	AO
15740	0.0021557	0.034827	3	6	249	5021	C4-dicarboxylate transport	ARMOST_18321|ARMOST_15492|ARMOST_15493	BP	Mycoparasite	AO
15743	0.0021557	0.034827	3	6	249	5021	malate transport	ARMOST_18321|ARMOST_15492|ARMOST_15493	BP	Mycoparasite	AO
6835	0.0021557	0.034827	3	6	249	5021	dicarboxylic acid transport	ARMOST_18321|ARMOST_15492|ARMOST_15493	BP	Mycoparasite	AO
71423	0.0021557	0.034827	3	6	249	5021	malate transmembrane transport	ARMOST_18321|ARMOST_15492|ARMOST_15493	BP	Mycoparasite	AO
90502	0.002516	0.038946	9	60	249	5021	RNA phosphodiester bond hydrolysis, endonucleolytic	ARMOST_06416|ARMOST_08209|ARMOST_05802|ARMOST_10133|ARMOST_17025|ARMOST_13801|ARMOST_16639|ARMOST_19005|ARMOST_12678	BP	Mycoparasite	AO
50789	0.0025613	0.038946	49	669	249	5021	regulation of biological process	ARMOST_13045|ARMOST_18576|ARMOST_16993|ARMOST_09344|ARMOST_00729|ARMOST_03084|ARMOST_01134|ARMOST_21060|ARMOST_05816|ARMOST_10979|ARMOST_00602|ARMOST_08960|ARMOST_20530|ARMOST_04328|ARMOST_06348|ARMOST_09371|ARMOST_13295|ARMOST_10941|ARMOST_10268|ARMOST_19115|ARMOST_14822|ARMOST_06537|ARMOST_21034|ARMOST_18353|ARMOST_08038|ARMOST_20986|ARMOST_00037|ARMOST_02732|ARMOST_06536|ARMOST_06690|ARMOST_19…	BP	Mycoparasite	AO
16021	9.1731e-10	4.7241e-08	289	3739	360	5646	integral component of membrane	ARMOST_16358|ARMOST_13400|ARMOST_12795|ARMOST_21704|ARMOST_18896|ARMOST_18653|ARMOST_10131|ARMOST_03719|ARMOST_21708|ARMOST_12316|ARMOST_15705|ARMOST_14975|ARMOST_15700|ARMOST_05219|ARMOST_02981|ARMOST_22112|ARMOST_20055|ARMOST_21262|ARMOST_19871|ARMOST_02748|ARMOST_03838|ARMOST_08843|ARMOST_20976|ARMOST_09019|ARMOST_20973|ARMOST_21942|ARMOST_07193|ARMOST_16006|ARMOST_14863|ARMOST_14741|ARMOST_17…	CC	Mycoparasite	AO
31224	9.1731e-10	4.7241e-08	289	3739	360	5646	intrinsic component of membrane	ARMOST_16358|ARMOST_13400|ARMOST_12795|ARMOST_21704|ARMOST_18896|ARMOST_18653|ARMOST_10131|ARMOST_03719|ARMOST_21708|ARMOST_12316|ARMOST_15705|ARMOST_14975|ARMOST_15700|ARMOST_05219|ARMOST_02981|ARMOST_22112|ARMOST_20055|ARMOST_21262|ARMOST_19871|ARMOST_02748|ARMOST_03838|ARMOST_08843|ARMOST_20976|ARMOST_09019|ARMOST_20973|ARMOST_21942|ARMOST_07193|ARMOST_16006|ARMOST_14863|ARMOST_14741|ARMOST_17…	CC	Mycoparasite	AO
16020	2.2127e-07	7.5971e-06	293	3947	360	5646	membrane	ARMOST_16358|ARMOST_13400|ARMOST_12795|ARMOST_21704|ARMOST_18896|ARMOST_18653|ARMOST_10131|ARMOST_03719|ARMOST_21708|ARMOST_12316|ARMOST_15705|ARMOST_14975|ARMOST_15700|ARMOST_05219|ARMOST_02981|ARMOST_22112|ARMOST_20055|ARMOST_21262|ARMOST_19871|ARMOST_02748|ARMOST_03838|ARMOST_08843|ARMOST_20976|ARMOST_09019|ARMOST_20973|ARMOST_21942|ARMOST_07193|ARMOST_16006|ARMOST_14863|ARMOST_14741|ARMOST_17…	CC	Mycoparasite	AO
42025	4.5235e-05	0.00042356	22	137	360	5646	host cell nucleus	ARMOST_13045|ARMOST_11255|ARMOST_11178|ARMOST_06690|ARMOST_00729|ARMOST_10941|ARMOST_19115|ARMOST_19128|ARMOST_14822|ARMOST_21060|ARMOST_04851|ARMOST_01031|ARMOST_21034|ARMOST_05816|ARMOST_19463|ARMOST_20530|ARMOST_05267|ARMOST_20986|ARMOST_00037|ARMOST_04328|ARMOST_08339|ARMOST_01027	CC	Mycoparasite	AO
18995	4.5235e-05	0.00042356	22	137	360	5646	host cellular component	ARMOST_13045|ARMOST_11255|ARMOST_11178|ARMOST_06690|ARMOST_00729|ARMOST_10941|ARMOST_19115|ARMOST_19128|ARMOST_14822|ARMOST_21060|ARMOST_04851|ARMOST_01031|ARMOST_21034|ARMOST_05816|ARMOST_19463|ARMOST_20530|ARMOST_05267|ARMOST_20986|ARMOST_00037|ARMOST_04328|ARMOST_08339|ARMOST_01027	CC	Mycoparasite	AO
33643	4.5235e-05	0.00042356	22	137	360	5646	host cell part	ARMOST_13045|ARMOST_11255|ARMOST_11178|ARMOST_06690|ARMOST_00729|ARMOST_10941|ARMOST_19115|ARMOST_19128|ARMOST_14822|ARMOST_21060|ARMOST_04851|ARMOST_01031|ARMOST_21034|ARMOST_05816|ARMOST_19463|ARMOST_20530|ARMOST_05267|ARMOST_20986|ARMOST_00037|ARMOST_04328|ARMOST_08339|ARMOST_01027	CC	Mycoparasite	AO
33646	4.5235e-05	0.00042356	22	137	360	5646	host intracellular part	ARMOST_13045|ARMOST_11255|ARMOST_11178|ARMOST_06690|ARMOST_00729|ARMOST_10941|ARMOST_19115|ARMOST_19128|ARMOST_14822|ARMOST_21060|ARMOST_04851|ARMOST_01031|ARMOST_21034|ARMOST_05816|ARMOST_19463|ARMOST_20530|ARMOST_05267|ARMOST_20986|ARMOST_00037|ARMOST_04328|ARMOST_08339|ARMOST_01027	CC	Mycoparasite	AO
33647	4.5235e-05	0.00042356	22	137	360	5646	host intracellular organelle	ARMOST_13045|ARMOST_11255|ARMOST_11178|ARMOST_06690|ARMOST_00729|ARMOST_10941|ARMOST_19115|ARMOST_19128|ARMOST_14822|ARMOST_21060|ARMOST_04851|ARMOST_01031|ARMOST_21034|ARMOST_05816|ARMOST_19463|ARMOST_20530|ARMOST_05267|ARMOST_20986|ARMOST_00037|ARMOST_04328|ARMOST_08339|ARMOST_01027	CC	Mycoparasite	AO
33648	4.5235e-05	0.00042356	22	137	360	5646	host intracellular membrane-bounded organelle	ARMOST_13045|ARMOST_11255|ARMOST_11178|ARMOST_06690|ARMOST_00729|ARMOST_10941|ARMOST_19115|ARMOST_19128|ARMOST_14822|ARMOST_21060|ARMOST_04851|ARMOST_01031|ARMOST_21034|ARMOST_05816|ARMOST_19463|ARMOST_20530|ARMOST_05267|ARMOST_20986|ARMOST_00037|ARMOST_04328|ARMOST_08339|ARMOST_01027	CC	Mycoparasite	AO
43656	4.5235e-05	0.00042356	22	137	360	5646	host intracellular region	ARMOST_13045|ARMOST_11255|ARMOST_11178|ARMOST_06690|ARMOST_00729|ARMOST_10941|ARMOST_19115|ARMOST_19128|ARMOST_14822|ARMOST_21060|ARMOST_04851|ARMOST_01031|ARMOST_21034|ARMOST_05816|ARMOST_19463|ARMOST_20530|ARMOST_05267|ARMOST_20986|ARMOST_00037|ARMOST_04328|ARMOST_08339|ARMOST_01027	CC	Mycoparasite	AO
43657	4.5235e-05	0.00042356	22	137	360	5646	host cell	ARMOST_13045|ARMOST_11255|ARMOST_11178|ARMOST_06690|ARMOST_00729|ARMOST_10941|ARMOST_19115|ARMOST_19128|ARMOST_14822|ARMOST_21060|ARMOST_04851|ARMOST_01031|ARMOST_21034|ARMOST_05816|ARMOST_19463|ARMOST_20530|ARMOST_05267|ARMOST_20986|ARMOST_00037|ARMOST_04328|ARMOST_08339|ARMOST_01027	CC	Mycoparasite	AO
16491	8.0456e-18	1.1505e-15	55	1126	111	7456	oxidoreductase activity	ARMOST_18416|ARMOST_09140|ARMOST_14651|ARMOST_14775|ARMOST_15465|ARMOST_13088|ARMOST_12152|ARMOST_19983|ARMOST_16637|ARMOST_16715|ARMOST_16712|ARMOST_13205|ARMOST_20175|ARMOST_15030|ARMOST_15031|ARMOST_20177|ARMOST_21189|ARMOST_17174|ARMOST_14146|ARMOST_16566|ARMOST_13179|ARMOST_16640|ARMOST_18946|ARMOST_04477|ARMOST_02330|ARMOST_13180|ARMOST_00358|ARMOST_15684|ARMOST_01518|ARMOST_16055|ARMOST_16…	MF	Metabolite	AO
4497	1.7712e-08	1.2664e-06	18	246	111	7456	monooxygenase activity	ARMOST_16501|ARMOST_14146|ARMOST_14764|ARMOST_13179|ARMOST_15684|ARMOST_16055|ARMOST_16496|ARMOST_19983|ARMOST_16508|ARMOST_13679|ARMOST_16712|ARMOST_21162|ARMOST_04212|ARMOST_02330|ARMOST_13180|ARMOST_21167|ARMOST_17174|ARMOST_02843	MF	Metabolite	AO
16705	1.1372e-06	5.4205e-05	18	324	111	7456	oxidoreductase activity, acting on paired donors, with incorporation or reduction of molecular oxygen	ARMOST_16501|ARMOST_14146|ARMOST_14764|ARMOST_13179|ARMOST_15684|ARMOST_16496|ARMOST_19983|ARMOST_16508|ARMOST_13679|ARMOST_16712|ARMOST_18946|ARMOST_21162|ARMOST_04212|ARMOST_02330|ARMOST_13180|ARMOST_21167|ARMOST_15094|ARMOST_02843	MF	Metabolite	AO
46906	1.086e-05	0.00031059	17	343	111	7456	tetrapyrrole binding	ARMOST_16501|ARMOST_13365|ARMOST_14146|ARMOST_13179|ARMOST_16496|ARMOST_19983|ARMOST_16508|ARMOST_13679|ARMOST_16712|ARMOST_18946|ARMOST_04226|ARMOST_21162|ARMOST_02330|ARMOST_13180|ARMOST_21167|ARMOST_15094|ARMOST_02843	MF	Metabolite	AO
20037	1.086e-05	0.00031059	17	343	111	7456	heme binding	ARMOST_16501|ARMOST_13365|ARMOST_14146|ARMOST_13179|ARMOST_16496|ARMOST_19983|ARMOST_16508|ARMOST_13679|ARMOST_16712|ARMOST_18946|ARMOST_04226|ARMOST_21162|ARMOST_02330|ARMOST_13180|ARMOST_21167|ARMOST_15094|ARMOST_02843	MF	Metabolite	AO
50660	2.5568e-05	0.00060937	12	192	111	7456	flavin adenine dinucleotide binding	ARMOST_18416|ARMOST_14764|ARMOST_04212|ARMOST_17224|ARMOST_16640|ARMOST_19175|ARMOST_16343|ARMOST_15684|ARMOST_17630|ARMOST_17174|ARMOST_17629|ARMOST_16637	MF	Metabolite	AO
3824	3.6892e-05	0.00075365	86	4421	111	7456	catalytic activity	ARMOST_18416|ARMOST_09140|ARMOST_11384|ARMOST_14651|ARMOST_14775|ARMOST_15465|ARMOST_13088|ARMOST_12152|ARMOST_18332|ARMOST_13329|ARMOST_19983|ARMOST_16637|ARMOST_19987|ARMOST_16715|ARMOST_16712|ARMOST_13205|ARMOST_20175|ARMOST_03034|ARMOST_03078|ARMOST_01098|ARMOST_15030|ARMOST_15031|ARMOST_20177|ARMOST_21189|ARMOST_17174|ARMOST_01532|ARMOST_01214|ARMOST_14146|ARMOST_12123|ARMOST_16566|ARMOST_13…	MF	Metabolite	AO
5506	0.00010495	0.001876	15	331	111	7456	iron ion binding	ARMOST_16501|ARMOST_14146|ARMOST_13179|ARMOST_16496|ARMOST_19983|ARMOST_16508|ARMOST_13679|ARMOST_16712|ARMOST_18946|ARMOST_21162|ARMOST_02330|ARMOST_13180|ARMOST_21167|ARMOST_15094|ARMOST_02843	MF	Metabolite	AO
8171	0.0017071	0.027124	4	35	111	7456	O-methyltransferase activity	ARMOST_15775|ARMOST_15368|ARMOST_01532|ARMOST_12787	MF	Metabolite	AO
4499	0.0022265	0.031839	3	18	111	7456	N,N-dimethylaniline monooxygenase activity	ARMOST_14764|ARMOST_04212|ARMOST_15684	MF	Metabolite	AO
55114	4.5718e-07	0.00041201	149	1458	446	6215	oxidation reduction	XM_014089341.1|XM_014090391.1|XM_014086090.1|XM_014089869.1|XM_014085252.1|XM_014084915.1|XM_014084392.1|XM_014086922.1|XM_014087327.1|XM_014090165.1|XM_014092575.1|XM_014087300.1|XM_014088643.1|XM_014091119.1|XM_014083742.1|XM_014092205.1|XM_014088718.1|XM_014082407.1|XM_014088311.1|XM_014091111.1|XM_014092450.1|XM_014093408.1|XM_014084734.1|XM_014089854.1|XM_014086937.1|XM_014083476.1|XM_014083…	BP	Downtrend	TA
6520	7.8031e-07	0.00041201	46	305	446	6215	cellular amino acid metabolic process	XM_014092032.1|XM_014084680.1|XM_014090646.1|XM_014090374.1|XM_014086821.1|XM_014089677.1|XM_014085252.1|XM_014086922.1|XM_014092768.1|XM_014083801.1|XM_014093290.1|XM_014083423.1|XM_014086807.1|XM_014084954.1|XM_014089960.1|XM_014084646.1|XM_014088189.1|XM_014082407.1|XM_014092476.1|XM_014087053.1|XM_014086196.1|XM_014093770.1|XM_014093007.1|XM_014086156.1|XM_014088031.1|XM_014093572.1|XM_014084…	BP	Downtrend	TA
6082	1.6053e-06	0.00048553	62	475	446	6215	organic acid metabolic process	XM_014092032.1|XM_014084680.1|XM_014090374.1|XM_014089677.1|XM_014085252.1|XM_014086922.1|XM_014093290.1|XM_014086807.1|XM_014084646.1|XM_014082407.1|XM_014087012.1|XM_014086196.1|XM_014093770.1|XM_014093007.1|XM_014086156.1|XM_014086937.1|XM_014088036.1|XM_014084023.1|XM_014086453.1|XM_014082363.1|XM_014089796.1|XM_014084585.1|XM_014083731.1|XM_014089523.1|XM_014085130.1|XM_014088269.1|XM_014083…	BP	Downtrend	TA
43436	2.3882e-06	0.00048553	61	470	446	6215	oxoacid metabolic process	XM_014092032.1|XM_014084680.1|XM_014090374.1|XM_014089677.1|XM_014085252.1|XM_014086922.1|XM_014093290.1|XM_014086807.1|XM_014084646.1|XM_014082407.1|XM_014087012.1|XM_014086196.1|XM_014093770.1|XM_014093007.1|XM_014086156.1|XM_014086937.1|XM_014084023.1|XM_014086453.1|XM_014082363.1|XM_014089796.1|XM_014084585.1|XM_014083731.1|XM_014089523.1|XM_014085130.1|XM_014088269.1|XM_014083399.1|XM_014087…	BP	Downtrend	TA
19752	2.3882e-06	0.00048553	61	470	446	6215	carboxylic acid metabolic process	XM_014092032.1|XM_014084680.1|XM_014090374.1|XM_014089677.1|XM_014085252.1|XM_014086922.1|XM_014093290.1|XM_014086807.1|XM_014084646.1|XM_014082407.1|XM_014087012.1|XM_014086196.1|XM_014093770.1|XM_014093007.1|XM_014086156.1|XM_014086937.1|XM_014084023.1|XM_014086453.1|XM_014082363.1|XM_014089796.1|XM_014084585.1|XM_014083731.1|XM_014089523.1|XM_014085130.1|XM_014088269.1|XM_014083399.1|XM_014087…	BP	Downtrend	TA
42180	3.0474e-06	0.00048553	62	484	446	6215	cellular ketone metabolic process	XM_014092032.1|XM_014084680.1|XM_014090374.1|XM_014089677.1|XM_014085252.1|XM_014086922.1|XM_014093290.1|XM_014086807.1|XM_014084646.1|XM_014087169.1|XM_014082407.1|XM_014087012.1|XM_014086196.1|XM_014093770.1|XM_014093007.1|XM_014086156.1|XM_014086937.1|XM_014084023.1|XM_014086453.1|XM_014082363.1|XM_014089796.1|XM_014084585.1|XM_014083731.1|XM_014089523.1|XM_014085130.1|XM_014088269.1|XM_014083…	BP	Downtrend	TA
6519	3.5033e-06	0.00048553	56	423	446	6215	cellular amino acid and derivative metabolic process	XM_014092032.1|XM_014084680.1|XM_014090374.1|XM_014090879.1|XM_014089677.1|XM_014085252.1|XM_014086922.1|XM_014084917.1|XM_014093290.1|XM_014086807.1|XM_014084857.1|XM_014084646.1|XM_014082407.1|XM_014086196.1|XM_014093770.1|XM_014093007.1|XM_014086156.1|XM_014084023.1|XM_014086453.1|XM_014082363.1|XM_014089796.1|XM_014084585.1|XM_014083731.1|XM_014089523.1|XM_014085130.1|XM_014088269.1|XM_014083…	BP	Downtrend	TA
44106	3.6783e-06	0.00048553	47	332	446	6215	cellular amine metabolic process	XM_014092032.1|XM_014084680.1|XM_014090646.1|XM_014090374.1|XM_014086821.1|XM_014089677.1|XM_014085252.1|XM_014086922.1|XM_014084917.1|XM_014092768.1|XM_014083801.1|XM_014093290.1|XM_014083423.1|XM_014086807.1|XM_014084954.1|XM_014089960.1|XM_014084646.1|XM_014088189.1|XM_014082407.1|XM_014092476.1|XM_014087053.1|XM_014086196.1|XM_014093770.1|XM_014093007.1|XM_014086156.1|XM_014088031.1|XM_014093…	BP	Downtrend	TA
9308	1.1039e-05	0.0012952	52	397	446	6215	amine metabolic process	XM_014092032.1|XM_014084680.1|XM_014090374.1|XM_014089677.1|XM_014085252.1|XM_014086922.1|XM_014084917.1|XM_014093290.1|XM_014086807.1|XM_014084646.1|XM_014082407.1|XM_014087012.1|XM_014086196.1|XM_014093770.1|XM_014093007.1|XM_014086156.1|XM_014084023.1|XM_014086453.1|XM_014082363.1|XM_014085864.1|XM_014089796.1|XM_014084585.1|XM_014088881.1|XM_014083731.1|XM_014089523.1|XM_014085130.1|XM_014088…	BP	Downtrend	TA
44281	1.5588e-05	0.0016461	126	1257	446	6215	small molecule metabolic process	XM_014092032.1|XM_014089677.1|XM_014088549.1|XM_014085252.1|XM_014086922.1|XM_014091002.1|XM_014087169.1|XM_014085636.1|XM_014082407.1|XM_014083324.1|XM_014086196.1|XM_014093770.1|XM_014084734.1|XM_014089372.1|XM_014086937.1|XM_014088036.1|XM_014086686.1|XM_014084023.1|XM_014085820.1|XM_014082363.1|XM_014087719.1|XM_014084585.1|XM_014092371.1|XM_014083731.1|XM_014084829.1|XM_014086128.1|XM_014092…	BP	Downtrend	TA
44271	0.00040281	0.03867	40	323	446	6215	cellular nitrogen compound biosynthetic process	XM_014086635.1|XM_014090646.1|XM_014086821.1|XM_014093311.1|XM_014085252.1|XM_014086922.1|XM_014093290.1|XM_014083423.1|XM_014084571.1|XM_014089745.1|XM_014089747.1|XM_014083016.1|XM_014085636.1|XM_014082407.1|XM_014083324.1|XM_014087012.1|XM_014087053.1|XM_014086196.1|XM_014083384.1|XM_014082044.1|XM_014086156.1|XM_014088058.1|XM_014086686.1|XM_014085242.1|XM_014086453.1|XM_014082363.1|XM_014084…	BP	Downtrend	TA
8652	0.00059457	0.048298	22	145	446	6215	cellular amino acid biosynthetic process	XM_014090646.1|XM_014086821.1|XM_014085252.1|XM_014086922.1|XM_014086453.1|XM_014082363.1|XM_014083423.1|XM_014084585.1|XM_014084592.1|XM_014085130.1|XM_014087117.1|XM_014086106.1|XM_014082407.1|XM_014088269.1|XM_014087043.1|XM_014087886.1|XM_014092292.1|XM_014087053.1|XM_014086196.1|XM_014092293.1|XM_014082033.1|XM_014086156.1	BP	Downtrend	TA
6790	0.00059457	0.048298	22	145	446	6215	sulfur metabolic process	XM_014086635.1|XM_014090879.1|XM_014086821.1|XM_014089677.1|XM_014084023.1|XM_014086922.1|XM_014092321.1|XM_014086453.1|XM_014091829.1|XM_014083423.1|XM_014092574.1|XM_014085717.1|XM_014089745.1|XM_014084857.1|XM_014085130.1|XM_014093432.1|XM_014093422.1|XM_014087117.1|XM_014089747.1|XM_014088269.1|XM_014091996.1|XM_014084887.1	BP	Downtrend	TA
3824	1.0243e-06	0.00056233	403	4744	503	6674	catalytic activity	XM_014089341.1|XM_014089616.1|XM_014089869.1|XM_014082144.1|XM_014084915.1|XM_014087327.1|XM_014089921.1|XM_014083742.1|XM_014092205.1|XM_014088718.1|XM_014082407.1|XM_014088311.1|XM_014093770.1|XM_014085791.1|XM_014082868.1|XM_014084980.1|XM_014093696.1|XM_014082363.1|XM_014088881.1|XM_014083546.1|XM_014090036.1|XM_014083731.1|XM_014093431.1|XM_014093454.1|XM_014084829.1|XM_014092292.1|XM_014082…	MF	Downtrend	TA
16491	8.8113e-06	0.0024187	136	1294	503	6674	oxidoreductase activity	XM_014089341.1|XM_014090391.1|XM_014086090.1|XM_014089869.1|XM_014085252.1|XM_014084915.1|XM_014084392.1|XM_014086922.1|XM_014087327.1|XM_014090165.1|XM_014092575.1|XM_014087300.1|XM_014088643.1|XM_014091119.1|XM_014083742.1|XM_014092205.1|XM_014088718.1|XM_014082407.1|XM_014088311.1|XM_014091111.1|XM_014092450.1|XM_014093408.1|XM_014089854.1|XM_014086937.1|XM_014083060.1|XM_014082908.1|XM_014093…	MF	Downtrend	TA
31224	6.0716e-05	0.0089969	228	3280	333	5618	intrinsic to membrane	XM_014089677.1|XM_014089869.1|XM_014082144.1|XM_014087327.1|XM_014084373.1|XM_014092872.1|XM_014087835.1|XM_014088718.1|XM_014085003.1|XM_014093770.1|XM_014092450.1|XM_014086395.1|XM_014091455.1|XM_014087279.1|XM_014082868.1|XM_014086686.1|XM_014092025.1|XM_014092002.1|XM_014084023.1|XM_014088843.1|XM_014084980.1|XM_014083245.1|XM_014088881.1|XM_014090036.1|XM_014087331.1|XM_014093454.1|XM_014091…	CC	Downtrend	TA
16021	9.1805e-05	0.0089969	226	3260	333	5618	integral to membrane	XM_014089677.1|XM_014089869.1|XM_014082144.1|XM_014087327.1|XM_014084373.1|XM_014092872.1|XM_014087835.1|XM_014088718.1|XM_014085003.1|XM_014093770.1|XM_014092450.1|XM_014086395.1|XM_014091455.1|XM_014087279.1|XM_014082868.1|XM_014086686.1|XM_014092025.1|XM_014092002.1|XM_014084023.1|XM_014088843.1|XM_014084980.1|XM_014083245.1|XM_014088881.1|XM_014090036.1|XM_014087331.1|XM_014093454.1|XM_014091…	CC	Downtrend	TA
16272	0.00013973	0.0091287	5	10	333	5618	prefoldin complex	XM_014083862.1|XM_014086932.1|XM_014092759.1|XM_014092800.1|XM_014086760.1	CC	Downtrend	TA
44425	0.0002306	0.0113	231	3384	333	5618	membrane part	XM_014089677.1|XM_014089869.1|XM_014082144.1|XM_014087327.1|XM_014084373.1|XM_014092872.1|XM_014087835.1|XM_014088718.1|XM_014085003.1|XM_014093770.1|XM_014092450.1|XM_014086395.1|XM_014091455.1|XM_014087279.1|XM_014082868.1|XM_014086686.1|XM_014092025.1|XM_014092002.1|XM_014084023.1|XM_014088843.1|XM_014084980.1|XM_014083245.1|XM_014088881.1|XM_014090036.1|XM_014087331.1|XM_014093454.1|XM_014091…	CC	Downtrend	TA
16020	0.0011161	0.043752	239	3592	333	5618	membrane	XM_014092993.1|XM_014089677.1|XM_014089869.1|XM_014082144.1|XM_014087327.1|XM_014084373.1|XM_014092872.1|XM_014087835.1|XM_014088718.1|XM_014085003.1|XM_014093770.1|XM_014092450.1|XM_014086395.1|XM_014091455.1|XM_014087279.1|XM_014082868.1|XM_014086686.1|XM_014092025.1|XM_014092002.1|XM_014084023.1|XM_014086226.1|XM_014088843.1|XM_014084980.1|XM_014083245.1|XM_014088881.1|XM_014083546.1|XM_014090…	CC	Downtrend	TA
9116	1.2975e-06	0.001544	36	175	556	6215	nucleoside metabolic process	XM_014083175.1|XM_014085357.1|XM_014093586.1|XM_014082834.1|XM_014090622.1|XM_014089948.1|XM_014091230.1|XM_014091427.1|XM_014085127.1|XM_014091615.1|XM_014085189.1|XM_014091231.1|XM_014085395.1|XM_014085024.1|XM_014088310.1|XM_014091181.1|XM_014084920.1|XM_014085511.1|XM_014092988.1|XM_014091265.1|XM_014082158.1|XM_014093650.1|XM_014086266.1|XM_014082326.1|XM_014093691.1|XM_014085309.1|XM_014087…	BP	Metabolite	TA
44107	1.06e-05	0.0042047	7	11	556	6215	cellular alcohol metabolic process	XM_014085521.1|XM_014093373.1|XM_014092571.1|XM_014083552.1|XM_014082048.1|XM_014087908.1|XM_014084674.1	BP	Metabolite	TA
44108	1.06e-05	0.0042047	7	11	556	6215	cellular alcohol biosynthetic process	XM_014085521.1|XM_014093373.1|XM_014092571.1|XM_014083552.1|XM_014082048.1|XM_014087908.1|XM_014084674.1	BP	Metabolite	TA
5975	5.5474e-05	0.014056	79	579	556	6215	carbohydrate metabolic process	XM_014090419.1|XM_014087453.1|XM_014086905.1|XM_014092539.1|XM_014082833.1|XM_014082522.1|XM_014090894.1|XM_014093565.1|XM_014093062.1|XM_014083821.1|XM_014082545.1|XM_014089763.1|XM_014089571.1|XM_014084995.1|XM_014090357.1|XM_014088291.1|XM_014090460.1|XM_014092143.1|XM_014084602.1|XM_014082880.1|XM_014090251.1|XM_014092606.1|XM_014082485.1|XM_014087090.1|XM_014093580.1|XM_014086374.1|XM_014085…	BP	Metabolite	TA
16126	5.9061e-05	0.014056	9	22	556	6215	sterol biosynthetic process	XM_014089734.1|XM_014085521.1|XM_014093373.1|XM_014092571.1|XM_014083552.1|XM_014082048.1|XM_014082032.1|XM_014087908.1|XM_014084674.1	BP	Metabolite	TA
16129	0.00015011	0.029773	7	15	556	6215	phytosteroid biosynthetic process	XM_014085521.1|XM_014093373.1|XM_014092571.1|XM_014083552.1|XM_014082048.1|XM_014087908.1|XM_014084674.1	BP	Metabolite	TA
8204	0.00024643	0.036656	7	16	556	6215	ergosterol metabolic process	XM_014085521.1|XM_014093373.1|XM_014092571.1|XM_014083552.1|XM_014082048.1|XM_014087908.1|XM_014084674.1	BP	Metabolite	TA
16128	0.00024643	0.036656	7	16	556	6215	phytosteroid metabolic process	XM_014085521.1|XM_014093373.1|XM_014092571.1|XM_014083552.1|XM_014082048.1|XM_014087908.1|XM_014084674.1	BP	Metabolite	TA
55086	0.00034508	0.045628	45	301	556	6215	nucleobase, nucleoside and nucleotide metabolic process	XM_014083175.1|XM_014085357.1|XM_014093586.1|XM_014082834.1|XM_014090622.1|XM_014089948.1|XM_014089239.1|XM_014091230.1|XM_014084992.1|XM_014091427.1|XM_014085127.1|XM_014091615.1|XM_014085189.1|XM_014084995.1|XM_014092510.1|XM_014091231.1|XM_014082390.1|XM_014085395.1|XM_014090216.1|XM_014085024.1|XM_014083346.1|XM_014088310.1|XM_014091181.1|XM_014084920.1|XM_014082760.1|XM_014085511.1|XM_014092…	BP	Metabolite	TA
43531	1.9906e-05	0.01065	14	44	607	6674	ADP binding	XM_014083175.1|XM_014085357.1|XM_014089948.1|XM_014082143.1|XM_014091230.1|XM_014085127.1|XM_014089942.1|XM_014093650.1|XM_014086266.1|XM_014085309.1|XM_014090004.1|XM_014091338.1|XM_014093019.1|XM_014084633.1	MF	Metabolite	TA
3824	4.0776e-05	0.010908	473	4744	607	6674	catalytic activity	XM_014083886.1|XM_014088816.1|XM_014082833.1|XM_014093586.1|XM_014087206.1|XM_014082690.1|XM_014089571.1|XM_014093235.1|XM_014091078.1|XM_014092107.1|XM_014088564.1|XM_014083438.1|XM_014082845.1|XM_014089627.1|XM_014088070.1|XM_014091493.1|XM_014093650.1|XM_014092774.1|XM_014089289.1|XM_014085934.1|XM_014091372.1|XM_014084674.1|XM_014086132.1|XM_014083175.1|XM_014088815.1|XM_014088312.1|XM_014090…	MF	Metabolite	TA
31177	0.00019251	0.030129	14	53	607	6674	phosphopantetheine binding	XM_014089634.1|XM_014092021.1|XM_014090341.1|XM_014082542.1|XM_014085072.1|XM_014082537.1|XM_014082536.1|XM_014091078.1|XM_014088238.1|XM_014093172.1|XM_014089477.1|XM_014082026.1|XM_014083357.1|XM_014088564.1	MF	Metabolite	TA
30246	0.00022526	0.030129	27	145	607	6674	carbohydrate binding	XM_014092539.1|XM_014090060.1|XM_014083157.1|XM_014093062.1|XM_014090565.1|XM_014083821.1|XM_014083822.1|XM_014089763.1|XM_014084935.1|XM_014084572.1|XM_014088291.1|XM_014090026.1|XM_014090460.1|XM_014082880.1|XM_014084104.1|XM_014091992.1|XM_014086461.1|XM_014092858.1|XM_014090024.1|XM_014088328.1|XM_014088267.1|XM_014084925.1|XM_014083450.1|XM_014084426.1|XM_014089524.1|XM_014092115.1|XM_014089…	MF	Metabolite	TA
5783	6.421e-06	0.0016823	46	278	479	5618	endoplasmic reticulum	XM_014090419.1|XM_014091924.1|XM_014085521.1|XM_014086905.1|XM_014084496.1|XM_014088295.1|XM_014082522.1|XM_014093373.1|XM_014090894.1|XM_014083860.1|XM_014092571.1|XM_014084992.1|XM_014086094.1|XM_014082690.1|XM_014091041.1|XM_014084602.1|XM_014082880.1|XM_014093230.1|XM_014093184.1|XM_014092606.1|XM_014082485.1|XM_014082048.1|XM_014082486.1|XM_014091704.1|XM_014083640.1|XM_014082571.1|XM_014092…	CC	Metabolite	TA
48475	3.8065e-05	0.0048797	11	32	479	5618	coated membrane	XM_014088806.1|XM_014087833.1|XM_014092397.1|XM_014085724.1|XM_014093184.1|XM_014089955.1|XM_014083450.1|XM_014086506.1|XM_014091041.1|XM_014091704.1|XM_014087604.1	CC	Metabolite	TA
12506	9.7205e-05	0.0048797	11	35	479	5618	vesicle membrane	XM_014088806.1|XM_014087833.1|XM_014083640.1|XM_014092397.1|XM_014085724.1|XM_014093184.1|XM_014089955.1|XM_014086506.1|XM_014091041.1|XM_014091704.1|XM_014087604.1	CC	Metabolite	TA
71212	0.00010681	0.0048797	33	197	479	5618	subsynaptic reticulum	XM_014090419.1|XM_014091924.1|XM_014086905.1|XM_014084496.1|XM_014088295.1|XM_014082522.1|XM_014093373.1|XM_014083860.1|XM_014084992.1|XM_014082690.1|XM_014091041.1|XM_014084602.1|XM_014093230.1|XM_014093184.1|XM_014092606.1|XM_014082485.1|XM_014082048.1|XM_014082486.1|XM_014091704.1|XM_014083640.1|XM_014082571.1|XM_014085112.1|XM_014082767.1|XM_014088683.1|XM_014090327.1|XM_014087735.1|XM_014088…	CC	Metabolite	TA
44432	0.00010681	0.0048797	33	197	479	5618	endoplasmic reticulum part	XM_014090419.1|XM_014091924.1|XM_014086905.1|XM_014084496.1|XM_014088295.1|XM_014082522.1|XM_014093373.1|XM_014083860.1|XM_014084992.1|XM_014082690.1|XM_014091041.1|XM_014084602.1|XM_014093230.1|XM_014093184.1|XM_014092606.1|XM_014082485.1|XM_014082048.1|XM_014082486.1|XM_014091704.1|XM_014083640.1|XM_014082571.1|XM_014085112.1|XM_014082767.1|XM_014088683.1|XM_014090327.1|XM_014087735.1|XM_014088…	CC	Metabolite	TA
30135	0.00012939	0.0048797	11	36	479	5618	coated vesicle	XM_014088806.1|XM_014083640.1|XM_014092397.1|XM_014093184.1|XM_014086094.1|XM_014089955.1|XM_014086506.1|XM_014091041.1|XM_014087735.1|XM_014091704.1|XM_014087604.1	CC	Metabolite	TA
5871	0.00013037	0.0048797	9	25	479	5618	kinesin complex	XM_014085357.1|XM_014091338.1|XM_014085906.1|XM_014085127.1|XM_014093019.1|XM_014084633.1|XM_014093650.1|XM_014086266.1|XM_014085309.1	CC	Metabolite	TA
5576	0.00016148	0.0052886	46	315	479	5618	extracellular region	XM_014082790.1|XM_014085316.1|XM_014091924.1|XM_014082836.1|XM_014090393.1|XM_014092539.1|XM_014082833.1|XM_014087206.1|XM_014082751.1|XM_014090565.1|XM_014083670.1|XM_014089763.1|XM_014090026.1|XM_014090460.1|XM_014092143.1|XM_014089252.1|XM_014085757.1|XM_014082902.1|XM_014087664.1|XM_014090020.1|XM_014085024.1|XM_014088737.1|XM_014092858.1|XM_014088753.1|XM_014087509.1|XM_014086374.1|XM_014085…	CC	Metabolite	TA
30662	0.00018454	0.0053721	9	26	479	5618	coated vesicle membrane	XM_014088806.1|XM_014083640.1|XM_014092397.1|XM_014093184.1|XM_014089955.1|XM_014086506.1|XM_014091041.1|XM_014091704.1|XM_014087604.1	CC	Metabolite	TA
5832	0.00024353	0.0061837	4	5	479	5618	chaperonin-containing T-complex	XM_014092926.1|XM_014090892.1|XM_014092486.1|XM_014083756.1	CC	Metabolite	TA
16021	0.00025962	0.0061837	314	3260	479	5618	integral to membrane	XM_014084953.1|XM_014082543.1|XM_014085316.1|XM_014088816.1|XM_014082833.1|XM_014093586.1|XM_014086094.1|XM_014086697.1|XM_014082690.1|XM_014089763.1|XM_014093318.1|XM_014089993.1|XM_014082182.1|XM_014090485.1|XM_014083934.1|XM_014092107.1|XM_014090790.1|XM_014088564.1|XM_014093793.1|XM_014089918.1|XM_014092560.1|XM_014092921.1|XM_014093650.1|XM_014090327.1|XM_014092774.1|XM_014082170.1|XM_014090…	CC	Metabolite	TA
5789	0.00043112	0.0084233	30	186	479	5618	endoplasmic reticulum membrane	XM_014090419.1|XM_014091924.1|XM_014086905.1|XM_014084496.1|XM_014088295.1|XM_014082522.1|XM_014093373.1|XM_014083860.1|XM_014084992.1|XM_014082690.1|XM_014091041.1|XM_014084602.1|XM_014093230.1|XM_014093184.1|XM_014092606.1|XM_014082485.1|XM_014082048.1|XM_014082486.1|XM_014091704.1|XM_014083640.1|XM_014085112.1|XM_014082767.1|XM_014088683.1|XM_014090327.1|XM_014087735.1|XM_014088630.1|XM_014087…	CC	Metabolite	TA
30120	0.000434	0.0084233	7	18	479	5618	vesicle coat	XM_014092397.1|XM_014093184.1|XM_014089955.1|XM_014086506.1|XM_014091041.1|XM_014091704.1|XM_014087604.1	CC	Metabolite	TA
31224	0.00047105	0.0084233	314	3280	479	5618	intrinsic to membrane	XM_014084953.1|XM_014082543.1|XM_014085316.1|XM_014088816.1|XM_014082833.1|XM_014093586.1|XM_014086094.1|XM_014086697.1|XM_014082690.1|XM_014089763.1|XM_014093318.1|XM_014089993.1|XM_014082182.1|XM_014090485.1|XM_014083934.1|XM_014092107.1|XM_014090790.1|XM_014088564.1|XM_014093793.1|XM_014089918.1|XM_014092560.1|XM_014092921.1|XM_014093650.1|XM_014090327.1|XM_014092774.1|XM_014082170.1|XM_014090…	CC	Metabolite	TA
139	0.0005608	0.0084233	14	62	479	5618	Golgi membrane	XM_014089178.1|XM_014083417.1|XM_014088806.1|XM_014086094.1|XM_014089955.1|XM_014091041.1|XM_014087735.1|XM_014087833.1|XM_014092397.1|XM_014093184.1|XM_014086506.1|XM_014087676.1|XM_014091704.1|XM_014087604.1	CC	Metabolite	TA
12505	0.00056563	0.0084233	44	314	479	5618	endomembrane system	XM_014090419.1|XM_014089178.1|XM_014091924.1|XM_014086905.1|XM_014084496.1|XM_014088295.1|XM_014082522.1|XM_014093373.1|XM_014083860.1|XM_014084992.1|XM_014086094.1|XM_014082690.1|XM_014091041.1|XM_014084602.1|XM_014087833.1|XM_014092397.1|XM_014093230.1|XM_014093184.1|XM_014092606.1|XM_014082485.1|XM_014082048.1|XM_014082486.1|XM_014091704.1|XM_014087604.1|XM_014083417.1|XM_014088806.1|XM_014083…	CC	Metabolite	TA
44425	0.00057694	0.0084233	322	3384	479	5618	membrane part	XM_014084953.1|XM_014082543.1|XM_014085316.1|XM_014088816.1|XM_014082833.1|XM_014093586.1|XM_014086094.1|XM_014086697.1|XM_014082690.1|XM_014089763.1|XM_014093318.1|XM_014089993.1|XM_014082182.1|XM_014090485.1|XM_014084602.1|XM_014083934.1|XM_014092107.1|XM_014090790.1|XM_014088564.1|XM_014093793.1|XM_014089918.1|XM_014092560.1|XM_014092921.1|XM_014093650.1|XM_014090327.1|XM_014092774.1|XM_014082…	CC	Metabolite	TA
30117	0.00062035	0.0084233	9	30	479	5618	membrane coat	XM_014088806.1|XM_014092397.1|XM_014093184.1|XM_014089955.1|XM_014083450.1|XM_014086506.1|XM_014091041.1|XM_014091704.1|XM_014087604.1	CC	Metabolite	TA
30134	0.00063725	0.0084233	7	19	479	5618	ER to Golgi transport vesicle	XM_014083640.1|XM_014093184.1|XM_014086094.1|XM_014086506.1|XM_014091041.1|XM_014087735.1|XM_014091704.1	CC	Metabolite	TA
42175	0.000643	0.0084233	31	199	479	5618	nuclear membrane-endoplasmic reticulum network	XM_014090419.1|XM_014091924.1|XM_014086905.1|XM_014084496.1|XM_014088295.1|XM_014082522.1|XM_014093373.1|XM_014083860.1|XM_014084992.1|XM_014082690.1|XM_014091041.1|XM_014084602.1|XM_014093230.1|XM_014093184.1|XM_014092606.1|XM_014082485.1|XM_014082048.1|XM_014082486.1|XM_014091704.1|XM_014083640.1|XM_014085112.1|XM_014087752.1|XM_014082767.1|XM_014088683.1|XM_014090327.1|XM_014087735.1|XM_014088…	CC	Metabolite	TA
8250	0.00068129	0.0084999	4	6	479	5618	oligosaccharyltransferase complex	XM_014082522.1|XM_014083860.1|XM_014082485.1|XM_014082486.1	CC	Metabolite	TA
5875	0.00078026	0.0092922	10	37	479	5618	microtubule associated complex	XM_014085357.1|XM_014091338.1|XM_014085082.1|XM_014085906.1|XM_014085127.1|XM_014093019.1|XM_014084633.1|XM_014093650.1|XM_014086266.1|XM_014085309.1	CC	Metabolite	TA
16020	0.00082525	0.0094007	338	3592	479	5618	membrane	XM_014084953.1|XM_014082543.1|XM_014085316.1|XM_014088816.1|XM_014082833.1|XM_014093586.1|XM_014086094.1|XM_014086697.1|XM_014082690.1|XM_014089763.1|XM_014093318.1|XM_014089993.1|XM_014082182.1|XM_014090485.1|XM_014084602.1|XM_014083015.1|XM_014083934.1|XM_014092107.1|XM_014090790.1|XM_014088564.1|XM_014093793.1|XM_014089918.1|XM_014092560.1|XM_014092921.1|XM_014093650.1|XM_014090327.1|XM_014092…	CC	Metabolite	TA
30659	0.0010425	0.011381	9	32	479	5618	cytoplasmic vesicle membrane	XM_014088806.1|XM_014083640.1|XM_014092397.1|XM_014093184.1|XM_014089955.1|XM_014086506.1|XM_014091041.1|XM_014091704.1|XM_014087604.1	CC	Metabolite	TA
31988	0.0013217	0.013395	13	60	479	5618	membrane-bounded vesicle	XM_014088806.1|XM_014083640.1|XM_014086094.1|XM_014089955.1|XM_014091041.1|XM_014087735.1|XM_014087833.1|XM_014092397.1|XM_014085724.1|XM_014093184.1|XM_014086506.1|XM_014091704.1|XM_014087604.1	CC	Metabolite	TA
30658	0.0014198	0.013395	6	16	479	5618	transport vesicle membrane	XM_014083640.1|XM_014092397.1|XM_014093184.1|XM_014086506.1|XM_014091041.1|XM_014091704.1	CC	Metabolite	TA
31982	0.0014773	0.013395	14	68	479	5618	vesicle	XM_014088806.1|XM_014083640.1|XM_014086094.1|XM_014089955.1|XM_014091041.1|XM_014087735.1|XM_014087833.1|XM_014092397.1|XM_014085724.1|XM_014089477.1|XM_014093184.1|XM_014086506.1|XM_014091704.1|XM_014087604.1	CC	Metabolite	TA
19005	0.0014827	0.013395	4	7	479	5618	SCF ubiquitin ligase complex	XM_014082750.1|XM_014091156.1|XM_014084634.1|XM_014089942.1	CC	Metabolite	TA
8180	0.0014827	0.013395	4	7	479	5618	signalosome	XM_014090485.1|XM_014087847.1|XM_014092622.1|XM_014091343.1	CC	Metabolite	TA
30133	0.0022642	0.019774	8	29	479	5618	transport vesicle	XM_014083640.1|XM_014092397.1|XM_014093184.1|XM_014086094.1|XM_014086506.1|XM_014091041.1|XM_014087735.1|XM_014091704.1	CC	Metabolite	TA
5874	0.0028339	0.023951	13	65	479	5618	microtubule	XM_014090918.1|XM_014085357.1|XM_014092324.1|XM_014089092.1|XM_014085082.1|XM_014093650.1|XM_014086266.1|XM_014085309.1|XM_014091338.1|XM_014085906.1|XM_014084400.1|XM_014093019.1|XM_014084633.1	CC	Metabolite	TA
12507	0.0031872	0.026095	5	13	479	5618	ER to Golgi transport vesicle membrane	XM_014083640.1|XM_014093184.1|XM_014086506.1|XM_014091041.1|XM_014091704.1	CC	Metabolite	TA
31410	0.003742	0.029709	13	67	479	5618	cytoplasmic vesicle	XM_014088806.1|XM_014083640.1|XM_014086094.1|XM_014089955.1|XM_014091041.1|XM_014087735.1|XM_014087833.1|XM_014092397.1|XM_014089477.1|XM_014093184.1|XM_014086506.1|XM_014091704.1|XM_014087604.1	CC	Metabolite	TA
44438	2.0941e-13	2.8437e-11	18	29	451	5618	microbody part	XM_014084952.1|XM_014092546.1|XM_014088283.1|XM_014083186.1|XM_014083136.1|XM_014084255.1|XM_014091668.1|XM_014085887.1|XM_014090322.1|XM_014086239.1|XM_014086005.1|XM_014083211.1|XM_014090932.1|XM_014091751.1|XM_014085496.1|XM_014086588.1|XM_014085249.1|XM_014092621.1	CC	Mycoparasite	TA
44439	2.8437e-13	2.8437e-11	17	26	451	5618	peroxisomal part	XM_014084952.1|XM_014092546.1|XM_014088283.1|XM_014083186.1|XM_014083136.1|XM_014084255.1|XM_014091668.1|XM_014085887.1|XM_014090322.1|XM_014086239.1|XM_014086005.1|XM_014083211.1|XM_014090932.1|XM_014091751.1|XM_014085496.1|XM_014086588.1|XM_014092621.1	CC	Mycoparasite	TA
5778	9.4281e-12	6.2854e-10	14	20	451	5618	peroxisomal membrane	XM_014084952.1|XM_014083186.1|XM_014083136.1|XM_014084255.1|XM_014091668.1|XM_014090322.1|XM_014086239.1|XM_014086005.1|XM_014083211.1|XM_014090932.1|XM_014091751.1|XM_014085496.1|XM_014086588.1|XM_014092621.1	CC	Mycoparasite	TA
31903	1.9741e-11	9.8707e-10	15	24	451	5618	microbody membrane	XM_014084952.1|XM_014083186.1|XM_014083136.1|XM_014084255.1|XM_014091668.1|XM_014090322.1|XM_014086239.1|XM_014086005.1|XM_014083211.1|XM_014090932.1|XM_014091751.1|XM_014083328.1|XM_014085496.1|XM_014086588.1|XM_014092621.1	CC	Mycoparasite	TA
42579	3.4455e-11	1.3782e-09	24	64	451	5618	microbody	XM_014084952.1|XM_014092546.1|XM_014088283.1|XM_014083186.1|XM_014083229.1|XM_014085083.1|XM_014083136.1|XM_014084255.1|XM_014091668.1|XM_014085887.1|XM_014090322.1|XM_014086239.1|XM_014086005.1|XM_014083211.1|XM_014091030.1|XM_014090932.1|XM_014091751.1|XM_014083328.1|XM_014085496.1|XM_014088145.1|XM_014086588.1|XM_014085249.1|XM_014092621.1|XM_014092812.1	CC	Mycoparasite	TA
5777	1.3927e-10	4.6423e-09	19	43	451	5618	peroxisome	XM_014084952.1|XM_014092546.1|XM_014088283.1|XM_014083186.1|XM_014083136.1|XM_014084255.1|XM_014091668.1|XM_014085887.1|XM_014090322.1|XM_014086239.1|XM_014086005.1|XM_014083211.1|XM_014090932.1|XM_014091751.1|XM_014083328.1|XM_014085496.1|XM_014086588.1|XM_014085249.1|XM_014092621.1	CC	Mycoparasite	TA
31224	9.2772e-07	2.6506e-05	311	3280	451	5618	intrinsic to membrane	XM_014086384.1|XM_014083449.1|XM_014088794.1|XM_014086613.1|XM_014091902.1|XM_014089639.1|XM_014091986.1|XM_014083136.1|XM_014093669.1|XM_014089364.1|XM_014092097.1|XM_014092932.1|XM_014085919.1|XM_014087304.1|XM_014084350.1|XM_014083211.1|XM_014084832.1|XM_014083328.1|XM_014087850.1|XM_014087689.1|XM_014085279.1|XM_014085561.1|XM_014082980.1|XM_014088078.1|XM_014085327.1|XM_014088308.1|XM_014085…	CC	Mycoparasite	TA
16021	1.1802e-06	2.9506e-05	309	3260	451	5618	integral to membrane	XM_014086384.1|XM_014083449.1|XM_014088794.1|XM_014086613.1|XM_014091902.1|XM_014089639.1|XM_014091986.1|XM_014083136.1|XM_014093669.1|XM_014089364.1|XM_014092097.1|XM_014092932.1|XM_014085919.1|XM_014087304.1|XM_014084350.1|XM_014083211.1|XM_014084832.1|XM_014083328.1|XM_014087850.1|XM_014087689.1|XM_014085279.1|XM_014085561.1|XM_014082980.1|XM_014088078.1|XM_014085327.1|XM_014088308.1|XM_014085…	CC	Mycoparasite	TA
31231	1.6934e-06	3.7631e-05	6	7	451	5618	intrinsic to peroxisomal membrane	XM_014084952.1|XM_014083186.1|XM_014090932.1|XM_014091751.1|XM_014086239.1|XM_014086005.1	CC	Mycoparasite	TA
16020	3.3368e-06	6.6736e-05	332	3592	451	5618	membrane	XM_014086384.1|XM_014083449.1|XM_014088794.1|XM_014086613.1|XM_014091902.1|XM_014089639.1|XM_014091986.1|XM_014083136.1|XM_014093669.1|XM_014089364.1|XM_014092097.1|XM_014092932.1|XM_014085919.1|XM_014087304.1|XM_014084350.1|XM_014083211.1|XM_014084832.1|XM_014083328.1|XM_014087850.1|XM_014087689.1|XM_014085279.1|XM_014085561.1|XM_014082980.1|XM_014088078.1|XM_014085327.1|XM_014088308.1|XM_014085…	CC	Mycoparasite	TA
44425	3.9651e-06	7.2093e-05	316	3384	451	5618	membrane part	XM_014086384.1|XM_014083449.1|XM_014088794.1|XM_014086613.1|XM_014091902.1|XM_014089639.1|XM_014091986.1|XM_014083136.1|XM_014093669.1|XM_014089364.1|XM_014092097.1|XM_014092932.1|XM_014085919.1|XM_014087304.1|XM_014084350.1|XM_014083211.1|XM_014084832.1|XM_014083328.1|XM_014087850.1|XM_014087689.1|XM_014085279.1|XM_014085561.1|XM_014082980.1|XM_014088078.1|XM_014085327.1|XM_014088308.1|XM_014085…	CC	Mycoparasite	TA
5779	0.00019206	0.003201	4	5	451	5618	integral to peroxisomal membrane	XM_014084952.1|XM_014083186.1|XM_014090932.1|XM_014086005.1	CC	Mycoparasite	TA
44429	0.0026904	0.041391	38	299	451	5618	mitochondrial part	XM_014090876.1|XM_014087725.1|XM_014089071.1|XM_014087036.1|XM_014082731.1|XM_014083073.1|XM_014086921.1|XM_014086920.1|XM_014086827.1|XM_014086239.1|XM_014092767.1|XM_014087576.1|XM_014082123.1|XM_014093734.1|XM_014082464.1|XM_014085698.1|XM_014089826.1|XM_014090849.1|XM_014088501.1|XM_014086134.1|XM_014092546.1|XM_014087942.1|XM_014088117.1|XM_014087672.1|XM_014091897.1|XM_014084926.1|XM_014084…	CC	Mycoparasite	TA
7031	1.7647e-07	0.00020118	12	25	515	6215	peroxisome organization	XM_014084952.1|XM_014083186.1|XM_014090932.1|XM_014083136.1|XM_014083328.1|XM_014085496.1|XM_014085887.1|XM_014090322.1|XM_014086239.1|XM_014085249.1|XM_014083211.1|XM_014082023.1	BP	Mycoparasite	TA
55114	4.6726e-07	0.00020808	168	1458	515	6215	oxidation reduction	XM_014082291.1|XM_014084723.1|XM_014082856.1|XM_014091963.1|XM_014091986.1|XM_014089639.1|XM_014085083.1|XM_014087470.1|XM_014089401.1|XM_014083238.1|XM_014082731.1|XM_014082875.1|XM_014092767.1|XM_014084550.1|XM_014083698.1|XM_014086971.1|XM_014089997.1|XM_014087643.1|XM_014086956.1|XM_014092834.1|XM_014084836.1|XM_014089307.1|XM_014085237.1|XM_014085327.1|XM_014088760.1|XM_014092277.1|XM_014090…	BP	Mycoparasite	TA
43574	5.4757e-07	0.00020808	9	15	515	6215	peroxisomal transport	XM_014083136.1|XM_014084255.1|XM_014083328.1|XM_014085887.1|XM_014090322.1|XM_014086005.1|XM_014085249.1|XM_014083211.1|XM_014082023.1	BP	Mycoparasite	TA
16558	0.00017381	0.03963	5	8	515	6215	protein import into peroxisome matrix	XM_014083136.1|XM_014085887.1|XM_014085249.1|XM_014083211.1|XM_014082023.1	BP	Mycoparasite	TA
6625	0.00017381	0.03963	5	8	515	6215	protein targeting to peroxisome	XM_014083136.1|XM_014085887.1|XM_014085249.1|XM_014083211.1|XM_014082023.1	BP	Mycoparasite	TA
