# Supplementary material for: Dual RNA-Seq Profiling Unveils Mycoparasitic Activities of Trichoderma atroviride against Haploid Armillaria ostoyae in Antagonistic Interaction Assays
Source: Microbiol Spectr. 2023 May 4;11(3):e04626-22. doi: 10.1128/spectrum.04626-22 (PMC10269595; doi:10.1128/spectrum.04626-22)
Supplement: Supplemental file 2 — Supplemental material. Download spectrum.04626-22-s0002.xls, XLS file, 1.7 MB [file spectrum.04626-22-s0002.xls]

## Sheet: Tab information
File 2. AO and TA clusters
Tabs	AO_Cluster1	AO_Cluster2	AO_Cluster3	AO_upregulated_all_annotations
Organism: Armillaria ostoyae	Fold Change information at 0th (control), 53rd (Metabolite interaction stage) and 62nd (Mycoparasite interaction stage)hour from Clusters	Fold Change information at 0th , 53rd and 62nd hour from Cluster2		Interpro,Secondary metabolites, Secretory, CAZYmes, peptidases,GPI,Transporters, phi-base Annotations
Tabs	TA_Cluster1	TA_Cluster2	TA_Cluster3	AO_upregulated_all_annotations
Organism: Trichoderma atroviride	Fold Change information at 0th (Control), 53rd (Metabolite interaction stage) and 62nd ( Mycoparasite interaction stage)hour from Clusters	Fold Change information at 0th , 53rd and 62nd hour from Cluster2		Interpro,Secondary metabolites, Secretory, CAZYmes, peptidases,GPI,Transporters, phi-base Annotations
Tab: Number of Top Upregulated genes different stage
	Organisms	Metabolite_Stage_Cluster_gene count	Mycoparasite_Stage_Cluster_gene count	Downtrend_genes count	Total
	Armillaria ostoyae	Number of genes showing upregulation during metabolite interaction stage in AO	Number of genes showing upregulation during Mycoparasite interaction stage in AO	Number of genes showing continous downregulation in TA	Total sum of genes in AO
	Trichoderma atroviride	Number of genes showing upregulation during metabolite interaction stage in TA	Number of genes showing upregulation during Mycoparasite interaction stage in TA	Number of genes showing continous downregulation in AO	Total sum of genes in TA

## Sheet: AO_Cluster_1
GeneID	0h	53h	62h	Cluster_1_Interest
ARMOST_04369	0	-1.4537	-2.12942	Downtrend
ARMOST_08775	0	-2.83888	-3.13157	Downtrend
ARMOST_17175	0	-1.38652	-2.02483	Downtrend
ARMOST_19949	0	-2.35248	-2.7109	Downtrend
ARMOST_08028	0	-1.36955	-2.27348	Downtrend
ARMOST_09476	0	-1.01575	-2.34486	Downtrend
ARMOST_19253	0	-1.66561	-2.34092	Downtrend
ARMOST_20604	0	-2.03819	-2.80693	Downtrend
ARMOST_01747	0	-1.56346	-2.26387	Downtrend
ARMOST_09841	0	-0.858275	-2.4325	Downtrend
ARMOST_13549	0	-1.22188	-2.96432	Downtrend
ARMOST_09641	0	-1.08853	-2.70134	Downtrend
ARMOST_07159	0	-0.696754	-2.03525	Downtrend
ARMOST_03072	0	-2.72322	-2.89667	Downtrend
ARMOST_21312	0	0.425004	-2.67346	Downtrend
ARMOST_11802	0	-1.32125	-2.09468	Downtrend
ARMOST_12762	0	-1.79205	-2.18261	Downtrend
ARMOST_19222	0	-1.46755	-2.03351	Downtrend
ARMOST_19287	0	-1.22465	-2.20868	Downtrend
ARMOST_14070	0	-0.229718	-2.64595	Downtrend
ARMOST_20029	0	-2.19066	-4.80623	Downtrend
ARMOST_07276	0	-0.655054	-2.14886	Downtrend
ARMOST_12016	0	-3.68159	-6.72004	Downtrend
ARMOST_05599	0	-0.403703	-2.02167	Downtrend
ARMOST_03650	0	-0.804596	-2.0872	Downtrend
ARMOST_05971	0	-0.83193	-2.1504	Downtrend
ARMOST_04929	0	-3.55486	-4.05041	Downtrend
ARMOST_03617	0	-2.14039	-2.31339	Downtrend
ARMOST_04017	0	-0.933963	-2.23994	Downtrend
ARMOST_13552	0	-0.867656	-2.32207	Downtrend
ARMOST_13326	0	-0.950678	-2.2686	Downtrend
ARMOST_07391	0	-1.07443	-2.22932	Downtrend
ARMOST_03290	0	-1.89152	-2.56958	Downtrend
ARMOST_10552	0	-2.11827	-2.21401	Downtrend
ARMOST_10494	0	-0.805274	-2.41015	Downtrend
ARMOST_03885	0	-1.27421	-2.09746	Downtrend
ARMOST_01249	0	-0.933212	-2.71098	Downtrend
ARMOST_06541	0	-1.70745	-2.1364	Downtrend
ARMOST_13574	0	-0.99878	-2.16566	Downtrend
ARMOST_05057	0	-0.495706	-2.17598	Downtrend
ARMOST_01608	0	-0.356692	-2.04718	Downtrend
ARMOST_17984	0	-1.63587	-2.11794	Downtrend
ARMOST_14109	0	-1.62566	-2.07196	Downtrend
ARMOST_00680	0	-2.49039	-2.62531	Downtrend
ARMOST_17374	0	-0.830374	-2.07629	Downtrend
ARMOST_05790	0	-2.12615	-2.75807	Downtrend
ARMOST_08316	0	-3.5209	-6.22674	Downtrend
ARMOST_11001	0	-2.06416	-4.45936	Downtrend
ARMOST_08894	0	-0.580484	-2.01232	Downtrend
ARMOST_13459	0	-0.564926	-2.04191	Downtrend
ARMOST_03550	0	-1.10536	-2.31172	Downtrend
ARMOST_16815	0	-0.701995	-2.37166	Downtrend
ARMOST_13323	0	-0.146248	-2.12702	Downtrend
ARMOST_13474	0	-1.52778	-2.94961	Downtrend
ARMOST_01607	0	-1.71952	-3.6568	Downtrend
ARMOST_21216	0	-1.82284	-3.14731	Downtrend
ARMOST_14611	0	-1.77043	-3.41441	Downtrend
ARMOST_07052	0	-1.01887	-2.3158	Downtrend
ARMOST_13454	0	-1.67146	-2.11789	Downtrend
ARMOST_13707	0	-1.04496	-3.15652	Downtrend
ARMOST_16307	0	-1.22405	-2.28345	Downtrend
ARMOST_17716	0	-2.23713	-2.49541	Downtrend
ARMOST_16258	0	-1.13804	-2.64347	Downtrend
ARMOST_08322	0	-2.0415	-3.80664	Downtrend
ARMOST_11341	0	-2.30965	-3.02733	Downtrend
ARMOST_13052	0	-2.5948	-2.61827	Downtrend
ARMOST_13456	0	-2.37673	-3.12142	Downtrend
ARMOST_16757	0	-4.44852	-5.27082	Downtrend
ARMOST_01151	0	-1.43318	-2.39166	Downtrend
ARMOST_07528	0	-1.42373	-2.6089	Downtrend
ARMOST_11561	0	-1.72351	-2.84266	Downtrend
ARMOST_12024	0	-1.2488	-2.72398	Downtrend
ARMOST_12025	0	-1.3284	-2.36514	Downtrend
ARMOST_13246	0	0.450617	-2.28519	Downtrend
ARMOST_15810	0	-0.838075	-3.99503	Downtrend
ARMOST_17149	0	-0.847673	-2.20917	Downtrend
ARMOST_20552	0	-0.828351	-2.07516	Downtrend
ARMOST_02051	0	-1.49324	-2.35837	Downtrend
ARMOST_06893	0	-1.96961	-2.22227	Downtrend
ARMOST_00947	0	-0.701082	-2.00418	Downtrend
ARMOST_08981	0	-1.09568	-2.53691	Downtrend
ARMOST_14296	0	-0.808566	-2.52824	Downtrend
ARMOST_07223	0	-0.841957	-2.22857	Downtrend
ARMOST_08978	0	-1.07149	-2.20517	Downtrend
ARMOST_21351	0	-0.997153	-2.57414	Downtrend
ARMOST_17162	0	-1.16852	-2.41577	Downtrend
ARMOST_10873	0	-1.1503	-2.41726	Downtrend
ARMOST_03629	0	-1.18207	-2.45224	Downtrend
ARMOST_08821	0	-1.58592	-3.38147	Downtrend
ARMOST_19182	0	-2.60344	-3.70534	Downtrend
ARMOST_06655	0	-1.38192	-2.2151	Downtrend
ARMOST_12739	0	-1.27045	-2.38416	Downtrend
ARMOST_11737	0	-0.838616	-2.31868	Downtrend
ARMOST_02572	0	-2.42095	-6.15996	Downtrend
ARMOST_07137	0	-1.42543	-2.71543	Downtrend
ARMOST_16736	0	-2.96968	-3.09746	Downtrend
ARMOST_17713	0	-1.30299	-2.54953	Downtrend
ARMOST_02561	0	-1.56252	-2.96836	Downtrend
ARMOST_01824	0	-1.7408	-2.2153	Downtrend
ARMOST_12403	0	-1.83823	-2.24923	Downtrend
ARMOST_03911	0	-1.42864	-2.1775	Downtrend
ARMOST_10298	0	-1.0139	-2.62717	Downtrend
ARMOST_05940	0	-0.570333	-2.17043	Downtrend
ARMOST_05520	0	-1.81332	-3.28778	Downtrend
ARMOST_08095	0	-0.490689	-2.36446	Downtrend
ARMOST_04793	0	-2.64062	-3.54793	Downtrend
ARMOST_07394	0	-1.96865	-2.55897	Downtrend
ARMOST_13064	0	-1.82672	-2.27692	Downtrend
ARMOST_16536	0	-2.61714	-3.41962	Downtrend
ARMOST_17487	0	-2.64284	-3.11062	Downtrend
ARMOST_00241	0	-1.05947	-2.25549	Downtrend
ARMOST_04803	0	-1.65764	-2.80853	Downtrend
ARMOST_06453	0	-0.374034	-3.05445	Downtrend
ARMOST_08798	0	-0.508156	-2.04115	Downtrend
ARMOST_12002	0	-0.217121	-2.20123	Downtrend
ARMOST_13490	0	-0.823939	-2.0797	Downtrend
ARMOST_13527	0	-0.326615	-2.15741	Downtrend
ARMOST_13721	0	-0.806768	-2.00198	Downtrend
ARMOST_13797	0	-0.721296	-3.09764	Downtrend
ARMOST_13882	0	-1.97759	-2.52229	Downtrend
ARMOST_16562	0	-1.25839	-2.98616	Downtrend
ARMOST_16810	0	-1.91064	-2.51614	Downtrend
ARMOST_18581	0	-0.660253	-4.51002	Downtrend
ARMOST_20722	0	-0.396691	-2.44951	Downtrend
ARMOST_06145	0	-1.08662	-2.56892	Downtrend
ARMOST_06934	0	-1.06467	-2.02165	Downtrend
ARMOST_15575	0	-1.45597	-2.02311	Downtrend
ARMOST_07825	0	-2.53225	-3.26462	Downtrend
ARMOST_16329	0	-1.73225	-2.19416	Downtrend
ARMOST_10922	0	-0.30269	-2.71823	Downtrend
ARMOST_15987	0	-0.55776	-2.83612	Downtrend
ARMOST_08000	0	-1.69588	-2.48433	Downtrend
ARMOST_09970	0	-0.776563	-2.17082	Downtrend
ARMOST_22367	0	-1.18825	-2.53556	Downtrend
ARMOST_11931	0	-1.45096	-2.15031	Downtrend
ARMOST_04719	0	-0.598874	-2.51992	Downtrend
ARMOST_13148	0	-1.64849	-3.10955	Downtrend
ARMOST_13457	0	-2.39137	-3.74931	Downtrend
ARMOST_05188	0	-1.13054	-2.41255	Downtrend
ARMOST_16609	0	-0.154709	-3.38854	Downtrend
ARMOST_00430	0	-1.18943	-2.93717	Downtrend
ARMOST_02077	0	-0.977077	-2.49657	Downtrend
ARMOST_13932	0	-1.95567	-2.28322	Downtrend
ARMOST_06377	0	-0.698173	-4.19251	Downtrend
ARMOST_15019	0	-1.11066	-2.9731	Downtrend
ARMOST_08096	0	-1.09552	-2.45162	Downtrend
ARMOST_07475	0	-1.80583	-3.79803	Downtrend
ARMOST_03336	0	-2.4715	-3.3142	Downtrend
ARMOST_07163	0	-2.49978	-4.06506	Downtrend
ARMOST_01782	0	-2.90337	-3.74971	Downtrend
ARMOST_07252	0	-3.38793	-4.29777	Downtrend
ARMOST_15821	0	-4.42797	-7.68656	Downtrend
ARMOST_11029	0	-0.871196	-2.47054	Downtrend
ARMOST_10283	0	-1.39196	-2.09511	Downtrend
ARMOST_17334	0	-1.35017	-2.04199	Downtrend
ARMOST_17208	0	-2.45738	-2.62492	Downtrend
ARMOST_03596	0	-0.766667	-2.06274	Downtrend
ARMOST_10261	0	-0.98099	-2.15113	Downtrend
ARMOST_01648	0	-0.993533	-3.61466	Downtrend
ARMOST_17862	0	-0.798925	-2.44073	Downtrend
ARMOST_00450	0	-1.24642	-2.13002	Downtrend
ARMOST_01831	0	-0.996824	-4.80144	Downtrend
ARMOST_00458	0	-2.33938	-3.15917	Downtrend
ARMOST_05929	0	-0.93064	-2.73223	Downtrend
ARMOST_17851	0	-1.67692	-2.35359	Downtrend
ARMOST_15452	0	-2.05159	-2.40897	Downtrend
ARMOST_17820	0	-1.31914	-2.74857	Downtrend
ARMOST_21766	0	-0.163786	-5.23236	Downtrend
ARMOST_13770	0	-3.3741	-4.07972	Downtrend
ARMOST_13800	0	-3.88216	-5.04504	Downtrend
ARMOST_04971	0	-1.61541	-2.29663	Downtrend
ARMOST_03077	0	-1.48149	-3.643	Downtrend
ARMOST_03546	0	-1.15714	-2.18669	Downtrend
ARMOST_09104	0	-0.744463	-6.03196	Downtrend
ARMOST_06173	0	-2.30528	-6.09306	Downtrend
ARMOST_07654	0	-3.40601	-5.24062	Downtrend
ARMOST_07442	0	-1.35073	-2.28643	Downtrend
ARMOST_11106	0	-1.61533	-3.38623	Downtrend
ARMOST_13223	0	-1.64619	-2.38206	Downtrend
ARMOST_01653	0	-1.11592	-2.90788	Downtrend
ARMOST_06748	0	-1.12634	-3.00109	Downtrend
ARMOST_06755	0	-1.01425	-3.01363	Downtrend
ARMOST_09557	0	-0.845611	-2.13678	Downtrend
ARMOST_00242	0	-3.26119	-4.43861	Downtrend
ARMOST_00265	0	-3.09697	-6.22301	Downtrend
ARMOST_00270	0	-6.7128	-9.90991	Downtrend
ARMOST_00279	0	-6.79908	-10.1519	Downtrend
ARMOST_00281	0	-5.33421	-8.27453	Downtrend
ARMOST_04753	0	-3.62595	-4.36466	Downtrend
ARMOST_04909	0	-3.20271	-4.35327	Downtrend
ARMOST_09994	0	-2.6857	-3.657	Downtrend
ARMOST_09996	0	-4.27504	-5.13831	Downtrend
ARMOST_11483	0	-3.45298	-4.57826	Downtrend
ARMOST_12464	0	-4.34518	-5.87394	Downtrend
ARMOST_13482	0	-2.06855	-2.35435	Downtrend
ARMOST_15834	0	-3.09494	-3.85273	Downtrend
ARMOST_17941	0	-2.42246	-3.02609	Downtrend
ARMOST_17946	0	-2.00035	-2.4905	Downtrend
ARMOST_17948	0	-2.05728	-2.17796	Downtrend
ARMOST_17956	0	-2.91116	-5.7222	Downtrend
ARMOST_17958	0	-3.40175	-7.48701	Downtrend
ARMOST_17965	0	-2.75311	-4.76879	Downtrend
ARMOST_17970	0	-2.36743	-2.53457	Downtrend
ARMOST_22336	0	-6.41469	-10.9608	Downtrend
ARMOST_22338	0	-5.57682	-8.4131	Downtrend
ARMOST_09997	0	-1.89677	-4.28734	Downtrend
ARMOST_11482	0	-1.96472	-2.7154	Downtrend
ARMOST_17932	0	-1.72921	-2.30027	Downtrend
ARMOST_17997	0	-1.35236	-2.55176	Downtrend
ARMOST_00163	0	-1.9015	-2.30118	Downtrend
ARMOST_05133	0	-1.38039	-2.68244	Downtrend
ARMOST_01870	0	-2.23441	-3.68951	Downtrend
ARMOST_03141	0	-0.177	-3.96553	Downtrend
ARMOST_00673	0	-1.15477	-2.22726	Downtrend
ARMOST_15815	0	-1.86927	-2.48626	Downtrend
ARMOST_18776	0	-0.340116	-2.33896	Downtrend
ARMOST_05562	0	-1.28703	-2.39389	Downtrend
ARMOST_14840	0	-1.29051	-2.26219	Downtrend
ARMOST_09374	0	-1.17729	-2.35109	Downtrend
ARMOST_14836	0	-1.14203	-2.95054	Downtrend
ARMOST_06493	0	-3.1647	-3.7708	Downtrend
ARMOST_04353	0	-2.35106	-4.1856	Downtrend
ARMOST_13652	0	-0.61223	-3.72994	Downtrend
ARMOST_17754	0	-2.12349	-3.95605	Downtrend
ARMOST_16512	0	-2.55889	-4.13887	Downtrend
ARMOST_00511	0	-1.23687	-3.54972	Downtrend
ARMOST_03497	0	-1.43226	-2.30673	Downtrend
ARMOST_09050	0	-0.274489	-2.0138	Downtrend
ARMOST_08859	0	-0.702961	-2.20218	Downtrend
ARMOST_08086	0	-0.188795	-2.14911	Downtrend
ARMOST_05606	0	-4.33441	-6.95152	Downtrend
ARMOST_00260	0	-1.06718	-2.56747	Downtrend
ARMOST_04571	0	-1.24666	-2.15333	Downtrend
ARMOST_07898	0	-0.801027	-2.03618	Downtrend
ARMOST_11936	0	-1.79709	-2.95031	Downtrend
ARMOST_12149	0	-0.694497	-2.3445	Downtrend
ARMOST_12151	0	-2.02829	-6.04076	Downtrend
ARMOST_14490	0	-1.31594	-2.09014	Downtrend
ARMOST_14745	0	-1.00247	-2.1049	Downtrend
ARMOST_21103	0	-0.992208	-2.1203	Downtrend
ARMOST_21601	0	-1.00053	-3.34156	Downtrend
ARMOST_09142	0	-1.3412	-2.45053	Downtrend
ARMOST_04081	0	-1.27521	-2.06006	Downtrend
ARMOST_05739	0	-1.39244	-2.36832	Downtrend
ARMOST_13581	0	-1.88852	-2.18118	Downtrend
ARMOST_10989	0	-2.76439	-3.24513	Downtrend
ARMOST_13003	0	-1.01474	-2.10668	Downtrend
ARMOST_22340	0	-0.529667	-3.87	Downtrend
ARMOST_02569	0	-1.05918	-2.43736	Downtrend
ARMOST_07982	0	-0.735925	-2.24821	Downtrend
ARMOST_01925	0	-1.18349	-2.01634	Downtrend
ARMOST_08416	0	-1.4396	-2.00507	Downtrend
ARMOST_16563	0	-0.597271	-2.16763	Downtrend
ARMOST_09863	0	-0.771112	-2.33609	Downtrend
ARMOST_03627	0	-1.05972	-2.05713	Downtrend
ARMOST_04875	0	-1.02452	-2.5711	Downtrend
ARMOST_06762	0	-0.883077	-2.12639	Downtrend
ARMOST_13963	0	-1.36565	-2.03369	Downtrend
ARMOST_04399	0	-2.77824	-4.44435	Downtrend
ARMOST_08041	0	-1.38389	-2.25661	Downtrend
ARMOST_17603	0	-1.90236	-3.01726	Downtrend
ARMOST_05410	0	-1.20245	-2.07292	Downtrend
ARMOST_17009	0	-1.66527	-2.79803	Downtrend
ARMOST_13920	0	-0.809793	-2.57748	Downtrend
ARMOST_08127	0	-1.36327	-2.8568	Downtrend
ARMOST_00444	0	-1.47633	-2.78227	Downtrend
ARMOST_09719	0	-5.84211	-5.93509	Downtrend
ARMOST_21485	0	-3.23304	-3.96038	Downtrend
ARMOST_21660	0	-0.684309	-4.15393	Downtrend
ARMOST_05523	0	-3.13005	-3.35425	Downtrend
ARMOST_21257	0	-3.85119	-4.9987	Downtrend
ARMOST_21187	0	-0.550555	-2.30714	Downtrend
ARMOST_09775	0	-0.129885	-2.06182	Downtrend
ARMOST_09254	0	-0.836712	-2.31013	Downtrend
ARMOST_03653	0	-0.587468	-2.08028	Downtrend
ARMOST_02184	0	-2.03263	-3.67292	Downtrend
ARMOST_07513	0	-3.05924	-4.2586	Downtrend
ARMOST_09057	0	-2.00511	-3.00184	Downtrend
ARMOST_10799	0	-1.22323	-2.57789	Downtrend
ARMOST_09748	0	-0.75389	-2.47894	Downtrend
ARMOST_10659	0	-1.1853	-2.23897	Downtrend
ARMOST_05978	0	-0.65657	-2.38867	Downtrend
ARMOST_13094	0	-1.60241	-2.67597	Downtrend
ARMOST_11068	0	-1.87716	-3.65421	Downtrend
ARMOST_12344	0	-0.941083	-2.60239	Downtrend
ARMOST_12605	0	-1.25122	-3.19484	Downtrend
ARMOST_14738	0	-2.0845	-4.26045	Downtrend
ARMOST_11647	0	-0.421939	-2.34296	Downtrend
ARMOST_13907	0	-0.965574	-2.33257	Downtrend
ARMOST_11067	0	-1.37737	-2.06318	Downtrend
ARMOST_05577	0	-0.59121	-2.00418	Downtrend
ARMOST_10709	0	-0.84863	-2.00549	Downtrend
ARMOST_13081	0	-1.09868	-2.02474	Downtrend
ARMOST_00621	0	-1.07636	-2.09366	Downtrend
ARMOST_07779	0	-0.531722	-2.32827	Downtrend
ARMOST_03538	0	-1.77973	-2.55604	Downtrend
ARMOST_16516	0	-1.52609	-3.66579	Downtrend
ARMOST_09728	0	-1.05781	-2.21187	Downtrend
ARMOST_06776	0	-1.34736	-2.87345	Downtrend
ARMOST_07293	0	-0.821161	-2.28093	Downtrend
ARMOST_03647	0	-0.977294	-2.18792	Downtrend
ARMOST_02702	0	-1.94574	-3.05153	Downtrend
ARMOST_07454	0	-2.63544	-2.76612	Downtrend
ARMOST_17148	0	-1.35779	-2.53991	Downtrend
ARMOST_17152	0	-1.63198	-2.82602	Downtrend
ARMOST_11302	0	-2.04773	-3.03375	Downtrend
ARMOST_20616	0	-1.36498	-2.88046	Downtrend
ARMOST_08637	0	-4.25875	-4.64583	Downtrend
ARMOST_06814	0	-1.72067	-2.59651	Downtrend
ARMOST_13951	0	-1.71448	-3.26084	Downtrend
ARMOST_09985	0	-3.79654	-3.8654	Downtrend
ARMOST_17425	0	-2.39475	-2.49161	Downtrend
ARMOST_16272	0	-1.59289	-2.83115	Downtrend
ARMOST_10258	0	-1.0755	-2.07943	Downtrend
ARMOST_13865	0	-1.11869	-2.47421	Downtrend
ARMOST_17886	0	-1.42979	-2.44157	Downtrend
ARMOST_03879	0	-1.58202	-3.39182	Downtrend
ARMOST_13142	0	-2.94799	-3.77533	Downtrend
ARMOST_12851	0	-1.25842	-3.23549	Downtrend
ARMOST_04723	0	-2.40555	-2.7235	Downtrend
ARMOST_05427	0	-0.928275	-2.22271	Downtrend
ARMOST_07056	0	-2.23597	-3.05032	Downtrend
ARMOST_09080	0	-1.67903	-2.24726	Downtrend
ARMOST_18503	0	-0.198133	-2.08647	Downtrend
ARMOST_01871	0	-2.77286	-3.92261	Downtrend
ARMOST_18198	0	-0.861358	-2.15737	Downtrend
ARMOST_06374	0	-1.91863	-2.87054	Downtrend
ARMOST_18049	0	-0.168016	-2.02109	Downtrend
ARMOST_00397	0	-1.1166	-2.09873	Downtrend
ARMOST_11028	0	-0.92261	-2.50498	Downtrend
ARMOST_00936	0	-1.11763	-2.70851	Downtrend
ARMOST_09998	0	-1.64962	-2.04791	Downtrend
ARMOST_00222	0	-1.18651	-4.68117	Downtrend
ARMOST_04722	0	-1.7816	-2.28381	Downtrend
ARMOST_12154	0	-1.02732	-2.01788	Downtrend
ARMOST_08042	0	-1.69585	-2.38556	Downtrend
ARMOST_13149	0	-1.06991	-2.46601	Downtrend
ARMOST_01156	0	-2.93116	-3.20473	Downtrend
ARMOST_13896	0	-2.5526	-3.13827	Downtrend
ARMOST_03076	0	-1.50562	-3.83865	Downtrend
ARMOST_14101	0	-0.793183	-2.21359	Downtrend
ARMOST_13761	0	-1.38268	-2.77902	Downtrend
ARMOST_03758	0	-1.23546	-2.00997	Downtrend
ARMOST_10679	0	-0.712282	-2.00124	Downtrend
ARMOST_04691	0	-2.57117	-3.46468	Downtrend
ARMOST_16686	0	-2.64719	-3.4316	Downtrend
ARMOST_01545	0	-0.435309	-2.04298	Downtrend
ARMOST_07372	0	-0.937038	-2.12398	Downtrend
ARMOST_11229	0	-0.912744	-2.54343	Downtrend
ARMOST_12015	0	-1.14823	-2.38395	Downtrend
ARMOST_16818	0	-1.89451	-2.88454	Downtrend
ARMOST_17370	0	-1.04316	-2.25393	Downtrend
ARMOST_17845	0	-1.60334	-2.72356	Downtrend
ARMOST_02560	0	-1.13441	-2.18235	Downtrend
ARMOST_13521	0	-1.39122	-2.50027	Downtrend
ARMOST_14443	0	-0.860335	-3.97596	Downtrend
ARMOST_00044	0	-2.22041	-5.30201	Downtrend
ARMOST_00316	0	-2.57525	-4.13638	Downtrend
ARMOST_01149	0	-2.10787	-3.08478	Downtrend
ARMOST_01219	0	-2.13338	-3.00423	Downtrend
ARMOST_01707	0	-2.7388	-2.7622	Downtrend
ARMOST_01876	0	-2.09336	-3.0778	Downtrend
ARMOST_01961	0	-2.28774	-2.57281	Downtrend
ARMOST_01994	0	-3.34643	-3.82407	Downtrend
ARMOST_02406	0	-2.01167	-2.67269	Downtrend
ARMOST_02485	0	-2.07253	-2.7185	Downtrend
ARMOST_02516	0	-3.10138	-4.32886	Downtrend
ARMOST_02559	0	-2.93857	-4.42611	Downtrend
ARMOST_02659	0	-2.36915	-5.49259	Downtrend
ARMOST_02662	0	-2.47239	-2.62303	Downtrend
ARMOST_02794	0	-2.13032	-2.34757	Downtrend
ARMOST_03314	0	-2.68274	-3.07245	Downtrend
ARMOST_03839	0	-2.29307	-2.40544	Downtrend
ARMOST_04028	0	-3.23224	-5.52184	Downtrend
ARMOST_04193	0	-3.45123	-5.34974	Downtrend
ARMOST_06004	0	-2.31642	-2.35557	Downtrend
ARMOST_06129	0	-2.1741	-2.34649	Downtrend
ARMOST_06207	0	-2.28428	-2.51167	Downtrend
ARMOST_06558	0	-2.30545	-2.88898	Downtrend
ARMOST_06660	0	-2.32521	-3.39787	Downtrend
ARMOST_07811	0	-2.2007	-2.76418	Downtrend
ARMOST_08587	0	-2.08808	-4.21891	Downtrend
ARMOST_08748	0	-2.11252	-2.26625	Downtrend
ARMOST_09119	0	-2.05359	-3.11475	Downtrend
ARMOST_11148	0	-2.62079	-3.22588	Downtrend
ARMOST_11202	0	-2.26377	-3.05572	Downtrend
ARMOST_11562	0	-2.50605	-4.54408	Downtrend
ARMOST_12250	0	-2.32238	-2.83157	Downtrend
ARMOST_12546	0	-2.0638	-2.63202	Downtrend
ARMOST_12778	0	-2.82273	-3.52285	Downtrend
ARMOST_13372	0	-2.26547	-2.73317	Downtrend
ARMOST_13448	0	-2.18346	-3.61852	Downtrend
ARMOST_13546	0	-3.52337	-5.28171	Downtrend
ARMOST_14540	0	-2.59471	-4.75969	Downtrend
ARMOST_14908	0	-2.11549	-2.95502	Downtrend
ARMOST_15444	0	-2.45027	-2.89824	Downtrend
ARMOST_15466	0	-3.25094	-3.47876	Downtrend
ARMOST_16093	0	-2.45215	-3.8373	Downtrend
ARMOST_16415	0	-2.0915	-4.63763	Downtrend
ARMOST_16674	0	-3.22045	-3.24161	Downtrend
ARMOST_16919	0	-4.32127	-8.49321	Downtrend
ARMOST_17511	0	-2.34266	-3.24165	Downtrend
ARMOST_17533	0	-2.03575	-2.54228	Downtrend
ARMOST_17819	0	-2.57601	-3.83473	Downtrend
ARMOST_17961	0	-4.33916	-8.66293	Downtrend
ARMOST_17962	0	-5.23437	-10.427	Downtrend
ARMOST_18002	0	-3.15491	-5.43735	Downtrend
ARMOST_18018	0	-2.16686	-3.93706	Downtrend
ARMOST_18406	0	-2.90135	-3.1493	Downtrend
ARMOST_18451	0	-3.38679	-5.24267	Downtrend
ARMOST_18851	0	-3.1989	-3.52053	Downtrend
ARMOST_18932	0	-2.2846	-2.71304	Downtrend
ARMOST_18977	0	-2.52844	-2.83476	Downtrend
ARMOST_18983	0	-2.23908	-2.51985	Downtrend
ARMOST_18988	0	-2.73262	-2.76746	Downtrend
ARMOST_00055	0	-1.18233	-3.39218	Downtrend
ARMOST_00071	0	-0.781674	-4.81553	Downtrend
ARMOST_00104	0	-1.98588	-3.34263	Downtrend
ARMOST_00122	0	-0.632743	-3.74663	Downtrend
ARMOST_00167	0	-1.06058	-2.21386	Downtrend
ARMOST_00228	0	-0.274116	-2.04768	Downtrend
ARMOST_00229	0	-1.23016	-2.5538	Downtrend
ARMOST_00262	0	-1.63345	-3.4504	Downtrend
ARMOST_00276	0	-1.56363	-2.01301	Downtrend
ARMOST_00353	0	-1.49818	-2.02899	Downtrend
ARMOST_00394	0	-0.966957	-2.49764	Downtrend
ARMOST_00441	0	-0.922314	-2.14051	Downtrend
ARMOST_00451	0	-0.612879	-5.71858	Downtrend
ARMOST_00493	0	-1.89567	-3.72994	Downtrend
ARMOST_00605	0	-1.13014	-2.67523	Downtrend
ARMOST_00656	0	-1.59051	-2.40523	Downtrend
ARMOST_00710	0	-1.17329	-2.04074	Downtrend
ARMOST_00808	0	-1.3389	-2.05401	Downtrend
ARMOST_00878	0	-1.9882	-2.03749	Downtrend
ARMOST_00917	0	-1.13837	-2.5915	Downtrend
ARMOST_01073	0	0.304302	-3.72993	Downtrend
ARMOST_01118	0	-0.981646	-2.53792	Downtrend
ARMOST_01157	0	-1.24259	-2.21416	Downtrend
ARMOST_01164	0	-1.08364	-5.13468	Downtrend
ARMOST_01227	0	-1.33296	-2.46262	Downtrend
ARMOST_01228	0	-1.24848	-3.20172	Downtrend
ARMOST_01292	0	-0.39796	-2.29438	Downtrend
ARMOST_01380	0	-0.868266	-2.3734	Downtrend
ARMOST_01386	0	-0.516356	-2.62905	Downtrend
ARMOST_01444	0	0.55729	-4.19036	Downtrend
ARMOST_01481	0	-1.65516	-2.20357	Downtrend
ARMOST_01632	0	-0.801157	-2.03428	Downtrend
ARMOST_01736	0	-1.52887	-2.50947	Downtrend
ARMOST_01789	0	-1.62301	-2.24482	Downtrend
ARMOST_01811	0	-0.90287	-2.66255	Downtrend
ARMOST_01817	0	-1.32707	-4.52828	Downtrend
ARMOST_01837	0	-0.458365	-2.19395	Downtrend
ARMOST_01841	0	-1.70649	-4.81592	Downtrend
ARMOST_01844	0	-0.949304	-2.78396	Downtrend
ARMOST_02023	0	-0.906276	-2.39124	Downtrend
ARMOST_02042	0	-0.585863	-2.56857	Downtrend
ARMOST_02075	0	-1.18623	-2.84338	Downtrend
ARMOST_02133	0	-0.238957	-3.73337	Downtrend
ARMOST_02198	0	-1.34496	-2.39255	Downtrend
ARMOST_02273	0	-0.544904	-2.31206	Downtrend
ARMOST_02276	0	-0.958717	-2.0083	Downtrend
ARMOST_02309	0	0.314672	-3.72421	Downtrend
ARMOST_02373	0	-2.59827	-5.19762	Downtrend
ARMOST_02468	0	-0.97266	-2.2525	Downtrend
ARMOST_02565	0	-0.15371	-5.14525	Downtrend
ARMOST_02568	0	-0.541853	-2.18487	Downtrend
ARMOST_02628	0	-2.14893	-3.99438	Downtrend
ARMOST_02652	0	-1.92195	-6.35116	Downtrend
ARMOST_02654	0	-1.75208	-4.3671	Downtrend
ARMOST_02658	0	-1.42208	-2.89349	Downtrend
ARMOST_02660	0	-1.95566	-4.16992	Downtrend
ARMOST_02663	0	-1.75181	-2.44922	Downtrend
ARMOST_02696	0	-1.09586	-2.6467	Downtrend
ARMOST_02705	0	-0.96589	-2.30839	Downtrend
ARMOST_02708	0	-1.41811	-2.27916	Downtrend
ARMOST_02768	0	-0.115061	-2.02469	Downtrend
ARMOST_02842	0	-0.939314	-3.12083	Downtrend
ARMOST_02878	0	-0.570752	-2.49554	Downtrend
ARMOST_02899	0	-1.17307	-2.37587	Downtrend
ARMOST_02900	0	-2.16185	-4.76989	Downtrend
ARMOST_02967	0	-1.3004	-2.40501	Downtrend
ARMOST_02970	0	-0.971558	-2.22382	Downtrend
ARMOST_03020	0	-0.656476	-2.61684	Downtrend
ARMOST_03023	0	0.41857	-4.17653	Downtrend
ARMOST_03036	0	-1.45808	-2.07368	Downtrend
ARMOST_03102	0	-1.73657	-2.3799	Downtrend
ARMOST_03123	0	-1.00827	-2.4256	Downtrend
ARMOST_03139	0	-0.622797	-2.52433	Downtrend
ARMOST_03257	0	-1.22782	-2.20118	Downtrend
ARMOST_03450	0	-1.60316	-2.44016	Downtrend
ARMOST_03798	0	-1.48952	-2.66099	Downtrend
ARMOST_03843	0	-1.81025	-2.24307	Downtrend
ARMOST_04057	0	-1.03283	-3.09167	Downtrend
ARMOST_04079	0	-1.35127	-2.49919	Downtrend
ARMOST_04321	0	-1.71057	-2.40729	Downtrend
ARMOST_04322	0	-1.09769	-2.9773	Downtrend
ARMOST_04337	0	-1.12354	-2.61312	Downtrend
ARMOST_04391	0	-1.53508	-2.08725	Downtrend
ARMOST_04402	0	-1.77605	-2.1401	Downtrend
ARMOST_04426	0	-2.2571	-5.99091	Downtrend
ARMOST_04442	0	-1.0957	-2.12526	Downtrend
ARMOST_04459	0	-0.738088	-2.12535	Downtrend
ARMOST_04462	0	-1.7684	-3.27915	Downtrend
ARMOST_04560	0	-1.21743	-2.71803	Downtrend
ARMOST_04576	0	-1.49808	-2.33976	Downtrend
ARMOST_04600	0	-0.773408	-2.10902	Downtrend
ARMOST_04612	0	-0.87692	-2.32862	Downtrend
ARMOST_04730	0	-1.58587	-2.78769	Downtrend
ARMOST_04747	0	-1.14788	-3.16202	Downtrend
ARMOST_04776	0	-0.322628	-2.40416	Downtrend
ARMOST_04794	0	-1.32378	-2.68377	Downtrend
ARMOST_04868	0	-1.30488	-2.54501	Downtrend
ARMOST_04903	0	-1.11574	-2.34331	Downtrend
ARMOST_04946	0	-1.11164	-2.43037	Downtrend
ARMOST_05032	0	-1.56055	-2.03458	Downtrend
ARMOST_05340	0	-1.10908	-2.45585	Downtrend
ARMOST_05404	0	-0.938672	-2.01699	Downtrend
ARMOST_05463	0	-0.908158	-2.8176	Downtrend
ARMOST_05472	0	-0.676386	-2.10097	Downtrend
ARMOST_05519	0	-1.86364	-2.24269	Downtrend
ARMOST_05557	0	-1.77367	-4.20102	Downtrend
ARMOST_05627	0	-1.69309	-2.46259	Downtrend
ARMOST_05762	0	-1.09711	-2.94473	Downtrend
ARMOST_05773	0	-1.85771	-2.49217	Downtrend
ARMOST_05810	0	-1.32959	-2.31307	Downtrend
ARMOST_05811	0	-1.22182	-2.27684	Downtrend
ARMOST_05901	0	-0.687994	-3.37911	Downtrend
ARMOST_05922	0	-0.763697	-2.25309	Downtrend
ARMOST_05928	0	-1.21029	-2.35329	Downtrend
ARMOST_06005	0	-1.60519	-2.31373	Downtrend
ARMOST_06151	0	-1.15739	-2.41133	Downtrend
ARMOST_06569	0	-1.69636	-2.44812	Downtrend
ARMOST_06573	0	-1.06152	-2.24082	Downtrend
ARMOST_06802	0	-1.2561	-2.00367	Downtrend
ARMOST_07087	0	-1.40964	-2.62312	Downtrend
ARMOST_07140	0	-1.1602	-2.53877	Downtrend
ARMOST_07157	0	-0.833995	-2.2119	Downtrend
ARMOST_07254	0	-1.20956	-2.79634	Downtrend
ARMOST_07267	0	-0.741233	-2.43874	Downtrend
ARMOST_07471	0	-1.11301	-3.72822	Downtrend
ARMOST_07517	0	-1.38082	-2.5954	Downtrend
ARMOST_07526	0	-1.74357	-2.43775	Downtrend
ARMOST_07867	0	-1.07141	-2.34764	Downtrend
ARMOST_08011	0	-0.811778	-2.59183	Downtrend
ARMOST_08013	0	-1.21112	-2.41867	Downtrend
ARMOST_08014	0	-1.16649	-2.06919	Downtrend
ARMOST_08055	0	-0.879958	-3.99188	Downtrend
ARMOST_08130	0	-0.712994	-2.65829	Downtrend
ARMOST_08221	0	-1.41073	-2.40786	Downtrend
ARMOST_08380	0	0.457241	-3.97105	Downtrend
ARMOST_08384	0	-0.609921	-3.7335	Downtrend
ARMOST_08481	0	-0.15329	-3.76031	Downtrend
ARMOST_08498	0	-1.09319	-2.39618	Downtrend
ARMOST_08644	0	-0.818913	-2.11156	Downtrend
ARMOST_08993	0	-0.831967	-2.20385	Downtrend
ARMOST_09021	0	-0.943573	-2.29895	Downtrend
ARMOST_09137	0	-1.53722	-2.16604	Downtrend
ARMOST_09361	0	-1.61512	-3.29051	Downtrend
ARMOST_09505	0	-0.719684	-2.26081	Downtrend
ARMOST_09558	0	-1.22426	-2.47558	Downtrend
ARMOST_09801	0	-0.418624	-2.32593	Downtrend
ARMOST_10244	0	-0.645377	-2.08404	Downtrend
ARMOST_10250	0	-2.13533	-3.96957	Downtrend
ARMOST_10262	0	-1.28364	-2.80422	Downtrend
ARMOST_10312	0	-1.544	-3.11769	Downtrend
ARMOST_10403	0	-1.26647	-2.35112	Downtrend
ARMOST_10458	0	-1.11109	-3.73268	Downtrend
ARMOST_10671	0	-1.47657	-2.11547	Downtrend
ARMOST_10790	0	-1.56404	-2.32265	Downtrend
ARMOST_10859	0	-1.53935	-2.09117	Downtrend
ARMOST_10860	0	-1.88274	-2.6317	Downtrend
ARMOST_10961	0	-2.3104	-2.92633	Downtrend
ARMOST_10998	0	-1.56427	-2.66296	Downtrend
ARMOST_11144	0	-1.24297	-2.38958	Downtrend
ARMOST_11228	0	-1.34659	-2.32649	Downtrend
ARMOST_11312	0	-1.07392	-2.28595	Downtrend
ARMOST_11325	0	-1.20437	-2.29019	Downtrend
ARMOST_11331	0	-0.971805	-2.31077	Downtrend
ARMOST_11451	0	-0.754568	-2.7779	Downtrend
ARMOST_11727	0	-1.87392	-3.70572	Downtrend
ARMOST_11735	0	-1.86468	-2.77551	Downtrend
ARMOST_11751	0	-0.705083	-2.37433	Downtrend
ARMOST_11930	0	-0.650856	-2.29075	Downtrend
ARMOST_11944	0	-1.75838	-2.39929	Downtrend
ARMOST_11960	0	-0.665937	-3.51302	Downtrend
ARMOST_11964	0	-2.34557	-4.17984	Downtrend
ARMOST_11968	0	-0.632686	-3.74663	Downtrend
ARMOST_11977	0	-0.233657	-2.75828	Downtrend
ARMOST_11997	0	-0.827074	-2.89167	Downtrend
ARMOST_12081	0	-1.15149	-2.30683	Downtrend
ARMOST_12092	0	-1.36428	-6.23246	Downtrend
ARMOST_12232	0	-1.06518	-4.1812	Downtrend
ARMOST_12420	0	-1.18722	-2.82574	Downtrend
ARMOST_12422	0	-1.68768	-2.00467	Downtrend
ARMOST_12512	0	-0.547932	-2.07384	Downtrend
ARMOST_12514	0	-0.516573	-2.49996	Downtrend
ARMOST_12560	0	-1.37379	-2.22235	Downtrend
ARMOST_12693	0	-0.684914	-2.43428	Downtrend
ARMOST_12726	0	-1.01804	-2.98085	Downtrend
ARMOST_12727	0	-0.637479	-3.15822	Downtrend
ARMOST_12802	0	-0.237893	-2.54613	Downtrend
ARMOST_12866	0	-1.90114	-2.52532	Downtrend
ARMOST_12909	0	-1.20878	-2.15014	Downtrend
ARMOST_12913	0	-1.99834	-2.89032	Downtrend
ARMOST_13062	0	-1.24	-2.60274	Downtrend
ARMOST_13212	0	-1.97296	-2.03546	Downtrend
ARMOST_13410	0	-1.24925	-2.00112	Downtrend
ARMOST_13434	0	-1.6125	-5.66633	Downtrend
ARMOST_13452	0	-0.80468	-2.47577	Downtrend
ARMOST_13609	0	-1.57153	-3.14119	Downtrend
ARMOST_13863	0	-2.69501	-4.52981	Downtrend
ARMOST_13883	0	0.0700553	-2.38059	Downtrend
ARMOST_13952	0	-1.12426	-2.94721	Downtrend
ARMOST_14033	0	-1.36519	-3.97994	Downtrend
ARMOST_14113	0	-1.18228	-4.6733	Downtrend
ARMOST_14130	0	-0.44527	-2.07846	Downtrend
ARMOST_14201	0	-1.0192	-2.29566	Downtrend
ARMOST_14237	0	-1.12959	-2.68291	Downtrend
ARMOST_14330	0	-1.16381	-2.26825	Downtrend
ARMOST_14350	0	-1.37247	-2.03817	Downtrend
ARMOST_14399	0	-0.384598	-2.21681	Downtrend
ARMOST_14448	0	-0.392677	-2.22568	Downtrend
ARMOST_14476	0	-0.532566	-2.15195	Downtrend
ARMOST_14512	0	-1.1932	-4.68757	Downtrend
ARMOST_14533	0	-1.14013	-3.1161	Downtrend
ARMOST_14538	0	-0.518871	-2.46127	Downtrend
ARMOST_14546	0	-1.11792	-2.07993	Downtrend
ARMOST_14549	0	-1.17525	-2.95075	Downtrend
ARMOST_14609	0	-1.5313	-2.04528	Downtrend
ARMOST_14737	0	-1.12433	-2.40522	Downtrend
ARMOST_14743	0	-0.523609	-2.07869	Downtrend
ARMOST_14835	0	-1.89182	-3.41997	Downtrend
ARMOST_14860	0	-0.725723	-2.37505	Downtrend
ARMOST_14875	0	0.289212	-3.73001	Downtrend
ARMOST_14895	0	-1.59956	-2.83998	Downtrend
ARMOST_15285	0	-1.44016	-2.11394	Downtrend
ARMOST_15290	0	-0.879269	-2.49492	Downtrend
ARMOST_15308	0	-0.990485	-2.45959	Downtrend
ARMOST_15369	0	-1.39236	-2.15868	Downtrend
ARMOST_15378	0	-1.14928	-2.35731	Downtrend
ARMOST_15439	0	-1.61435	-2.61215	Downtrend
ARMOST_15453	0	-1.05199	-2.16308	Downtrend
ARMOST_15475	0	-1.15958	-2.06805	Downtrend
ARMOST_15484	0	-1.11575	-3.72995	Downtrend
ARMOST_15644	0	-0.580755	-4.36264	Downtrend
ARMOST_15736	0	-0.863707	-2.22122	Downtrend
ARMOST_15743	0	-1.36349	-2.43049	Downtrend
ARMOST_15825	0	-1.38874	-2.84479	Downtrend
ARMOST_15892	0	-1.5444	-2.67896	Downtrend
ARMOST_15979	0	-1.33897	-2.6247	Downtrend
ARMOST_16029	0	-1.66373	-3.07947	Downtrend
ARMOST_16230	0	-2.12967	-3.96203	Downtrend
ARMOST_16238	0	-1.01333	-2.0342	Downtrend
ARMOST_16259	0	-0.934125	-3.00368	Downtrend
ARMOST_16268	0	-0.961474	-2.49973	Downtrend
ARMOST_16269	0	-0.907789	-3.8626	Downtrend
ARMOST_16398	0	0.27548	-2.56598	Downtrend
ARMOST_16404	0	-0.98287	-2.97533	Downtrend
ARMOST_16414	0	-1.65358	-2.37753	Downtrend
ARMOST_16552	0	0.0741079	-2.81441	Downtrend
ARMOST_16577	0	-0.121669	-5.69463	Downtrend
ARMOST_16610	0	-0.87474	-2.73806	Downtrend
ARMOST_16614	0	-0.761584	-2.54151	Downtrend
ARMOST_16658	0	0.0422799	-3.98315	Downtrend
ARMOST_16669	0	-1.39482	-2.80703	Downtrend
ARMOST_16694	0	-1.78482	-6.37395	Downtrend
ARMOST_16706	0	-1.46985	-2.24839	Downtrend
ARMOST_16814	0	-1.4022	-2.31708	Downtrend
ARMOST_16923	0	-1.21234	-2.12117	Downtrend
ARMOST_16924	0	-1.52677	-2.26478	Downtrend
ARMOST_16952	0	-0.907166	-2.43037	Downtrend
ARMOST_17007	0	-1.17396	-2.42696	Downtrend
ARMOST_17092	0	0.314063	-3.725	Downtrend
ARMOST_17151	0	-1.38755	-5.4184	Downtrend
ARMOST_17163	0	-1.05041	-2.11615	Downtrend
ARMOST_17217	0	-1.64669	-2.20361	Downtrend
ARMOST_17353	0	-0.642333	-2.08853	Downtrend
ARMOST_17423	0	-1.0134	-4.80359	Downtrend
ARMOST_17432	0	-0.889319	-2.10372	Downtrend
ARMOST_17507	0	-1.10836	-2.39937	Downtrend
ARMOST_17509	0	-1.68604	-2.48478	Downtrend
ARMOST_17535	0	-1.83692	-3.1688	Downtrend
ARMOST_17536	0	-1.97139	-2.82519	Downtrend
ARMOST_17580	0	-0.186512	-2.44345	Downtrend
ARMOST_17825	0	-1.91405	-2.59724	Downtrend
ARMOST_17829	0	-1.69038	-3.69939	Downtrend
ARMOST_17917	0	-1.5861	-3.16546	Downtrend
ARMOST_17920	0	-1.67428	-3.18675	Downtrend
ARMOST_17926	0	-1.49848	-2.21175	Downtrend
ARMOST_17947	0	-0.77426	-2.26821	Downtrend
ARMOST_17996	0	-0.682102	-2.91254	Downtrend
ARMOST_18077	0	-1.45285	-2.27823	Downtrend
ARMOST_18192	0	-1.67953	-2.78174	Downtrend
ARMOST_18336	0	-1.14404	-2.83076	Downtrend
ARMOST_18348	0	-0.226274	-3.73971	Downtrend
ARMOST_18419	0	-0.266506	-2.8163	Downtrend
ARMOST_18421	0	-1.19556	-2.40329	Downtrend
ARMOST_18448	0	-1.35653	-2.11069	Downtrend
ARMOST_18452	0	-1.32897	-3.68161	Downtrend
ARMOST_18490	0	-0.0812636	-2.79147	Downtrend
ARMOST_18498	0	-0.532372	-3.38552	Downtrend
ARMOST_18524	0	-1.95264	-4.00411	Downtrend
ARMOST_18610	0	-0.762693	-4.53503	Downtrend
ARMOST_18632	0	-1.3323	-2.21994	Downtrend
ARMOST_18730	0	-1.50262	-2.09962	Downtrend
ARMOST_18740	0	-1.09517	-2.08761	Downtrend
ARMOST_18754	0	-1.94604	-2.71346	Downtrend
ARMOST_18760	0	-1.75469	-4.37028	Downtrend
ARMOST_18790	0	-1.96162	-2.40042	Downtrend
ARMOST_18886	0	-1.04634	-2.42332	Downtrend
ARMOST_18938	0	-1.37421	-2.55024	Downtrend
ARMOST_18964	0	-0.685416	-4.92067	Downtrend
ARMOST_18968	0	-1.64521	-2.60177	Downtrend
ARMOST_18973	0	-1.13345	-2.10602	Downtrend
ARMOST_18976	0	-1.40798	-2.39501	Downtrend
ARMOST_18978	0	-1.75469	-4.37028	Downtrend
ARMOST_18979	0	-1.75229	-2.10598	Downtrend
ARMOST_18980	0	-0.476907	-3.97204	Downtrend
ARMOST_18989	0	-2.0547	-2.65375	Downtrend
ARMOST_18993	0	-0.34081	-2.45488	Downtrend
ARMOST_19126	0	-2.18543	-4.01449	Downtrend
ARMOST_19235	0	-1.18047	-2.65777	Downtrend
ARMOST_19248	0	-0.367563	-2.12302	Downtrend
ARMOST_19292	0	-0.868472	-4.36348	Downtrend
ARMOST_19369	0	-1.31973	-2.17515	Downtrend
ARMOST_19512	0	-1.61057	-2.95516	Downtrend
ARMOST_19577	0	-1.59875	-2.56339	Downtrend
ARMOST_19652	0	0.775972	-4.21089	Downtrend
ARMOST_19669	0	-3.06624	-4.14919	Downtrend
ARMOST_19700	0	-0.953879	-2.81554	Downtrend
ARMOST_20120	0	-0.470433	-3.96485	Downtrend
ARMOST_20150	0	-1.33462	-3.96733	Downtrend
ARMOST_20432	0	-1.75735	-3.15136	Downtrend
ARMOST_20489	0	-1.24834	-4.36188	Downtrend
ARMOST_20632	0	-1.67182	-3.12681	Downtrend
ARMOST_20648	0	-1.01577	-4.80641	Downtrend
ARMOST_20694	0	-0.67853	-2.08642	Downtrend
ARMOST_20720	0	-1.41189	-2.12939	Downtrend
ARMOST_20802	0	-1.01298	-2.30941	Downtrend
ARMOST_20809	0	-0.613824	-3.73772	Downtrend
ARMOST_20816	0	-0.150093	-3.12342	Downtrend
ARMOST_20861	0	-1.9774	-3.56075	Downtrend
ARMOST_20877	0	-1.07807	-5.32532	Downtrend
ARMOST_20983	0	-0.861779	-4.35656	Downtrend
ARMOST_20989	0	-1.41316	-4.36489	Downtrend
ARMOST_21083	0	-0.935745	-2.97229	Downtrend
ARMOST_21186	0	-2.146	-3.99291	Downtrend
ARMOST_21214	0	-1.3536	-2.94387	Downtrend
ARMOST_21215	0	-0.183468	-2.45542	Downtrend
ARMOST_21394	0	-2.20241	-2.80605	Downtrend
ARMOST_21405	0	-0.621303	-3.73753	Downtrend
ARMOST_21505	0	-2.30838	-4.93064	Downtrend
ARMOST_21547	0	-1.45163	-2.40568	Downtrend
ARMOST_21657	0	-2.34743	-4.18201	Downtrend
ARMOST_21687	0	-1.92461	-4.53871	Downtrend
ARMOST_21688	0	-0.694303	-4.17574	Downtrend
ARMOST_21738	0	-0.937283	-2.02744	Downtrend
ARMOST_21743	0	-1.04203	-2.80173	Downtrend
ARMOST_21767	0	-1.01986	-2.13979	Downtrend
ARMOST_21854	0	-0.903788	-2.17509	Downtrend
ARMOST_21924	0	-0.604336	-6.31997	Downtrend
ARMOST_22138	0	-0.6825	-2.59791	Downtrend
ARMOST_22156	0	-1.75219	-2.53528	Downtrend
ARMOST_22166	0	-1.3288	-2.74153	Downtrend
ARMOST_22347	0	-2.50005	-4.33043	Downtrend
ARMOST_22355	0	-1.24338	-2.47399	Downtrend
ARMOST_22627	0	-1.26334	-2.70863	Downtrend
ARMOST_22658	0	-1.05627	-4.09738	Downtrend

## Sheet: AO_Cluster2
GeneID	0h	53h	62h	Stage
ARMOST_15455	0	1.92932	-0.27297	Metabolite
ARMOST_16343	0	2.00161	1.13802	Metabolite
ARMOST_15031	0	2.00219	1.15418	Metabolite
ARMOST_02554	0	2.00725	1.50259	Metabolite
ARMOST_21266	0	2.02023	-0.150633	Metabolite
ARMOST_02157	0	2.02081	0.588141	Metabolite
ARMOST_20198	0	2.02586	1.91792	Metabolite
ARMOST_15684	0	2.02964	0.77783	Metabolite
ARMOST_14146	0	2.03205	1.82076	Metabolite
ARMOST_15094	0	2.04885	1.26538	Metabolite
ARMOST_09626	0	2.05186	1.45758	Metabolite
ARMOST_16589	0	2.05857	1.87934	Metabolite
ARMOST_13180	0	2.05895	1.6392	Metabolite
ARMOST_15372	0	2.05976	1.89424	Metabolite
ARMOST_16522	0	2.06575	1.73132	Metabolite
ARMOST_18997	0	2.07138	1.12904	Metabolite
ARMOST_19707	0	2.08013	0.198321	Metabolite
ARMOST_14939	0	2.08119	1.91212	Metabolite
ARMOST_17073	0	2.11055	2.10958	Metabolite
ARMOST_15030	0	2.11291	0.730667	Metabolite
ARMOST_02829	0	2.11775	1.6953	Metabolite
ARMOST_18946	0	2.12819	2.04747	Metabolite
ARMOST_21167	0	2.13052	2.12702	Metabolite
ARMOST_06836	0	2.13364	2.05129	Metabolite
ARMOST_04226	0	2.13643	2.04475	Metabolite
ARMOST_12253	0	2.14325	1.59696	Metabolite
ARMOST_07989	0	2.15103	0.862668	Metabolite
ARMOST_12599	0	2.15279	0.278224	Metabolite
ARMOST_04212	0	2.16909	0.748716	Metabolite
ARMOST_20447	0	2.17195	1.59213	Metabolite
ARMOST_13088	0	2.17844	1.90066	Metabolite
ARMOST_05601	0	2.19446	1.83816	Metabolite
ARMOST_16110	0	2.20585	1.89992	Metabolite
ARMOST_19175	0	2.21154	2.14047	Metabolite
ARMOST_00875	0	2.21271	2.20429	Metabolite
ARMOST_15489	0	2.21408	1.79927	Metabolite
ARMOST_18813	0	2.2246	1.20378	Metabolite
ARMOST_06192	0	2.22719	0.699553	Metabolite
ARMOST_07298	0	2.23076	2.07436	Metabolite
ARMOST_10657	0	2.24494	-0.413721	Metabolite
ARMOST_16008	0	2.25266	1.90667	Metabolite
ARMOST_00723	0	2.25684	1.88078	Metabolite
ARMOST_12600	0	2.28365	2.05673	Metabolite
ARMOST_01770	0	2.28432	2.20229	Metabolite
ARMOST_01532	0	2.28434	1.62514	Metabolite
ARMOST_14752	0	2.29358	2.01276	Metabolite
ARMOST_01988	0	2.2994	1.95864	Metabolite
ARMOST_02583	0	2.30292	2.17642	Metabolite
ARMOST_22020	0	2.33548	2.2622	Metabolite
ARMOST_16098	0	2.33591	1.73242	Metabolite
ARMOST_16712	0	2.34216	2.2941	Metabolite
ARMOST_09432	0	2.34501	2.18451	Metabolite
ARMOST_00780	0	2.34872	2.14129	Metabolite
ARMOST_16452	0	2.35357	1.72019	Metabolite
ARMOST_02426	0	2.36258	1.96903	Metabolite
ARMOST_08350	0	2.37293	2.24024	Metabolite
ARMOST_21288	0	2.37863	2.18055	Metabolite
ARMOST_21028	0	2.40188	2.35671	Metabolite
ARMOST_01417	0	2.40339	1.98514	Metabolite
ARMOST_06665	0	2.40352	1.40026	Metabolite
ARMOST_15775	0	2.44309	1.94316	Metabolite
ARMOST_20608	0	2.46165	1.39648	Metabolite
ARMOST_21578	0	2.47365	2.3723	Metabolite
ARMOST_06711	0	2.49166	2.4788	Metabolite
ARMOST_07192	0	2.5266	1.97041	Metabolite
ARMOST_14764	0	2.53466	2.43628	Metabolite
ARMOST_15435	0	2.54486	1.96318	Metabolite
ARMOST_17023	0	2.5476	2.18296	Metabolite
ARMOST_01445	0	2.54951	1.41699	Metabolite
ARMOST_09365	0	2.58675	2.54654	Metabolite
ARMOST_17174	0	2.58869	2.23928	Metabolite
ARMOST_07227	0	2.60675	1.80249	Metabolite
ARMOST_13679	0	2.63144	2.60729	Metabolite
ARMOST_01491	0	2.63223	2.26525	Metabolite
ARMOST_13365	0	2.64439	1.92884	Metabolite
ARMOST_06839	0	2.6504	1.44502	Metabolite
ARMOST_00358	0	2.65725	2.05689	Metabolite
ARMOST_16530	0	2.65785	2.2211	Metabolite
ARMOST_22029	0	2.66291	2.07528	Metabolite
ARMOST_14207	0	2.66666	1.85292	Metabolite
ARMOST_13310	0	2.67358	2.2354	Metabolite
ARMOST_20175	0	2.67779	1.96227	Metabolite
ARMOST_22021	0	2.71143	2.17516	Metabolite
ARMOST_05760	0	2.72041	2.46074	Metabolite
ARMOST_08466	0	2.72901	1.99242	Metabolite
ARMOST_17331	0	2.76478	2.69249	Metabolite
ARMOST_15992	0	2.78135	2.08352	Metabolite
ARMOST_07053	0	2.78189	0.924277	Metabolite
ARMOST_14905	0	2.86346	2.71527	Metabolite
ARMOST_04534	0	2.87991	2.10183	Metabolite
ARMOST_05471	0	2.89103	2.51933	Metabolite
ARMOST_17020	0	2.89553	2.23851	Metabolite
ARMOST_11074	0	2.93184	2.7631	Metabolite
ARMOST_08419	0	2.93598	2.76642	Metabolite
ARMOST_07466	0	2.94769	0.960844	Metabolite
ARMOST_15138	0	2.94926	2.47376	Metabolite
ARMOST_19565	0	2.9544	0.925538	Metabolite
ARMOST_16508	0	2.9627	0.792773	Metabolite
ARMOST_16496	0	2.9756	1.58555	Metabolite
ARMOST_22177	0	3.00084	1.05096	Metabolite
ARMOST_04491	0	3.0276	1.60126	Metabolite
ARMOST_12995	0	3.03599	2.75929	Metabolite
ARMOST_14218	0	3.06141	2.2207	Metabolite
ARMOST_11572	0	3.07552	2.23215	Metabolite
ARMOST_12217	0	3.08442	2.86173	Metabolite
ARMOST_19698	0	3.09086	3.04147	Metabolite
ARMOST_06692	0	3.11379	2.80583	Metabolite
ARMOST_16501	0	3.12506	1.02203	Metabolite
ARMOST_19983	0	3.14384	2.62409	Metabolite
ARMOST_02840	0	3.1455	2.41002	Metabolite
ARMOST_01518	0	3.20878	2.81722	Metabolite
ARMOST_18274	0	3.20927	2.53721	Metabolite
ARMOST_12152	0	3.22063	0.373157	Metabolite
ARMOST_03643	0	3.23624	2.56173	Metabolite
ARMOST_10880	0	3.28488	2.7695	Metabolite
ARMOST_00900	0	3.39804	2.05768	Metabolite
ARMOST_12123	0	3.40993	3.03576	Metabolite
ARMOST_21189	0	3.41727	2.87241	Metabolite
ARMOST_14651	0	3.41991	3.00596	Metabolite
ARMOST_15786	0	3.43633	2.88851	Metabolite
ARMOST_13205	0	3.47559	2.01649	Metabolite
ARMOST_21162	0	3.48053	3.44494	Metabolite
ARMOST_19507	0	3.49873	2.77569	Metabolite
ARMOST_11585	0	3.50107	3.36764	Metabolite
ARMOST_16715	0	3.57167	3.2611	Metabolite
ARMOST_18895	0	3.57753	2.73295	Metabolite
ARMOST_06678	0	3.59766	3.05267	Metabolite
ARMOST_15105	0	3.60631	2.48826	Metabolite
ARMOST_05649	0	3.60755	3.22526	Metabolite
ARMOST_02843	0	3.63837	2.03984	Metabolite
ARMOST_10395	0	3.64321	-0.660879	Metabolite
ARMOST_09140	0	3.65212	1.41626	Metabolite
ARMOST_09271	0	3.65744	2.449	Metabolite
ARMOST_16566	0	3.66112	3.03069	Metabolite
ARMOST_03369	0	3.68091	3.5852	Metabolite
ARMOST_17493	0	3.70222	1.88839	Metabolite
ARMOST_10633	0	3.71999	3.70382	Metabolite
ARMOST_11376	0	3.76645	3.29056	Metabolite
ARMOST_02278	0	3.77086	3.40463	Metabolite
ARMOST_13329	0	3.79355	3.31698	Metabolite
ARMOST_13353	0	3.80704	1.24486	Metabolite
ARMOST_02330	0	3.81479	1.90508	Metabolite
ARMOST_06099	0	3.81804	3.66935	Metabolite
ARMOST_16748	0	3.92724	3.51166	Metabolite
ARMOST_02567	0	3.95467	2.99951	Metabolite
ARMOST_15772	0	3.97071	3.86106	Metabolite
ARMOST_02545	0	3.98131	3.08665	Metabolite
ARMOST_04477	0	3.98259	3.19664	Metabolite
ARMOST_14345	0	3.98698	2.93123	Metabolite
ARMOST_17224	0	3.99483	2.56309	Metabolite
ARMOST_11860	0	4.01467	1.74468	Metabolite
ARMOST_01451	0	4.0303	3.00963	Metabolite
ARMOST_15107	0	4.04747	2.65215	Metabolite
ARMOST_20049	0	4.05268	0.23021	Metabolite
ARMOST_14209	0	4.07848	3.94453	Metabolite
ARMOST_13699	0	4.11469	4.02426	Metabolite
ARMOST_20162	0	4.12512	3.96461	Metabolite
ARMOST_15368	0	4.16894	3.42902	Metabolite
ARMOST_15399	0	4.23972	3.85897	Metabolite
ARMOST_06637	0	4.26167	3.81463	Metabolite
ARMOST_15080	0	4.31268	3.82339	Metabolite
ARMOST_00302	0	4.35916	3.11875	Metabolite
ARMOST_16089	0	4.39152	3.65794	Metabolite
ARMOST_20177	0	4.41805	3.68766	Metabolite
ARMOST_15465	0	4.51653	3.82836	Metabolite
ARMOST_17014	0	4.54545	3.77485	Metabolite
ARMOST_05196	0	4.55473	4.3457	Metabolite
ARMOST_03882	0	4.63133	3.2151	Metabolite
ARMOST_06600	0	4.66432	4.38543	Metabolite
ARMOST_22314	0	4.67722	0	Metabolite
ARMOST_14219	0	4.67768	4.5819	Metabolite
ARMOST_02145	0	4.69316	4.67126	Metabolite
ARMOST_21695	0	4.8388	2.00345	Metabolite
ARMOST_19959	0	4.84451	4.61338	Metabolite
ARMOST_06340	0	4.85115	4.79709	Metabolite
ARMOST_12110	0	4.91401	4.58718	Metabolite
ARMOST_01956	0	5.03244	4.75569	Metabolite
ARMOST_16549	0	5.06663	3.66445	Metabolite
ARMOST_18074	0	5.10783	4.57454	Metabolite
ARMOST_20542	0	5.10812	4.21353	Metabolite
ARMOST_16746	0	5.19964	4.47738	Metabolite
ARMOST_08465	0	5.26136	5.20712	Metabolite
ARMOST_18332	0	5.2643	4.16843	Metabolite
ARMOST_14775	0	5.3352	5.16075	Metabolite
ARMOST_16637	0	5.33654	5.19239	Metabolite
ARMOST_02117	0	5.43493	5.04666	Metabolite
ARMOST_06203	0	5.54788	5.43325	Metabolite
ARMOST_21105	0	5.64771	3.72231	Metabolite
ARMOST_07968	0	5.84847	5.35035	Metabolite
ARMOST_17307	0	5.92025	5.39579	Metabolite
ARMOST_12787	0	5.93321	5.39919	Metabolite
ARMOST_20160	0	5.93507	5.45644	Metabolite
ARMOST_19515	0	5.96617	5.95892	Metabolite
ARMOST_12786	0	5.98676	5.50573	Metabolite
ARMOST_05856	0	6.04591	4.88605	Metabolite
ARMOST_00908	0	6.06107	5.65726	Metabolite
ARMOST_04025	0	6.1035	4.02397	Metabolite
ARMOST_01214	0	6.1516	3.38993	Metabolite
ARMOST_17630	0	6.23785	6.13045	Metabolite
ARMOST_02553	0	6.26179	4.67034	Metabolite
ARMOST_18416	0	6.30515	6.1513	Metabolite
ARMOST_04001	0	6.4214	4.42293	Metabolite
ARMOST_16640	0	6.46724	5.49805	Metabolite
ARMOST_05857	0	6.51889	5.89812	Metabolite
ARMOST_01098	0	6.54065	3.91722	Metabolite
ARMOST_17313	0	6.67958	6.20689	Metabolite
ARMOST_04002	0	6.77418	4.92784	Metabolite
ARMOST_17491	0	6.79713	4.64703	Metabolite
ARMOST_16745	0	7.25857	5.03652	Metabolite
ARMOST_06593	0	7.28698	7.0467	Metabolite
ARMOST_03989	0	7.34171	6.0114	Metabolite
ARMOST_12815	0	7.45453	6.45134	Metabolite
ARMOST_17629	0	7.58032	7.37535	Metabolite
ARMOST_07829	0	7.63745	6.52196	Metabolite
ARMOST_11082	0	7.68024	5.89546	Metabolite
ARMOST_15376	0	7.69448	7.39051	Metabolite
ARMOST_04471	0	7.73807	6.28905	Metabolite
ARMOST_19347	0	8.18376	7.76715	Metabolite
ARMOST_16055	0	8.25311	7.77144	Metabolite
ARMOST_03990	0	8.28711	6.9995	Metabolite
ARMOST_06352	0	8.49632	8.3027	Metabolite
ARMOST_20814	0	8.67773	7.75997	Metabolite
ARMOST_15109	0	8.78718	8.23212	Metabolite
ARMOST_19987	0	8.91169	7.52966	Metabolite
ARMOST_21209	0	9.00049	8.97004	Metabolite
ARMOST_03078	0	9.71497	8.98332	Metabolite
ARMOST_22649	0	0.37301	-1.97393	Metabolite
ARMOST_03034	0	0.681405	-1.58789	Metabolite
ARMOST_13179	0	0.772475	-1.64012	Metabolite
ARMOST_02769	0	1.8605	-0.940397	Metabolite
ARMOST_19868	0	0.661804	-1.87946	Metabolite
ARMOST_01113	0	1.00191	-1.18483	Metabolite
ARMOST_11384	0	1.40261	-0.709572	Metabolite
ARMOST_09435	0	1.58379	-0.965628	Metabolite
ARMOST_14567	0	0.827839	-1.18069	Metabolite
ARMOST_05994	0	0.829672	-1.36353	Metabolite
ARMOST_21172	0	1.96391	-0.877393	Metabolite
ARMOST_00984	0	1.10573	-1.5842	Metabolite
ARMOST_02074	0	0.269593	-1.92335	Metabolite
ARMOST_02120	0	1.5332	-0.495861	Metabolite
ARMOST_02304	0	0.974369	-3.43311	Metabolite
ARMOST_03987	0	0.181439	-1.955	Metabolite
ARMOST_04578	0	1.01675	-1.06014	Metabolite
ARMOST_11466	0	0.121449	-1.91701	Metabolite
ARMOST_13321	0	0.747602	-1.57889	Metabolite
ARMOST_14418	0	2.25397	-1.78484	Metabolite
ARMOST_16467	0	0.693172	-2.16426	Metabolite
ARMOST_20187	0	0.877688	-1.53169	Metabolite
ARMOST_20641	0	1.96519	-0.690176	Metabolite
ARMOST_21038	0	1.72862	-0.914325	Metabolite

## Sheet: AO_Cluster_3
GeneID	0h	53h	62h	Stage
ARMOST_10133	0	-4.39218	3.75349	Mycoparasite
ARMOST_15127	0	-4.37831	0.617172	Mycoparasite
ARMOST_18255	0	-3.97238	0.0661619	Mycoparasite
ARMOST_02293	0	-3.72467	0.920166	Mycoparasite
ARMOST_22140	0	-3.72001	0.283847	Mycoparasite
ARMOST_05385	0	-3.71393	0.749371	Mycoparasite
ARMOST_12333	0	-3.44689	5.93234	Mycoparasite
ARMOST_18444	0	-3.44534	1.37973	Mycoparasite
ARMOST_03972	0	-3.44207	2.91356	Mycoparasite
ARMOST_19517	0	-3.43891	2.08789	Mycoparasite
ARMOST_18078	0	-3.43567	2.70812	Mycoparasite
ARMOST_18156	0	-3.43434	0.833089	Mycoparasite
ARMOST_15144	0	-3.17729	0.0884346	Mycoparasite
ARMOST_03680	0	-3.08336	3.45828	Mycoparasite
ARMOST_07972	0	-3.07469	1.43339	Mycoparasite
ARMOST_22183	0	-3.06435	1.18198	Mycoparasite
ARMOST_19128	0	-3.0612	0.974815	Mycoparasite
ARMOST_01127	0	-3.06037	1.46887	Mycoparasite
ARMOST_17317	0	-3.05252	1.92229	Mycoparasite
ARMOST_15182	0	-3.05145	0.35031	Mycoparasite
ARMOST_06112	0	-2.84513	0.652977	Mycoparasite
ARMOST_19093	0	-2.57192	3.55881	Mycoparasite
ARMOST_05802	0	-2.56946	1.68145	Mycoparasite
ARMOST_04455	0	-2.56943	1.72902	Mycoparasite
ARMOST_22187	0	-2.5676	3.1032	Mycoparasite
ARMOST_11492	0	-2.55366	1.47437	Mycoparasite
ARMOST_06051	0	-2.54652	1.50794	Mycoparasite
ARMOST_18616	0	-2.42097	0.90578	Mycoparasite
ARMOST_20610	0	-2.31577	0.359231	Mycoparasite
ARMOST_21051	0	-2.30564	0.538102	Mycoparasite
ARMOST_07522	0	-2.14205	3.59386	Mycoparasite
ARMOST_09910	0	-2.09559	0.725839	Mycoparasite
ARMOST_21262	0	-2.06399	0.422964	Mycoparasite
ARMOST_13319	0	-2.0255	0.0369703	Mycoparasite
ARMOST_01580	0	-1.91827	0.81851	Mycoparasite
ARMOST_19540	0	-1.89587	3.58026	Mycoparasite
ARMOST_11530	0	-1.89144	1.36435	Mycoparasite
ARMOST_03973	0	-1.89073	3.79716	Mycoparasite
ARMOST_07214	0	-1.89064	1.2164	Mycoparasite
ARMOST_21425	0	-1.79971	3.08387	Mycoparasite
ARMOST_20156	0	-1.79226	3.32164	Mycoparasite
ARMOST_07945	0	-1.79143	2.23208	Mycoparasite
ARMOST_02154	0	-1.79127	3.33084	Mycoparasite
ARMOST_18443	0	-1.79062	3.41895	Mycoparasite
ARMOST_20477	0	-1.78989	3.78835	Mycoparasite
ARMOST_07873	0	-1.78481	2.48562	Mycoparasite
ARMOST_18321	0	-1.78372	2.22848	Mycoparasite
ARMOST_21659	0	-1.78212	3.63508	Mycoparasite
ARMOST_19964	0	-1.78193	2.23845	Mycoparasite
ARMOST_17601	0	-1.75472	2.8007	Mycoparasite
ARMOST_14777	0	-1.68121	0.828793	Mycoparasite
ARMOST_13780	0	-1.6297	0.712654	Mycoparasite
ARMOST_14763	0	-1.62531	0.65467	Mycoparasite
ARMOST_06570	0	-1.60136	2.29044	Mycoparasite
ARMOST_18944	0	-1.6006	1.79183	Mycoparasite
ARMOST_18520	0	-1.60058	2.0151	Mycoparasite
ARMOST_01809	0	-1.57754	0.922954	Mycoparasite
ARMOST_18738	0	-1.49017	0.751922	Mycoparasite
ARMOST_13290	0	-1.37312	1.98237	Mycoparasite
ARMOST_10361	0	-1.24694	1.08231	Mycoparasite
ARMOST_01740	0	-1.24548	1.90461	Mycoparasite
ARMOST_19736	0	-1.24489	1.97666	Mycoparasite
ARMOST_20697	0	-1.22536	1.92678	Mycoparasite
ARMOST_18840	0	-1.20599	1.03702	Mycoparasite
ARMOST_10000	0	-1.2058	2.42444	Mycoparasite
ARMOST_22095	0	-1.14209	1.04424	Mycoparasite
ARMOST_20798	0	-1.11293	1.4955	Mycoparasite
ARMOST_17269	0	-1.09922	2.17502	Mycoparasite
ARMOST_06215	0	-1.09336	1.61366	Mycoparasite
ARMOST_07215	0	-1.03393	2.44925	Mycoparasite
ARMOST_06327	0	-1.03156	1.80251	Mycoparasite
ARMOST_01159	0	-1.02285	1.03131	Mycoparasite
ARMOST_10505	0	-1.00468	1.90384	Mycoparasite
ARMOST_05657	0	-0.959998	1.06447	Mycoparasite
ARMOST_18243	0	-0.890861	1.27695	Mycoparasite
ARMOST_09076	0	-0.88793	2.16439	Mycoparasite
ARMOST_06214	0	-0.803742	1.78898	Mycoparasite
ARMOST_20585	0	-0.782992	2.35932	Mycoparasite
ARMOST_08482	0	-0.755077	2.15501	Mycoparasite
ARMOST_20391	0	-0.752224	2.35605	Mycoparasite
ARMOST_14639	0	-0.734023	2.25414	Mycoparasite
ARMOST_02637	0	-0.712896	1.30033	Mycoparasite
ARMOST_12332	0	-0.70738	3.28761	Mycoparasite
ARMOST_06075	0	-0.67068	2.41442	Mycoparasite
ARMOST_16991	0	-0.660407	3.07263	Mycoparasite
ARMOST_04420	0	-0.655902	1.35338	Mycoparasite
ARMOST_15282	0	-0.637479	1.88383	Mycoparasite
ARMOST_11149	0	-0.617805	3.41524	Mycoparasite
ARMOST_14026	0	-0.60435	1.69377	Mycoparasite
ARMOST_09417	0	-0.601992	1.87965	Mycoparasite
ARMOST_09414	0	-0.581952	1.91896	Mycoparasite
ARMOST_10286	0	-0.571518	1.5833	Mycoparasite
ARMOST_18631	0	-0.560964	1.79561	Mycoparasite
ARMOST_07432	0	-0.552193	1.71433	Mycoparasite
ARMOST_02836	0	-0.544481	1.95748	Mycoparasite
ARMOST_14523	0	-0.533584	2.48862	Mycoparasite
ARMOST_03721	0	-0.523286	2.29141	Mycoparasite
ARMOST_06416	0	-0.516595	1.8599	Mycoparasite
ARMOST_11372	0	-0.492044	2.04761	Mycoparasite
ARMOST_07437	0	-0.489973	2.21123	Mycoparasite
ARMOST_10044	0	-0.480493	2.54656	Mycoparasite
ARMOST_19067	0	-0.474507	2.1461	Mycoparasite
ARMOST_05007	0	-0.454359	2.5646	Mycoparasite
ARMOST_11281	0	-0.447148	2.46528	Mycoparasite
ARMOST_04107	0	-0.44352	2.58145	Mycoparasite
ARMOST_11441	0	-0.427452	1.58156	Mycoparasite
ARMOST_19871	0	-0.425549	2.189	Mycoparasite
ARMOST_00096	0	-0.409483	1.69508	Mycoparasite
ARMOST_01131	0	-0.409136	1.62213	Mycoparasite
ARMOST_10625	0	-0.38438	1.78555	Mycoparasite
ARMOST_18273	0	-0.36055	2.85912	Mycoparasite
ARMOST_06822	0	-0.353456	2.78354	Mycoparasite
ARMOST_00464	0	-0.337227	3.67126	Mycoparasite
ARMOST_10299	0	-0.333182	2.72858	Mycoparasite
ARMOST_10008	0	-0.325321	2.16733	Mycoparasite
ARMOST_19450	0	-0.316947	2.03457	Mycoparasite
ARMOST_21138	0	-0.312397	1.80317	Mycoparasite
ARMOST_01587	0	-0.280099	1.86083	Mycoparasite
ARMOST_15640	0	-0.271214	2.51325	Mycoparasite
ARMOST_00145	0	-0.267152	2.44206	Mycoparasite
ARMOST_09740	0	-0.255021	1.95855	Mycoparasite
ARMOST_07250	0	-0.252114	2.08037	Mycoparasite
ARMOST_07361	0	-0.242006	1.79809	Mycoparasite
ARMOST_05092	0	-0.225821	8.18428	Mycoparasite
ARMOST_06314	0	-0.205256	3.09271	Mycoparasite
ARMOST_05706	0	-0.189789	5.60678	Mycoparasite
ARMOST_05656	0	-0.155056	2.63387	Mycoparasite
ARMOST_07102	0	-0.148463	2.68322	Mycoparasite
ARMOST_14196	0	-0.14628	1.91546	Mycoparasite
ARMOST_17604	0	-0.129535	2.3321	Mycoparasite
ARMOST_08296	0	-0.11766	1.96224	Mycoparasite
ARMOST_03124	0	-0.105657	2.71521	Mycoparasite
ARMOST_10833	0	-0.100466	2.304	Mycoparasite
ARMOST_20072	0	-0.0962306	1.97991	Mycoparasite
ARMOST_13086	0	-0.0768337	2.13737	Mycoparasite
ARMOST_06034	0	-0.0578227	3.24679	Mycoparasite
ARMOST_09240	0	-0.0576399	2.24665	Mycoparasite
ARMOST_12067	0	-0.0535387	2.66635	Mycoparasite
ARMOST_17572	0	-0.0367688	2.56417	Mycoparasite
ARMOST_01179	0	-0.0341176	2.21115	Mycoparasite
ARMOST_09720	0	-0.0272558	2.20202	Mycoparasite
ARMOST_00061	0	-0.0207213	2.5391	Mycoparasite
ARMOST_02793	0	-0.0193528	3.00749	Mycoparasite
ARMOST_04565	0	-7.18429e-05	2.00054	Mycoparasite
ARMOST_19217	0	0	6.80115	Mycoparasite
ARMOST_22545	0	0	5.70263	Mycoparasite
ARMOST_08344	0	0	5.50714	Mycoparasite
ARMOST_12510	0	0	5.13156	Mycoparasite
ARMOST_21972	0	0	4.81903	Mycoparasite
ARMOST_21556	0	0	4.67009	Mycoparasite
ARMOST_11423	0	0	4.53323	Mycoparasite
ARMOST_03309	0	0	4.47863	Mycoparasite
ARMOST_16847	0	0	4.41071	Mycoparasite
ARMOST_12678	0	0	4.38705	Mycoparasite
ARMOST_18281	0	0	4.26751	Mycoparasite
ARMOST_11882	0	0	4.26655	Mycoparasite
ARMOST_21426	0	0	4.25395	Mycoparasite
ARMOST_06326	0	0	4.14277	Mycoparasite
ARMOST_22333	0	0	4.14277	Mycoparasite
ARMOST_21864	0	0	4.08033	Mycoparasite
ARMOST_16059	0	0	4.03776	Mycoparasite
ARMOST_04252	0	0	4.0235	Mycoparasite
ARMOST_04546	0	0	4.02038	Mycoparasite
ARMOST_22388	0	0	4.01967	Mycoparasite
ARMOST_22296	0	0	3.98734	Mycoparasite
ARMOST_04292	0	0	3.75659	Mycoparasite
ARMOST_09881	0	0	3.74624	Mycoparasite
ARMOST_19965	0	0	3.73594	Mycoparasite
ARMOST_12711	0	0	3.71137	Mycoparasite
ARMOST_19031	0	0	3.70597	Mycoparasite
ARMOST_03395	0	0	3.70123	Mycoparasite
ARMOST_16648	0	0	3.70123	Mycoparasite
ARMOST_09584	0	0	3.6965	Mycoparasite
ARMOST_01135	0	0.0111823	2.36848	Mycoparasite
ARMOST_09508	0	0.0366475	3.0518	Mycoparasite
ARMOST_22093	0	0.0376096	2.88827	Mycoparasite
ARMOST_20683	0	0.0381148	5.43634	Mycoparasite
ARMOST_21419	0	0.0389105	2.8453	Mycoparasite
ARMOST_04208	0	0.04013	3.44236	Mycoparasite
ARMOST_19528	0	0.0433382	2.92048	Mycoparasite
ARMOST_11259	0	0.0511559	2.14816	Mycoparasite
ARMOST_08429	0	0.0554101	3.87027	Mycoparasite
ARMOST_00037	0	0.0557719	2.28912	Mycoparasite
ARMOST_17134	0	0.0570449	3.1835	Mycoparasite
ARMOST_11015	0	0.0666415	2.08686	Mycoparasite
ARMOST_21213	0	0.0690037	2.87994	Mycoparasite
ARMOST_04566	0	0.0727294	2.62892	Mycoparasite
ARMOST_19558	0	0.0798168	2.14947	Mycoparasite
ARMOST_21396	0	0.0802252	4.81005	Mycoparasite
ARMOST_03685	0	0.0939438	2.81284	Mycoparasite
ARMOST_03349	0	0.0964652	2.1856	Mycoparasite
ARMOST_09301	0	0.0991688	3.1805	Mycoparasite
ARMOST_10255	0	0.100318	2.51095	Mycoparasite
ARMOST_01024	0	0.110693	2.14507	Mycoparasite
ARMOST_02335	0	0.115117	3.02499	Mycoparasite
ARMOST_07523	0	0.123231	2.6114	Mycoparasite
ARMOST_07174	0	0.140844	2.53504	Mycoparasite
ARMOST_11255	0	0.148359	2.00782	Mycoparasite
ARMOST_01651	0	0.151228	2.31535	Mycoparasite
ARMOST_19854	0	0.154336	2.91624	Mycoparasite
ARMOST_08308	0	0.173534	2.52538	Mycoparasite
ARMOST_11457	0	0.174512	3.39072	Mycoparasite
ARMOST_15398	0	0.183516	2.13254	Mycoparasite
ARMOST_17891	0	0.187499	2.29648	Mycoparasite
ARMOST_21576	0	0.197151	2.39389	Mycoparasite
ARMOST_16996	0	0.202979	3.48449	Mycoparasite
ARMOST_09892	0	0.208574	2.70067	Mycoparasite
ARMOST_17112	0	0.211157	2.42705	Mycoparasite
ARMOST_06743	0	0.217488	2.73008	Mycoparasite
ARMOST_04232	0	0.224251	2.73248	Mycoparasite
ARMOST_03278	0	0.232676	2.24844	Mycoparasite
ARMOST_01853	0	0.241193	2.15788	Mycoparasite
ARMOST_01279	0	0.249651	2.5779	Mycoparasite
ARMOST_13927	0	0.252236	2.15741	Mycoparasite
ARMOST_14018	0	0.254582	2.15521	Mycoparasite
ARMOST_15383	0	0.256707	2.01192	Mycoparasite
ARMOST_06345	0	0.265204	2.07559	Mycoparasite
ARMOST_14317	0	0.269038	2.1313	Mycoparasite
ARMOST_17024	0	0.269991	2.50094	Mycoparasite
ARMOST_19119	0	0.272639	2.12772	Mycoparasite
ARMOST_05904	0	0.277393	2.21142	Mycoparasite
ARMOST_11566	0	0.281361	2.13251	Mycoparasite
ARMOST_09917	0	0.285647	3.10784	Mycoparasite
ARMOST_20820	0	0.287239	2.03019	Mycoparasite
ARMOST_18034	0	0.287351	2.36839	Mycoparasite
ARMOST_16387	0	0.294652	2.52842	Mycoparasite
ARMOST_17292	0	0.301026	3.08258	Mycoparasite
ARMOST_19191	0	0.30223	2.569	Mycoparasite
ARMOST_04896	0	0.310913	4.12115	Mycoparasite
ARMOST_04855	0	0.312382	2.1257	Mycoparasite
ARMOST_07094	0	0.32356	3.30064	Mycoparasite
ARMOST_19150	0	0.323678	2.8816	Mycoparasite
ARMOST_01221	0	0.334407	2.00661	Mycoparasite
ARMOST_20479	0	0.336699	2.03016	Mycoparasite
ARMOST_21164	0	0.342412	6.21906	Mycoparasite
ARMOST_18037	0	0.344304	3.19376	Mycoparasite
ARMOST_08885	0	0.351078	2.05635	Mycoparasite
ARMOST_19234	0	0.351247	3.53959	Mycoparasite
ARMOST_20218	0	0.368092	2.08987	Mycoparasite
ARMOST_12445	0	0.377939	3.15569	Mycoparasite
ARMOST_17340	0	0.380912	2.3191	Mycoparasite
ARMOST_13777	0	0.396355	2.18949	Mycoparasite
ARMOST_19125	0	0.400367	2.03552	Mycoparasite
ARMOST_05816	0	0.401482	3.20011	Mycoparasite
ARMOST_12567	0	0.402547	4.22745	Mycoparasite
ARMOST_17291	0	0.40271	3.57944	Mycoparasite
ARMOST_02148	0	0.403248	2.93351	Mycoparasite
ARMOST_14725	0	0.405413	4.77174	Mycoparasite
ARMOST_22334	0	0.412803	2.11564	Mycoparasite
ARMOST_02151	0	0.421796	8.69695	Mycoparasite
ARMOST_06508	0	0.42345	2.09284	Mycoparasite
ARMOST_02173	0	0.424659	2.9629	Mycoparasite
ARMOST_01992	0	0.426496	3.4535	Mycoparasite
ARMOST_00975	0	0.427131	2.00199	Mycoparasite
ARMOST_12444	0	0.431247	2.1694	Mycoparasite
ARMOST_05243	0	0.43156	2.51912	Mycoparasite
ARMOST_12748	0	0.433038	2.4916	Mycoparasite
ARMOST_15909	0	0.435689	3.05745	Mycoparasite
ARMOST_17456	0	0.439387	2.00716	Mycoparasite
ARMOST_05899	0	0.439981	4.45227	Mycoparasite
ARMOST_15382	0	0.44449	2.03569	Mycoparasite
ARMOST_15860	0	0.444977	3.86908	Mycoparasite
ARMOST_09472	0	0.445953	2.47677	Mycoparasite
ARMOST_02195	0	0.447779	2.02782	Mycoparasite
ARMOST_20405	0	0.45429	2.04728	Mycoparasite
ARMOST_18317	0	0.457935	2.36193	Mycoparasite
ARMOST_14410	0	0.460282	2.28616	Mycoparasite
ARMOST_10344	0	0.473097	2.31699	Mycoparasite
ARMOST_07194	0	0.473414	2.72406	Mycoparasite
ARMOST_02695	0	0.475048	2.09272	Mycoparasite
ARMOST_21704	0	0.475599	2.07707	Mycoparasite
ARMOST_00811	0	0.476015	2.41124	Mycoparasite
ARMOST_21403	0	0.476924	3.58899	Mycoparasite
ARMOST_03905	0	0.483938	2.08753	Mycoparasite
ARMOST_15462	0	0.484362	2.17906	Mycoparasite
ARMOST_17967	0	0.494691	2.13741	Mycoparasite
ARMOST_12719	0	0.495552	2.22524	Mycoparasite
ARMOST_21998	0	0.496114	3.09167	Mycoparasite
ARMOST_09865	0	0.500134	2.0614	Mycoparasite
ARMOST_00138	0	0.50464	2.19174	Mycoparasite
ARMOST_07265	0	0.51002	2.03111	Mycoparasite
ARMOST_19005	0	0.517643	5.02164	Mycoparasite
ARMOST_00420	0	0.521298	2.07544	Mycoparasite
ARMOST_02422	0	0.52502	2.66778	Mycoparasite
ARMOST_04388	0	0.534475	3.467	Mycoparasite
ARMOST_12101	0	0.535508	2.62458	Mycoparasite
ARMOST_00453	0	0.540567	2.0534	Mycoparasite
ARMOST_01857	0	0.54827	2.4799	Mycoparasite
ARMOST_18595	0	0.550055	2.15345	Mycoparasite
ARMOST_01667	0	0.554011	2.04077	Mycoparasite
ARMOST_08864	0	0.55499	3.34346	Mycoparasite
ARMOST_02734	0	0.560754	3.75755	Mycoparasite
ARMOST_01215	0	0.560943	2.89146	Mycoparasite
ARMOST_17968	0	0.563064	2.7641	Mycoparasite
ARMOST_00469	0	0.564623	4.85676	Mycoparasite
ARMOST_21317	0	0.569237	2.34968	Mycoparasite
ARMOST_15103	0	0.569305	2.59818	Mycoparasite
ARMOST_18256	0	0.57344	2.58288	Mycoparasite
ARMOST_14214	0	0.57605	2.31945	Mycoparasite
ARMOST_18249	0	0.588498	3.08425	Mycoparasite
ARMOST_09344	0	0.590106	2.57731	Mycoparasite
ARMOST_18731	0	0.590187	2.22333	Mycoparasite
ARMOST_18363	0	0.590928	2.05578	Mycoparasite
ARMOST_18896	0	0.594553	2.64309	Mycoparasite
ARMOST_01993	0	0.596341	2.12318	Mycoparasite
ARMOST_13119	0	0.597002	2.6177	Mycoparasite
ARMOST_10783	0	0.600269	2.72982	Mycoparasite
ARMOST_08516	0	0.600323	3.28655	Mycoparasite
ARMOST_09666	0	0.604502	3.26621	Mycoparasite
ARMOST_20028	0	0.608177	2.10233	Mycoparasite
ARMOST_04231	0	0.60826	2.04205	Mycoparasite
ARMOST_15463	0	0.610356	2.48317	Mycoparasite
ARMOST_11257	0	0.615882	2.91958	Mycoparasite
ARMOST_06773	0	0.617073	2.24723	Mycoparasite
ARMOST_19657	0	0.61951	4.21593	Mycoparasite
ARMOST_02819	0	0.620563	2.48904	Mycoparasite
ARMOST_12508	0	0.622351	2.28097	Mycoparasite
ARMOST_11047	0	0.628229	2.1214	Mycoparasite
ARMOST_20719	0	0.628989	2.14738	Mycoparasite
ARMOST_09404	0	0.638455	2.66507	Mycoparasite
ARMOST_18432	0	0.641543	2.31174	Mycoparasite
ARMOST_10715	0	0.643791	2.56535	Mycoparasite
ARMOST_07911	0	0.649618	2.12419	Mycoparasite
ARMOST_05944	0	0.655089	2.12925	Mycoparasite
ARMOST_13444	0	0.661114	3.0759	Mycoparasite
ARMOST_09635	0	0.665801	2.98014	Mycoparasite
ARMOST_20751	0	0.667409	2.14309	Mycoparasite
ARMOST_12316	0	0.669934	3.85719	Mycoparasite
ARMOST_21401	0	0.675491	5.10669	Mycoparasite
ARMOST_01423	0	0.680029	2.27319	Mycoparasite
ARMOST_22135	0	0.680625	2.08332	Mycoparasite
ARMOST_20554	0	0.685093	2.06073	Mycoparasite
ARMOST_09498	0	0.686877	2.19343	Mycoparasite
ARMOST_00008	0	0.687787	2.53395	Mycoparasite
ARMOST_00371	0	0.689266	2.16877	Mycoparasite
ARMOST_10851	0	0.693001	2.28648	Mycoparasite
ARMOST_15544	0	0.695893	2.11816	Mycoparasite
ARMOST_02152	0	0.696184	2.4387	Mycoparasite
ARMOST_05050	0	0.696387	2.84247	Mycoparasite
ARMOST_15543	0	0.697457	2.69934	Mycoparasite
ARMOST_17631	0	0.69928	5.09924	Mycoparasite
ARMOST_13279	0	0.701801	2.58483	Mycoparasite
ARMOST_11361	0	0.717106	2.01865	Mycoparasite
ARMOST_02332	0	0.717837	4.26382	Mycoparasite
ARMOST_00660	0	0.723665	2.02692	Mycoparasite
ARMOST_10338	0	0.725814	3.68651	Mycoparasite
ARMOST_18305	0	0.730262	2.01798	Mycoparasite
ARMOST_16286	0	0.730405	2.52576	Mycoparasite
ARMOST_03902	0	0.732944	2.96626	Mycoparasite
ARMOST_16664	0	0.739105	2.23692	Mycoparasite
ARMOST_03861	0	0.739149	2.15182	Mycoparasite
ARMOST_22293	0	0.73957	2.74449	Mycoparasite
ARMOST_14025	0	0.741358	3.62684	Mycoparasite
ARMOST_01134	0	0.743859	2.87505	Mycoparasite
ARMOST_09864	0	0.746557	2.40879	Mycoparasite
ARMOST_10627	0	0.750972	2.51426	Mycoparasite
ARMOST_10030	0	0.751691	2.491	Mycoparasite
ARMOST_19683	0	0.754792	2.08362	Mycoparasite
ARMOST_05681	0	0.755031	2.47477	Mycoparasite
ARMOST_08272	0	0.758967	2.17297	Mycoparasite
ARMOST_05444	0	0.759373	2.42298	Mycoparasite
ARMOST_19567	0	0.761019	2.9577	Mycoparasite
ARMOST_01027	0	0.761101	2.06185	Mycoparasite
ARMOST_14024	0	0.76124	2.05963	Mycoparasite
ARMOST_15562	0	0.762512	2.19862	Mycoparasite
ARMOST_15731	0	0.764608	3.45842	Mycoparasite
ARMOST_20728	0	0.766139	2.56947	Mycoparasite
ARMOST_16312	0	0.766361	3.18498	Mycoparasite
ARMOST_21315	0	0.7684	2.97173	Mycoparasite
ARMOST_13355	0	0.768519	2.07813	Mycoparasite
ARMOST_11576	0	0.771501	2.53625	Mycoparasite
ARMOST_14583	0	0.775945	2.82239	Mycoparasite
ARMOST_07838	0	0.780381	2.16458	Mycoparasite
ARMOST_12551	0	0.782286	2.23088	Mycoparasite
ARMOST_17258	0	0.782829	2.31181	Mycoparasite
ARMOST_04093	0	0.784655	2.20359	Mycoparasite
ARMOST_00133	0	0.789233	2.30848	Mycoparasite
ARMOST_14291	0	0.790293	2.62147	Mycoparasite
ARMOST_06781	0	0.794494	2.03515	Mycoparasite
ARMOST_19174	0	0.799729	3.78006	Mycoparasite
ARMOST_09117	0	0.800216	2.38849	Mycoparasite
ARMOST_17266	0	0.802305	2.8495	Mycoparasite
ARMOST_06446	0	0.805145	4.54388	Mycoparasite
ARMOST_12450	0	0.80521	2.57756	Mycoparasite
ARMOST_05933	0	0.807974	3.48646	Mycoparasite
ARMOST_09408	0	0.80819	2.07435	Mycoparasite
ARMOST_15359	0	0.812805	2.35048	Mycoparasite
ARMOST_06091	0	0.81764	4.30484	Mycoparasite
ARMOST_02643	0	0.81933	2.64501	Mycoparasite
ARMOST_22352	0	0.819838	2.8006	Mycoparasite
ARMOST_07834	0	0.822778	2.86948	Mycoparasite
ARMOST_05368	0	0.823158	2.18955	Mycoparasite
ARMOST_12387	0	0.824714	3.65891	Mycoparasite
ARMOST_11851	0	0.824757	7.037	Mycoparasite
ARMOST_09321	0	0.825819	2.01853	Mycoparasite
ARMOST_02981	0	0.831114	2.07942	Mycoparasite
ARMOST_09850	0	0.831199	2.03121	Mycoparasite
ARMOST_16433	0	0.83155	2.14356	Mycoparasite
ARMOST_12175	0	0.832119	2.68565	Mycoparasite
ARMOST_04964	0	0.834793	2.02686	Mycoparasite
ARMOST_06319	0	0.838294	2.24464	Mycoparasite
ARMOST_08223	0	0.839443	2.88622	Mycoparasite
ARMOST_03391	0	0.845202	2.31582	Mycoparasite
ARMOST_08727	0	0.845771	2.01972	Mycoparasite
ARMOST_00007	0	0.845911	3.19629	Mycoparasite
ARMOST_08734	0	0.847697	2.43846	Mycoparasite
ARMOST_21243	0	0.848042	2.34658	Mycoparasite
ARMOST_09266	0	0.850198	2.22587	Mycoparasite
ARMOST_05765	0	0.850678	2.09315	Mycoparasite
ARMOST_20403	0	0.852537	3.35847	Mycoparasite
ARMOST_01493	0	0.854642	2.16273	Mycoparasite
ARMOST_00185	0	0.855261	2.70512	Mycoparasite
ARMOST_14036	0	0.857299	3.98676	Mycoparasite
ARMOST_20555	0	0.857636	2.7958	Mycoparasite
ARMOST_17440	0	0.859791	2.10028	Mycoparasite
ARMOST_20531	0	0.859797	3.25576	Mycoparasite
ARMOST_15859	0	0.861188	2.12525	Mycoparasite
ARMOST_11364	0	0.861199	2.9375	Mycoparasite
ARMOST_19097	0	0.86343	2.93092	Mycoparasite
ARMOST_01585	0	0.863699	2.30865	Mycoparasite
ARMOST_13400	0	0.864384	2.19491	Mycoparasite
ARMOST_14316	0	0.864616	2.35598	Mycoparasite
ARMOST_00332	0	0.864883	2.0411	Mycoparasite
ARMOST_13630	0	0.866065	3.14025	Mycoparasite
ARMOST_22684	0	0.866784	2.76928	Mycoparasite
ARMOST_15697	0	0.867525	2.20961	Mycoparasite
ARMOST_08625	0	0.870931	2.27901	Mycoparasite
ARMOST_10531	0	0.876058	2.35412	Mycoparasite
ARMOST_16327	0	0.881652	3.79172	Mycoparasite
ARMOST_14940	0	0.882426	2.71484	Mycoparasite
ARMOST_10703	0	0.883058	2.02473	Mycoparasite
ARMOST_17981	0	0.883689	2.3752	Mycoparasite
ARMOST_10528	0	0.884072	2.11643	Mycoparasite
ARMOST_11855	0	0.885186	7.14203	Mycoparasite
ARMOST_16314	0	0.894765	3.01234	Mycoparasite
ARMOST_05230	0	0.897924	2.13657	Mycoparasite
ARMOST_14428	0	0.899341	2.04722	Mycoparasite
ARMOST_14525	0	0.906428	2.08476	Mycoparasite
ARMOST_13792	0	0.91105	2.38812	Mycoparasite
ARMOST_14340	0	0.917218	2.00121	Mycoparasite
ARMOST_12480	0	0.919353	2.30527	Mycoparasite
ARMOST_03719	0	0.919496	2.20302	Mycoparasite
ARMOST_01879	0	0.919895	2.92062	Mycoparasite
ARMOST_04960	0	0.920607	2.09224	Mycoparasite
ARMOST_10941	0	0.928618	2.15251	Mycoparasite
ARMOST_06589	0	0.930342	2.40104	Mycoparasite
ARMOST_15166	0	0.933873	2.29099	Mycoparasite
ARMOST_05834	0	0.936843	2.27688	Mycoparasite
ARMOST_18316	0	0.939179	4.68608	Mycoparasite
ARMOST_17158	0	0.942292	2.03803	Mycoparasite
ARMOST_09019	0	0.944625	2.22054	Mycoparasite
ARMOST_08209	0	0.945546	2.44373	Mycoparasite
ARMOST_01391	0	0.947043	2.15162	Mycoparasite
ARMOST_18778	0	0.949739	2.0468	Mycoparasite
ARMOST_02269	0	0.95205	2.21258	Mycoparasite
ARMOST_08960	0	0.952344	2.04048	Mycoparasite
ARMOST_19676	0	0.957377	3.29912	Mycoparasite
ARMOST_21402	0	0.958396	4.35823	Mycoparasite
ARMOST_20076	0	0.96371	2.06977	Mycoparasite
ARMOST_07387	0	0.964608	2.45285	Mycoparasite
ARMOST_15641	0	0.965967	3.42204	Mycoparasite
ARMOST_18349	0	0.969577	2.38447	Mycoparasite
ARMOST_13008	0	0.970198	2.4378	Mycoparasite
ARMOST_01737	0	0.972279	4.40324	Mycoparasite
ARMOST_11365	0	0.975222	3.66669	Mycoparasite
ARMOST_10029	0	0.979299	2.12457	Mycoparasite
ARMOST_06468	0	0.979894	2.02612	Mycoparasite
ARMOST_18248	0	0.98009	3.78243	Mycoparasite
ARMOST_01137	0	0.981652	2.88977	Mycoparasite
ARMOST_03619	0	0.982461	2.34377	Mycoparasite
ARMOST_15099	0	0.99258	2.34607	Mycoparasite
ARMOST_21758	0	0.99311	2.3991	Mycoparasite
ARMOST_03602	0	0.993634	2.13676	Mycoparasite
ARMOST_13825	0	0.993993	3.39626	Mycoparasite
ARMOST_10353	0	0.99424	2.5257	Mycoparasite
ARMOST_18593	0	0.994296	2.46621	Mycoparasite
ARMOST_04851	0	0.994434	2.22053	Mycoparasite
ARMOST_07119	0	0.997002	4.63047	Mycoparasite
ARMOST_05321	0	0.997606	2.27656	Mycoparasite
ARMOST_03950	0	0.998197	3.63937	Mycoparasite
ARMOST_18267	0	0.998316	2.77052	Mycoparasite
ARMOST_12980	0	0.998827	2.18243	Mycoparasite
ARMOST_09270	0	0.99982	2.08348	Mycoparasite
ARMOST_01919	0	1.00595	3.65911	Mycoparasite
ARMOST_07871	0	1.00875	2.24886	Mycoparasite
ARMOST_00098	0	1.00882	2.36747	Mycoparasite
ARMOST_06266	0	1.01105	2.22556	Mycoparasite
ARMOST_10467	0	1.01214	2.20596	Mycoparasite
ARMOST_16296	0	1.01236	2.4619	Mycoparasite
ARMOST_20742	0	1.01532	2.14624	Mycoparasite
ARMOST_08756	0	1.01787	3.05196	Mycoparasite
ARMOST_08007	0	1.01787	2.31148	Mycoparasite
ARMOST_03017	0	1.01789	2.34135	Mycoparasite
ARMOST_10979	0	1.02672	2.26105	Mycoparasite
ARMOST_00463	0	1.02807	3.90086	Mycoparasite
ARMOST_15878	0	1.03287	2.29361	Mycoparasite
ARMOST_21473	0	1.03613	3.89173	Mycoparasite
ARMOST_14855	0	1.03808	2.05603	Mycoparasite
ARMOST_08511	0	1.04028	2.01341	Mycoparasite
ARMOST_14811	0	1.0426	2.69624	Mycoparasite
ARMOST_04339	0	1.04695	2.42252	Mycoparasite
ARMOST_12568	0	1.05252	5.58822	Mycoparasite
ARMOST_15931	0	1.05908	2.84242	Mycoparasite
ARMOST_15492	0	1.06823	2.18981	Mycoparasite
ARMOST_06775	0	1.07789	2.49651	Mycoparasite
ARMOST_05536	0	1.07836	2.11543	Mycoparasite
ARMOST_03842	0	1.08022	2.93439	Mycoparasite
ARMOST_11591	0	1.08748	2.11664	Mycoparasite
ARMOST_05720	0	1.08829	2.21652	Mycoparasite
ARMOST_07032	0	1.08913	2.99317	Mycoparasite
ARMOST_09431	0	1.09347	2.96173	Mycoparasite
ARMOST_04097	0	1.09607	2.40261	Mycoparasite
ARMOST_08843	0	1.0972	2.80918	Mycoparasite
ARMOST_13476	0	1.09911	2.28264	Mycoparasite
ARMOST_11317	0	1.1019	2.71286	Mycoparasite
ARMOST_03971	0	1.10543	2.37284	Mycoparasite
ARMOST_15618	0	1.10709	2.78679	Mycoparasite
ARMOST_15493	0	1.10926	2.15731	Mycoparasite
ARMOST_12393	0	1.10956	2.1819	Mycoparasite
ARMOST_07156	0	1.11081	2.83925	Mycoparasite
ARMOST_02147	0	1.11946	2.49897	Mycoparasite
ARMOST_01031	0	1.12371	2.84052	Mycoparasite
ARMOST_10761	0	1.12373	2.52067	Mycoparasite
ARMOST_13320	0	1.12433	2.42612	Mycoparasite
ARMOST_08933	0	1.12615	2.42432	Mycoparasite
ARMOST_04207	0	1.13446	2.43221	Mycoparasite
ARMOST_01241	0	1.13618	2.7123	Mycoparasite
ARMOST_09207	0	1.14198	2.54247	Mycoparasite
ARMOST_05616	0	1.14364	2.74253	Mycoparasite
ARMOST_11178	0	1.14681	3.66004	Mycoparasite
ARMOST_22389	0	1.15295	2.68144	Mycoparasite
ARMOST_17769	0	1.15416	3.03741	Mycoparasite
ARMOST_18536	0	1.15508	2.23213	Mycoparasite
ARMOST_16102	0	1.15601	2.52763	Mycoparasite
ARMOST_18060	0	1.15994	2.51256	Mycoparasite
ARMOST_01966	0	1.16311	3.22124	Mycoparasite
ARMOST_08677	0	1.16541	2.36452	Mycoparasite
ARMOST_07177	0	1.16588	2.4675	Mycoparasite
ARMOST_16544	0	1.16635	3.17103	Mycoparasite
ARMOST_21468	0	1.16678	3.88889	Mycoparasite
ARMOST_13562	0	1.17537	2.97193	Mycoparasite
ARMOST_02066	0	1.18831	2.39855	Mycoparasite
ARMOST_12451	0	1.19149	2.33489	Mycoparasite
ARMOST_10224	0	1.19571	2.49916	Mycoparasite
ARMOST_10320	0	1.20774	2.97304	Mycoparasite
ARMOST_19533	0	1.21654	3.20176	Mycoparasite
ARMOST_06723	0	1.22039	2.45982	Mycoparasite
ARMOST_16523	0	1.23312	3.00675	Mycoparasite
ARMOST_17065	0	1.23828	2.63268	Mycoparasite
ARMOST_22631	0	1.24791	2.77339	Mycoparasite
ARMOST_19010	0	1.25848	3.47913	Mycoparasite
ARMOST_16738	0	1.26811	3.45798	Mycoparasite
ARMOST_18089	0	1.27014	3.24042	Mycoparasite
ARMOST_22354	0	1.27735	2.47091	Mycoparasite
ARMOST_05128	0	1.29515	4.20216	Mycoparasite
ARMOST_18649	0	1.30163	2.92134	Mycoparasite
ARMOST_06931	0	1.3047	3.25451	Mycoparasite
ARMOST_17290	0	1.30845	2.75904	Mycoparasite
ARMOST_19197	0	1.31415	3.43832	Mycoparasite
ARMOST_21054	0	1.32519	3.34916	Mycoparasite
ARMOST_02268	0	1.33118	2.86028	Mycoparasite
ARMOST_19537	0	1.33322	3.62525	Mycoparasite
ARMOST_03110	0	1.33429	2.71053	Mycoparasite
ARMOST_00507	0	1.33663	3.43773	Mycoparasite
ARMOST_05537	0	1.33921	3.0829	Mycoparasite
ARMOST_08488	0	1.34249	2.9717	Mycoparasite
ARMOST_16049	0	1.35161	3.52888	Mycoparasite
ARMOST_11518	0	1.35449	2.91751	Mycoparasite
ARMOST_18858	0	1.36107	2.68473	Mycoparasite
ARMOST_14375	0	1.36216	3.14463	Mycoparasite
ARMOST_21491	0	1.37245	2.68763	Mycoparasite
ARMOST_15410	0	1.37341	7.40936	Mycoparasite
ARMOST_08883	0	1.38225	4.54878	Mycoparasite
ARMOST_18883	0	1.38724	4.18013	Mycoparasite
ARMOST_15616	0	1.3929	2.82648	Mycoparasite
ARMOST_07196	0	1.40567	3.30578	Mycoparasite
ARMOST_20736	0	1.42244	3.08539	Mycoparasite
ARMOST_20244	0	1.4262	4.17066	Mycoparasite
ARMOST_17606	0	1.4347	2.79722	Mycoparasite
ARMOST_05736	0	1.44518	2.8382	Mycoparasite
ARMOST_04328	0	1.44754	3.09043	Mycoparasite
ARMOST_07525	0	1.44924	4.39555	Mycoparasite
ARMOST_16596	0	1.45221	3.259	Mycoparasite
ARMOST_04121	0	1.45334	2.9507	Mycoparasite
ARMOST_02534	0	1.45672	3.57704	Mycoparasite
ARMOST_19961	0	1.46028	3.92433	Mycoparasite
ARMOST_20740	0	1.46437	2.88934	Mycoparasite
ARMOST_17061	0	1.47123	3.4031	Mycoparasite
ARMOST_02019	0	1.47245	3.36697	Mycoparasite
ARMOST_11456	0	1.47275	3.24111	Mycoparasite
ARMOST_20743	0	1.47369	3.39014	Mycoparasite
ARMOST_17205	0	1.47725	2.84532	Mycoparasite
ARMOST_12006	0	1.47928	3.1705	Mycoparasite
ARMOST_14042	0	1.47969	3.7338	Mycoparasite
ARMOST_07433	0	1.48104	4.87993	Mycoparasite
ARMOST_01880	0	1.4836	2.87681	Mycoparasite
ARMOST_16132	0	1.48704	2.92926	Mycoparasite
ARMOST_00659	0	1.48791	3.59927	Mycoparasite
ARMOST_13010	0	1.48859	3.60596	Mycoparasite
ARMOST_01196	0	1.48874	5.15199	Mycoparasite
ARMOST_11494	0	1.49793	4.18769	Mycoparasite
ARMOST_11552	0	1.50152	3.28034	Mycoparasite
ARMOST_01952	0	1.50623	3.59385	Mycoparasite
ARMOST_09552	0	1.51472	3.76268	Mycoparasite
ARMOST_06779	0	1.51787	3.66559	Mycoparasite
ARMOST_18040	0	1.52712	3.59203	Mycoparasite
ARMOST_18385	0	1.54869	3.08762	Mycoparasite
ARMOST_17182	0	1.56276	3.08027	Mycoparasite
ARMOST_01967	0	1.58012	4.53822	Mycoparasite
ARMOST_21406	0	1.58649	4.62234	Mycoparasite
ARMOST_06689	0	1.59906	3.35444	Mycoparasite
ARMOST_03390	0	1.6007	3.38625	Mycoparasite
ARMOST_21467	0	1.61093	4.55862	Mycoparasite
ARMOST_01124	0	1.61253	3.26333	Mycoparasite
ARMOST_02731	0	1.62349	6.19461	Mycoparasite
ARMOST_03382	0	1.62516	4.19129	Mycoparasite
ARMOST_11496	0	1.62611	5.97141	Mycoparasite
ARMOST_09366	0	1.63606	3.18962	Mycoparasite
ARMOST_13045	0	1.64386	4.21253	Mycoparasite
ARMOST_20806	0	1.67714	3.95792	Mycoparasite
ARMOST_18428	0	1.69085	4.83419	Mycoparasite
ARMOST_07841	0	1.69339	3.43096	Mycoparasite
ARMOST_14402	0	1.70189	3.86392	Mycoparasite
ARMOST_18603	0	1.70587	3.32392	Mycoparasite
ARMOST_16148	0	1.71338	4.54811	Mycoparasite
ARMOST_20570	0	1.71657	3.64057	Mycoparasite
ARMOST_00729	0	1.71994	4.32555	Mycoparasite
ARMOST_09345	0	1.72031	3.56813	Mycoparasite
ARMOST_04091	0	1.72166	3.89375	Mycoparasite
ARMOST_18066	0	1.73198	5.422	Mycoparasite
ARMOST_17025	0	1.78155	3.75568	Mycoparasite
ARMOST_00101	0	1.78791	4.65709	Mycoparasite
ARMOST_15629	0	1.7896	4.24858	Mycoparasite
ARMOST_09403	0	1.7952	3.47505	Mycoparasite
ARMOST_19677	0	1.80599	4.73594	Mycoparasite
ARMOST_22391	0	1.82873	3.70916	Mycoparasite
ARMOST_18733	0	1.82934	3.78187	Mycoparasite
ARMOST_20575	0	1.8294	3.67277	Mycoparasite
ARMOST_06351	0	1.82953	3.67276	Mycoparasite
ARMOST_12942	0	1.83059	4.49688	Mycoparasite
ARMOST_21884	0	1.8313	4.66189	Mycoparasite
ARMOST_14165	0	1.83209	3.75554	Mycoparasite
ARMOST_02251	0	1.83216	6.72635	Mycoparasite
ARMOST_04230	0	1.83324	5.4653	Mycoparasite
ARMOST_02764	0	1.83366	3.70721	Mycoparasite
ARMOST_15540	0	1.8338	4.01967	Mycoparasite
ARMOST_17893	0	1.83411	5.22929	Mycoparasite
ARMOST_13295	0	1.83415	5.22929	Mycoparasite
ARMOST_19967	0	1.83429	6.5383	Mycoparasite
ARMOST_19527	0	1.83451	4.67103	Mycoparasite
ARMOST_01850	0	1.83489	5.87358	Mycoparasite
ARMOST_16709	0	1.83509	5.44734	Mycoparasite
ARMOST_16050	0	1.83514	6.47645	Mycoparasite
ARMOST_07195	0	1.84098	4.02352	Mycoparasite
ARMOST_06491	0	1.84151	3.72885	Mycoparasite
ARMOST_20907	0	1.84165	5.5233	Mycoparasite
ARMOST_17921	0	1.84179	4.28295	Mycoparasite
ARMOST_05800	0	1.84243	3.70712	Mycoparasite
ARMOST_03393	0	1.84394	3.57903	Mycoparasite
ARMOST_10945	0	1.84445	4.12723	Mycoparasite
ARMOST_14789	0	1.84496	4.24932	Mycoparasite
ARMOST_20759	0	1.84664	4.63221	Mycoparasite
ARMOST_09882	0	1.84978	4.07124	Mycoparasite
ARMOST_15488	0	1.85529	3.67305	Mycoparasite
ARMOST_14300	0	1.85859	4.03004	Mycoparasite
ARMOST_08333	0	1.86846	4.13723	Mycoparasite
ARMOST_13660	0	1.88916	5.04497	Mycoparasite
ARMOST_06888	0	1.95659	5.89571	Mycoparasite
ARMOST_18087	0	1.99939	4.09849	Mycoparasite
ARMOST_09700	0	2.01263	5.58467	Mycoparasite
ARMOST_11811	0	2.0203	4.48865	Mycoparasite
ARMOST_01859	0	2.1264	4.15523	Mycoparasite
ARMOST_16993	0	2.12745	6.27431	Mycoparasite
ARMOST_07198	0	2.12836	4.99212	Mycoparasite
ARMOST_02271	0	2.12972	4.45537	Mycoparasite
ARMOST_00959	0	2.16467	4.62149	Mycoparasite
ARMOST_04389	0	2.17506	4.82879	Mycoparasite
ARMOST_02733	0	2.21516	5.19397	Mycoparasite
ARMOST_15700	0	2.23462	4.73082	Mycoparasite
ARMOST_06362	0	2.23494	5.39985	Mycoparasite
ARMOST_01976	0	2.25583	4.51991	Mycoparasite
ARMOST_13826	0	2.25793	5.66057	Mycoparasite
ARMOST_02477	0	2.33642	4.86402	Mycoparasite
ARMOST_19344	0	2.3728	4.62891	Mycoparasite
ARMOST_00895	0	2.40106	4.92574	Mycoparasite
ARMOST_16639	0	2.40357	5.39073	Mycoparasite
ARMOST_11852	0	2.4245	5.96359	Mycoparasite
ARMOST_15638	0	2.4494	5.15029	Mycoparasite
ARMOST_05886	0	2.46099	6.12712	Mycoparasite
ARMOST_00508	0	2.47173	4.82387	Mycoparasite
ARMOST_15673	0	2.52206	4.96944	Mycoparasite
ARMOST_18109	0	2.60781	5.39028	Mycoparasite
ARMOST_08543	0	2.61049	5.26874	Mycoparasite
ARMOST_19957	0	2.6121	6.67771	Mycoparasite
ARMOST_20976	0	2.6146	5.21706	Mycoparasite
ARMOST_06797	0	2.62034	5.33728	Mycoparasite
ARMOST_13160	0	2.64632	5.21245	Mycoparasite
ARMOST_04686	0	2.77042	5.87657	Mycoparasite
ARMOST_18039	0	2.85894	5.50431	Mycoparasite
ARMOST_21034	0	3.01167	7.13253	Mycoparasite
ARMOST_14035	0	3.07043	6.66912	Mycoparasite
ARMOST_21711	0	3.12374	7.81769	Mycoparasite
ARMOST_14049	0	3.12381	6.54938	Mycoparasite
ARMOST_13962	0	3.15587	6.71975	Mycoparasite
ARMOST_08464	0	3.49452	6.85223	Mycoparasite
ARMOST_19089	0	3.67436	7.34137	Mycoparasite
ARMOST_01975	0	3.73829	7.40802	Mycoparasite
ARMOST_19599	0	3.7491	8.12542	Mycoparasite
ARMOST_06760	0	5.26277	14.0917	Mycoparasite
ARMOST_18947	0	1.09024	2.05155	Mycoparasite
ARMOST_14452	0	1.11067	2.02708	Mycoparasite
ARMOST_07341	0	1.11867	2.05404	Mycoparasite
ARMOST_18333	0	1.13587	2.09266	Mycoparasite
ARMOST_13066	0	1.13685	2.17055	Mycoparasite
ARMOST_21569	0	1.13819	2.01525	Mycoparasite
ARMOST_17593	0	1.16027	2.13188	Mycoparasite
ARMOST_05693	0	1.17709	2.10172	Mycoparasite
ARMOST_11360	0	1.179	2.0951	Mycoparasite
ARMOST_15553	0	1.17993	2.06705	Mycoparasite
ARMOST_01133	0	1.19281	2.11408	Mycoparasite
ARMOST_16006	0	1.20383	2.2094	Mycoparasite
ARMOST_07113	0	1.21566	2.11308	Mycoparasite
ARMOST_06597	0	1.21914	2.32345	Mycoparasite
ARMOST_18732	0	1.22416	2.24136	Mycoparasite
ARMOST_04247	0	1.22853	2.27089	Mycoparasite
ARMOST_02820	0	1.23576	2.29725	Mycoparasite
ARMOST_22448	0	1.24006	2.12972	Mycoparasite
ARMOST_01295	0	1.24104	2.16829	Mycoparasite
ARMOST_20127	0	1.24174	2.03911	Mycoparasite
ARMOST_04760	0	1.24559	2.03998	Mycoparasite
ARMOST_09300	0	1.24667	2.1922	Mycoparasite
ARMOST_02203	0	1.24828	2.35011	Mycoparasite
ARMOST_01189	0	1.25511	2.17407	Mycoparasite
ARMOST_02859	0	1.25534	2.04065	Mycoparasite
ARMOST_18251	0	1.26745	2.36943	Mycoparasite
ARMOST_05030	0	1.2677	2.20285	Mycoparasite
ARMOST_05813	0	1.2704	2.41669	Mycoparasite
ARMOST_07238	0	1.27633	2.25717	Mycoparasite
ARMOST_10596	0	1.2789	2.12936	Mycoparasite
ARMOST_01718	0	1.279	2.19947	Mycoparasite
ARMOST_22092	0	1.28016	2.11915	Mycoparasite
ARMOST_10031	0	1.28034	2.43357	Mycoparasite
ARMOST_03376	0	1.2825	2.12394	Mycoparasite
ARMOST_10760	0	1.29175	2.19862	Mycoparasite
ARMOST_01474	0	1.29449	2.45922	Mycoparasite
ARMOST_10742	0	1.29503	2.23709	Mycoparasite
ARMOST_21707	0	1.29724	2.41283	Mycoparasite
ARMOST_18009	0	1.30761	2.27736	Mycoparasite
ARMOST_06831	0	1.30949	2.067	Mycoparasite
ARMOST_07363	0	1.31342	2.44998	Mycoparasite
ARMOST_11045	0	1.31821	2.23628	Mycoparasite
ARMOST_08298	0	1.31956	2.47743	Mycoparasite
ARMOST_16636	0	1.33154	2.21971	Mycoparasite
ARMOST_08502	0	1.33319	2.00918	Mycoparasite
ARMOST_17089	0	1.34275	2.49876	Mycoparasite
ARMOST_09086	0	1.34299	2.34628	Mycoparasite
ARMOST_09402	0	1.35003	2.11397	Mycoparasite
ARMOST_21558	0	1.3538	2.51524	Mycoparasite
ARMOST_19171	0	1.35404	2.06537	Mycoparasite
ARMOST_11359	0	1.35516	2.19166	Mycoparasite
ARMOST_02965	0	1.36574	2.29567	Mycoparasite
ARMOST_06134	0	1.36686	2.5715	Mycoparasite
ARMOST_04357	0	1.37322	2.1003	Mycoparasite
ARMOST_10905	0	1.38164	2.05984	Mycoparasite
ARMOST_07179	0	1.38165	2.25342	Mycoparasite
ARMOST_04974	0	1.38409	2.2586	Mycoparasite
ARMOST_19115	0	1.3853	2.4316	Mycoparasite
ARMOST_13397	0	1.38534	2.54849	Mycoparasite
ARMOST_09501	0	1.38606	2.46366	Mycoparasite
ARMOST_15634	0	1.3898	2.12614	Mycoparasite
ARMOST_19748	0	1.39221	2.32123	Mycoparasite
ARMOST_16054	0	1.39243	2.08494	Mycoparasite
ARMOST_02453	0	1.40718	2.59779	Mycoparasite
ARMOST_21265	0	1.4118	2.21037	Mycoparasite
ARMOST_02156	0	1.41381	2.29453	Mycoparasite
ARMOST_07948	0	1.41802	2.41222	Mycoparasite
ARMOST_13493	0	1.42251	2.0969	Mycoparasite
ARMOST_02737	0	1.42409	2.09713	Mycoparasite
ARMOST_05219	0	1.42698	2.15277	Mycoparasite
ARMOST_18526	0	1.4295	2.09876	Mycoparasite
ARMOST_01954	0	1.43025	2.24557	Mycoparasite
ARMOST_08395	0	1.43309	2.69509	Mycoparasite
ARMOST_13300	0	1.44389	2.63382	Mycoparasite
ARMOST_10268	0	1.44448	2.41156	Mycoparasite
ARMOST_00467	0	1.44847	2.57798	Mycoparasite
ARMOST_00775	0	1.45763	2.18831	Mycoparasite
ARMOST_08652	0	1.46039	2.72726	Mycoparasite
ARMOST_09739	0	1.46556	2.75417	Mycoparasite
ARMOST_09459	0	1.47255	2.63294	Mycoparasite
ARMOST_14844	0	1.477	2.5493	Mycoparasite
ARMOST_21055	0	1.47781	2.41232	Mycoparasite
ARMOST_00602	0	1.48065	2.38188	Mycoparasite
ARMOST_00854	0	1.48084	2.44041	Mycoparasite
ARMOST_01202	0	1.48089	2.22958	Mycoparasite
ARMOST_07331	0	1.48302	2.35769	Mycoparasite
ARMOST_20735	0	1.48803	2.72819	Mycoparasite
ARMOST_05071	0	1.48964	2.65388	Mycoparasite
ARMOST_15600	0	1.48967	2.35912	Mycoparasite
ARMOST_07947	0	1.49183	2.36179	Mycoparasite
ARMOST_00344	0	1.5009	2.34981	Mycoparasite
ARMOST_00472	0	1.5053	2.66777	Mycoparasite
ARMOST_13261	0	1.50654	2.54294	Mycoparasite
ARMOST_04570	0	1.50991	2.10308	Mycoparasite
ARMOST_08508	0	1.51197	2.00934	Mycoparasite
ARMOST_19530	0	1.51458	2.06618	Mycoparasite
ARMOST_00846	0	1.51692	2.79773	Mycoparasite
ARMOST_18313	0	1.5221	2.82825	Mycoparasite
ARMOST_02732	0	1.52676	2.59882	Mycoparasite
ARMOST_07070	0	1.52742	2.42829	Mycoparasite
ARMOST_00143	0	1.52857	2.79979	Mycoparasite
ARMOST_05000	0	1.53388	2.24644	Mycoparasite
ARMOST_13131	0	1.53484	2.05805	Mycoparasite
ARMOST_11587	0	1.53529	2.30129	Mycoparasite
ARMOST_09636	0	1.53903	2.25795	Mycoparasite
ARMOST_18298	0	1.54331	2.56195	Mycoparasite
ARMOST_01982	0	1.54534	2.05742	Mycoparasite
ARMOST_15933	0	1.55317	2.1682	Mycoparasite
ARMOST_13768	0	1.56033	2.41909	Mycoparasite
ARMOST_13396	0	1.56617	2.61108	Mycoparasite
ARMOST_05356	0	1.57276	2.29474	Mycoparasite
ARMOST_04847	0	1.57473	2.27517	Mycoparasite
ARMOST_11101	0	1.57653	2.85124	Mycoparasite
ARMOST_18413	0	1.57735	2.5602	Mycoparasite
ARMOST_12295	0	1.57856	2.11691	Mycoparasite
ARMOST_14863	0	1.57906	2.44784	Mycoparasite
ARMOST_01970	0	1.57982	2.03107	Mycoparasite
ARMOST_12694	0	1.58952	2.34763	Mycoparasite
ARMOST_06105	0	1.58961	2.23947	Mycoparasite
ARMOST_13742	0	1.59201	2.08608	Mycoparasite
ARMOST_05441	0	1.59328	2.00072	Mycoparasite
ARMOST_01622	0	1.59614	2.61211	Mycoparasite
ARMOST_04690	0	1.59863	2.54329	Mycoparasite
ARMOST_08523	0	1.60101	2.52506	Mycoparasite
ARMOST_17792	0	1.60408	2.62758	Mycoparasite
ARMOST_00274	0	1.60434	3.02888	Mycoparasite
ARMOST_08038	0	1.60585	2.89083	Mycoparasite
ARMOST_21706	0	1.61085	2.13939	Mycoparasite
ARMOST_20678	0	1.61149	2.84507	Mycoparasite
ARMOST_18489	0	1.61289	2.12409	Mycoparasite
ARMOST_19853	0	1.61412	2.3171	Mycoparasite
ARMOST_05574	0	1.61926	2.89221	Mycoparasite
ARMOST_09843	0	1.62413	2.71123	Mycoparasite
ARMOST_13681	0	1.629	3.0734	Mycoparasite
ARMOST_09202	0	1.62962	2.46869	Mycoparasite
ARMOST_15390	0	1.63305	2.83447	Mycoparasite
ARMOST_14013	0	1.63468	2.56229	Mycoparasite
ARMOST_15114	0	1.64375	2.55439	Mycoparasite
ARMOST_11760	0	1.64605	2.32363	Mycoparasite
ARMOST_09884	0	1.64817	2.79381	Mycoparasite
ARMOST_12179	0	1.65074	2.51201	Mycoparasite
ARMOST_18540	0	1.65164	2.0265	Mycoparasite
ARMOST_14998	0	1.65164	2.79092	Mycoparasite
ARMOST_12350	0	1.65887	2.98787	Mycoparasite
ARMOST_21942	0	1.66032	2.60792	Mycoparasite
ARMOST_17411	0	1.66589	2.62312	Mycoparasite
ARMOST_08015	0	1.66651	2.16054	Mycoparasite
ARMOST_12737	0	1.66758	2.04044	Mycoparasite
ARMOST_20404	0	1.66947	2.85799	Mycoparasite
ARMOST_20058	0	1.67154	2.66307	Mycoparasite
ARMOST_01627	0	1.67159	2.22428	Mycoparasite
ARMOST_19091	0	1.67878	2.7265	Mycoparasite
ARMOST_13197	0	1.67892	2.16665	Mycoparasite
ARMOST_15873	0	1.68134	2.45337	Mycoparasite
ARMOST_08518	0	1.68288	2.52733	Mycoparasite
ARMOST_08320	0	1.6881	2.77642	Mycoparasite
ARMOST_09371	0	1.68919	2.03771	Mycoparasite
ARMOST_19858	0	1.69036	3.11302	Mycoparasite
ARMOST_07210	0	1.69565	2.02967	Mycoparasite
ARMOST_10804	0	1.69919	2.55439	Mycoparasite
ARMOST_16323	0	1.70318	2.08555	Mycoparasite
ARMOST_13362	0	1.70418	2.36996	Mycoparasite
ARMOST_20553	0	1.70519	2.63007	Mycoparasite
ARMOST_21555	0	1.717	2.48642	Mycoparasite
ARMOST_03778	0	1.71762	2.42302	Mycoparasite
ARMOST_10349	0	1.72165	3.07482	Mycoparasite
ARMOST_11014	0	1.72787	2.07729	Mycoparasite
ARMOST_15381	0	1.73672	2.38679	Mycoparasite
ARMOST_02092	0	1.7384	2.44454	Mycoparasite
ARMOST_12795	0	1.74127	2.70847	Mycoparasite
ARMOST_13386	0	1.74285	2.85373	Mycoparasite
ARMOST_00920	0	1.74618	2.66725	Mycoparasite
ARMOST_06020	0	1.75201	2.05825	Mycoparasite
ARMOST_15560	0	1.75428	2.64805	Mycoparasite
ARMOST_14655	0	1.77311	2.24821	Mycoparasite
ARMOST_12390	0	1.77397	2.47778	Mycoparasite
ARMOST_02622	0	1.77418	2.15138	Mycoparasite
ARMOST_14652	0	1.77433	2.70313	Mycoparasite
ARMOST_13445	0	1.77434	2.96572	Mycoparasite
ARMOST_05744	0	1.77854	2.38809	Mycoparasite
ARMOST_01402	0	1.77978	3.04031	Mycoparasite
ARMOST_02404	0	1.78036	2.32255	Mycoparasite
ARMOST_18235	0	1.78289	2.83098	Mycoparasite
ARMOST_21958	0	1.78337	2.84202	Mycoparasite
ARMOST_15696	0	1.78876	3.12606	Mycoparasite
ARMOST_14318	0	1.79251	2.85118	Mycoparasite
ARMOST_07197	0	1.79409	3.04164	Mycoparasite
ARMOST_06690	0	1.79755	2.29431	Mycoparasite
ARMOST_18653	0	1.79819	2.21965	Mycoparasite
ARMOST_15373	0	1.79961	2.17549	Mycoparasite
ARMOST_02891	0	1.80186	3.10987	Mycoparasite
ARMOST_16463	0	1.80851	2.14952	Mycoparasite
ARMOST_19972	0	1.81152	3.03503	Mycoparasite
ARMOST_10131	0	1.812	2.50055	Mycoparasite
ARMOST_01471	0	1.82176	2.08418	Mycoparasite
ARMOST_04049	0	1.82221	2.48329	Mycoparasite
ARMOST_07035	0	1.82368	2.18596	Mycoparasite
ARMOST_06473	0	1.82614	2.68103	Mycoparasite
ARMOST_15441	0	1.82729	3.17259	Mycoparasite
ARMOST_05935	0	1.82957	2.1015	Mycoparasite
ARMOST_07463	0	1.82985	3.28766	Mycoparasite
ARMOST_07409	0	1.83357	2.9575	Mycoparasite
ARMOST_07357	0	1.83543	2.47536	Mycoparasite
ARMOST_14495	0	1.84674	3.03783	Mycoparasite
ARMOST_02765	0	1.8477	2.55254	Mycoparasite
ARMOST_10341	0	1.85034	2.23972	Mycoparasite
ARMOST_14656	0	1.85371	2.58409	Mycoparasite
ARMOST_03319	0	1.85441	2.72559	Mycoparasite
ARMOST_20550	0	1.8546	2.06914	Mycoparasite
ARMOST_16358	0	1.85478	3.38469	Mycoparasite
ARMOST_03810	0	1.85772	2.40009	Mycoparasite
ARMOST_02175	0	1.86083	2.42848	Mycoparasite
ARMOST_20963	0	1.86471	3.39538	Mycoparasite
ARMOST_18090	0	1.86836	2.4026	Mycoparasite
ARMOST_13532	0	1.87468	2.29438	Mycoparasite
ARMOST_16420	0	1.87824	2.59109	Mycoparasite
ARMOST_09409	0	1.87928	2.58996	Mycoparasite
ARMOST_06741	0	1.88419	3.01715	Mycoparasite
ARMOST_13104	0	1.88746	2.553	Mycoparasite
ARMOST_01951	0	1.88865	2.63466	Mycoparasite
ARMOST_17896	0	1.88903	2.54599	Mycoparasite
ARMOST_14822	0	1.89058	2.8692	Mycoparasite
ARMOST_05877	0	1.89505	2.13482	Mycoparasite
ARMOST_08399	0	1.89763	2.28563	Mycoparasite
ARMOST_16526	0	1.89799	2.32211	Mycoparasite
ARMOST_18857	0	1.90619	2.78142	Mycoparasite
ARMOST_15113	0	1.90671	3.1412	Mycoparasite
ARMOST_07784	0	1.91801	3.29193	Mycoparasite
ARMOST_16698	0	1.91891	3.68806	Mycoparasite
ARMOST_11551	0	1.9203	2.6208	Mycoparasite
ARMOST_07835	0	1.92047	3.31117	Mycoparasite
ARMOST_01866	0	1.92453	2.69803	Mycoparasite
ARMOST_21976	0	1.93157	2.76913	Mycoparasite
ARMOST_21930	0	1.94039	2.71555	Mycoparasite
ARMOST_21238	0	1.94295	2.24316	Mycoparasite
ARMOST_17619	0	1.94378	2.6062	Mycoparasite
ARMOST_05692	0	1.94536	3.15105	Mycoparasite
ARMOST_08396	0	1.95146	2.3464	Mycoparasite
ARMOST_14813	0	1.9521	3.02833	Mycoparasite
ARMOST_16638	0	1.95228	2.40317	Mycoparasite
ARMOST_14067	0	1.9549	3.19905	Mycoparasite
ARMOST_12971	0	1.96832	3.12169	Mycoparasite
ARMOST_00898	0	1.97171	3.35203	Mycoparasite
ARMOST_18604	0	1.97175	2.45157	Mycoparasite
ARMOST_03613	0	1.9765	2.20833	Mycoparasite
ARMOST_08455	0	1.98048	2.17818	Mycoparasite
ARMOST_10766	0	1.98229	2.18337	Mycoparasite
ARMOST_21385	0	1.98615	2.96075	Mycoparasite
ARMOST_08525	0	1.98718	2.69229	Mycoparasite
ARMOST_12968	0	1.98947	2.6428	Mycoparasite
ARMOST_20904	0	1.99255	3.26199	Mycoparasite
ARMOST_15005	0	1.99278	3.30819	Mycoparasite
ARMOST_18903	0	1.99347	2.16595	Mycoparasite
ARMOST_15329	0	2.00104	2.58833	Mycoparasite
ARMOST_15704	0	2.00177	3.32271	Mycoparasite
ARMOST_00107	0	2.00234	2.12052	Mycoparasite
ARMOST_11128	0	2.00647	3.08984	Mycoparasite
ARMOST_14521	0	2.00763	3.27859	Mycoparasite
ARMOST_03359	0	2.01063	3.02391	Mycoparasite
ARMOST_18010	0	2.01185	3.54958	Mycoparasite
ARMOST_15017	0	2.0164	3.72038	Mycoparasite
ARMOST_12716	0	2.01777	2.86581	Mycoparasite
ARMOST_17452	0	2.02084	2.44677	Mycoparasite
ARMOST_14302	0	2.0213	2.78767	Mycoparasite
ARMOST_05751	0	2.02458	2.41263	Mycoparasite
ARMOST_21060	0	2.0273	3.16495	Mycoparasite
ARMOST_09922	0	2.02964	3.52617	Mycoparasite
ARMOST_19233	0	2.03442	3.56061	Mycoparasite
ARMOST_19728	0	2.03721	2.36259	Mycoparasite
ARMOST_17172	0	2.03833	3.58246	Mycoparasite
ARMOST_13935	0	2.03934	2.45205	Mycoparasite
ARMOST_13395	0	2.04269	2.42758	Mycoparasite
ARMOST_04693	0	2.04651	3.70031	Mycoparasite
ARMOST_07897	0	2.0477	3.26127	Mycoparasite
ARMOST_07193	0	2.04824	3.14585	Mycoparasite
ARMOST_00639	0	2.058	2.43516	Mycoparasite
ARMOST_21046	0	2.06618	2.31532	Mycoparasite
ARMOST_05379	0	2.07309	3.06661	Mycoparasite
ARMOST_20916	0	2.09074	2.5362	Mycoparasite
ARMOST_19167	0	2.09129	2.15183	Mycoparasite
ARMOST_15384	0	2.09707	3.27192	Mycoparasite
ARMOST_11099	0	2.09833	2.97777	Mycoparasite
ARMOST_15705	0	2.09931	3.4993	Mycoparasite
ARMOST_12695	0	2.10638	2.95034	Mycoparasite
ARMOST_10712	0	2.1179	3.45609	Mycoparasite
ARMOST_08863	0	2.12091	3.48136	Mycoparasite
ARMOST_09390	0	2.12723	2.80075	Mycoparasite
ARMOST_12766	0	2.13378	2.86098	Mycoparasite
ARMOST_06204	0	2.1349	2.5238	Mycoparasite
ARMOST_05781	0	2.14413	2.46173	Mycoparasite
ARMOST_19742	0	2.14904	3.02389	Mycoparasite
ARMOST_13385	0	2.1523	3.73319	Mycoparasite
ARMOST_17257	0	2.15733	2.58387	Mycoparasite
ARMOST_18837	0	2.15881	3.51161	Mycoparasite
ARMOST_15092	0	2.16074	2.88779	Mycoparasite
ARMOST_11315	0	2.16631	2.72497	Mycoparasite
ARMOST_12497	0	2.16875	2.34175	Mycoparasite
ARMOST_05124	0	2.17157	3.78974	Mycoparasite
ARMOST_12581	0	2.17355	2.52793	Mycoparasite
ARMOST_17337	0	2.175	2.1798	Mycoparasite
ARMOST_02857	0	2.17865	2.42552	Mycoparasite
ARMOST_19348	0	2.17913	3.15355	Mycoparasite
ARMOST_06778	0	2.19417	2.76601	Mycoparasite
ARMOST_16243	0	2.19453	3.6972	Mycoparasite
ARMOST_09768	0	2.19648	2.2399	Mycoparasite
ARMOST_15091	0	2.19791	3.16353	Mycoparasite
ARMOST_12987	0	2.19809	2.74679	Mycoparasite
ARMOST_07377	0	2.2016	3.5454	Mycoparasite
ARMOST_18592	0	2.20387	2.89147	Mycoparasite
ARMOST_17576	0	2.20591	2.49595	Mycoparasite
ARMOST_03505	0	2.20658	2.46524	Mycoparasite
ARMOST_12426	0	2.20794	2.22693	Mycoparasite
ARMOST_01689	0	2.22135	3.45972	Mycoparasite
ARMOST_20973	0	2.23626	3.65988	Mycoparasite
ARMOST_07459	0	2.23773	4.25463	Mycoparasite
ARMOST_15070	0	2.23841	2.90928	Mycoparasite
ARMOST_01071	0	2.23941	4.01039	Mycoparasite
ARMOST_07247	0	2.2412	3.63615	Mycoparasite
ARMOST_18048	0	2.24418	3.54085	Mycoparasite
ARMOST_20593	0	2.24548	3.044	Mycoparasite
ARMOST_04220	0	2.24595	3.12755	Mycoparasite
ARMOST_01422	0	2.25468	3.06859	Mycoparasite
ARMOST_21832	0	2.26265	3.46187	Mycoparasite
ARMOST_01297	0	2.26464	2.37503	Mycoparasite
ARMOST_07783	0	2.26523	2.89797	Mycoparasite
ARMOST_19659	0	2.26732	4.04567	Mycoparasite
ARMOST_17876	0	2.26735	3.65302	Mycoparasite
ARMOST_02229	0	2.27089	4.27333	Mycoparasite
ARMOST_13671	0	2.29578	2.81487	Mycoparasite
ARMOST_12630	0	2.29588	2.91823	Mycoparasite
ARMOST_15392	0	2.29788	3.97576	Mycoparasite
ARMOST_01373	0	2.30041	2.62534	Mycoparasite
ARMOST_08020	0	2.31038	2.92617	Mycoparasite
ARMOST_17438	0	2.32645	3.00553	Mycoparasite
ARMOST_20455	0	2.32668	2.55922	Mycoparasite
ARMOST_08479	0	2.33336	3.42699	Mycoparasite
ARMOST_02448	0	2.33476	2.43761	Mycoparasite
ARMOST_16646	0	2.34718	3.15739	Mycoparasite
ARMOST_21865	0	2.35418	2.53121	Mycoparasite
ARMOST_08469	0	2.35951	3.67419	Mycoparasite
ARMOST_09803	0	2.37984	4.39088	Mycoparasite
ARMOST_13737	0	2.38649	2.70611	Mycoparasite
ARMOST_17103	0	2.38811	3.39697	Mycoparasite
ARMOST_13218	0	2.39999	2.58665	Mycoparasite
ARMOST_21822	0	2.40504	2.71641	Mycoparasite
ARMOST_02434	0	2.41718	3.04091	Mycoparasite
ARMOST_06635	0	2.41847	3.70524	Mycoparasite
ARMOST_01103	0	2.42219	3.8568	Mycoparasite
ARMOST_02228	0	2.42371	4.61984	Mycoparasite
ARMOST_03418	0	2.43293	2.95856	Mycoparasite
ARMOST_15385	0	2.43325	3.43834	Mycoparasite
ARMOST_20428	0	2.43634	4.22329	Mycoparasite
ARMOST_08339	0	2.44178	2.70028	Mycoparasite
ARMOST_04333	0	2.4464	2.46577	Mycoparasite
ARMOST_00928	0	2.44673	3.95782	Mycoparasite
ARMOST_10836	0	2.45243	2.55761	Mycoparasite
ARMOST_13318	0	2.4544	2.67652	Mycoparasite
ARMOST_10339	0	2.45792	4.70944	Mycoparasite
ARMOST_16572	0	2.46722	3.23449	Mycoparasite
ARMOST_10356	0	2.46795	2.52362	Mycoparasite
ARMOST_20530	0	2.48024	4.46594	Mycoparasite
ARMOST_16629	0	2.4841	3.5274	Mycoparasite
ARMOST_05889	0	2.48438	4.54832	Mycoparasite
ARMOST_02475	0	2.48491	4.61418	Mycoparasite
ARMOST_01719	0	2.48698	2.8805	Mycoparasite
ARMOST_18598	0	2.49044	3.36509	Mycoparasite
ARMOST_05043	0	2.49167	2.70809	Mycoparasite
ARMOST_01074	0	2.49917	3.92358	Mycoparasite
ARMOST_10343	0	2.506	3.33013	Mycoparasite
ARMOST_14741	0	2.50817	2.71477	Mycoparasite
ARMOST_13672	0	2.51011	3.16607	Mycoparasite
ARMOST_11352	0	2.51054	2.94225	Mycoparasite
ARMOST_04236	0	2.51503	3.62203	Mycoparasite
ARMOST_19955	0	2.51514	3.93733	Mycoparasite
ARMOST_18602	0	2.51872	3.25086	Mycoparasite
ARMOST_07364	0	2.52034	2.58269	Mycoparasite
ARMOST_05503	0	2.52195	4.52032	Mycoparasite
ARMOST_13522	0	2.52777	3.55875	Mycoparasite
ARMOST_15000	0	2.53743	2.78714	Mycoparasite
ARMOST_19018	0	2.54652	4.03909	Mycoparasite
ARMOST_03716	0	2.54768	4.25182	Mycoparasite
ARMOST_17498	0	2.5637	2.96416	Mycoparasite
ARMOST_14975	0	2.56936	3.58615	Mycoparasite
ARMOST_12252	0	2.58292	2.92352	Mycoparasite
ARMOST_14982	0	2.58392	3.27053	Mycoparasite
ARMOST_07358	0	2.58532	3.30134	Mycoparasite
ARMOST_11375	0	2.58902	3.31783	Mycoparasite
ARMOST_15565	0	2.59176	3.95743	Mycoparasite
ARMOST_01499	0	2.59275	4.42616	Mycoparasite
ARMOST_01114	0	2.59365	4.61539	Mycoparasite
ARMOST_10043	0	2.59497	2.59834	Mycoparasite
ARMOST_13399	0	2.59509	2.75225	Mycoparasite
ARMOST_10217	0	2.60034	4.58219	Mycoparasite
ARMOST_00810	0	2.6132	4.01961	Mycoparasite
ARMOST_07477	0	2.61557	4.42555	Mycoparasite
ARMOST_22019	0	2.62188	3.45067	Mycoparasite
ARMOST_13807	0	2.62484	4.06633	Mycoparasite
ARMOST_21992	0	2.62628	3.07224	Mycoparasite
ARMOST_06348	0	2.62724	3.80941	Mycoparasite
ARMOST_19591	0	2.63034	4.13273	Mycoparasite
ARMOST_08549	0	2.63331	3.70433	Mycoparasite
ARMOST_21409	0	2.63629	3.679	Mycoparasite
ARMOST_13670	0	2.63829	2.69254	Mycoparasite
ARMOST_22630	0	2.63855	4.62181	Mycoparasite
ARMOST_04218	0	2.64274	3.66207	Mycoparasite
ARMOST_02722	0	2.64608	4.79199	Mycoparasite
ARMOST_11335	0	2.64613	3.36221	Mycoparasite
ARMOST_01981	0	2.64801	3.60213	Mycoparasite
ARMOST_00175	0	2.66116	3.58865	Mycoparasite
ARMOST_21250	0	2.66811	3.47569	Mycoparasite
ARMOST_21701	0	2.6744	2.79493	Mycoparasite
ARMOST_06537	0	2.67669	2.87743	Mycoparasite
ARMOST_18543	0	2.68437	3.07453	Mycoparasite
ARMOST_06536	0	2.6855	3.36967	Mycoparasite
ARMOST_15922	0	2.68638	2.9365	Mycoparasite
ARMOST_10523	0	2.69132	3.9255	Mycoparasite
ARMOST_20195	0	2.69439	3.26264	Mycoparasite
ARMOST_12594	0	2.72184	2.75447	Mycoparasite
ARMOST_20758	0	2.7246	3.54898	Mycoparasite
ARMOST_06363	0	2.72571	5.03364	Mycoparasite
ARMOST_21392	0	2.73169	4.94379	Mycoparasite
ARMOST_17215	0	2.73213	3.28656	Mycoparasite
ARMOST_17150	0	2.73318	3.71325	Mycoparasite
ARMOST_20972	0	2.7397	4.5972	Mycoparasite
ARMOST_11810	0	2.73998	3.77478	Mycoparasite
ARMOST_01848	0	2.7414	3.15835	Mycoparasite
ARMOST_15356	0	2.75009	4.48642	Mycoparasite
ARMOST_02262	0	2.75877	3.83474	Mycoparasite
ARMOST_20745	0	2.76147	4.25081	Mycoparasite
ARMOST_12765	0	2.76198	3.32766	Mycoparasite
ARMOST_17615	0	2.76647	2.921	Mycoparasite
ARMOST_10886	0	2.77194	3.99818	Mycoparasite
ARMOST_03084	0	2.77335	3.05021	Mycoparasite
ARMOST_09923	0	2.79636	4.41526	Mycoparasite
ARMOST_18645	0	2.79876	3.0063	Mycoparasite
ARMOST_02630	0	2.8085	3.42492	Mycoparasite
ARMOST_02748	0	2.80964	3.05652	Mycoparasite
ARMOST_19124	0	2.83026	4.52129	Mycoparasite
ARMOST_04674	0	2.83079	4.3783	Mycoparasite
ARMOST_20733	0	2.83925	3.89257	Mycoparasite
ARMOST_16666	0	2.85574	4.18738	Mycoparasite
ARMOST_13713	0	2.87615	3.50059	Mycoparasite
ARMOST_18292	0	2.8916	3.60216	Mycoparasite
ARMOST_04048	0	2.89296	3.36901	Mycoparasite
ARMOST_06697	0	2.9005	4.42408	Mycoparasite
ARMOST_12119	0	2.90264	3.75322	Mycoparasite
ARMOST_05504	0	2.91168	4.08827	Mycoparasite
ARMOST_19382	0	2.91556	3.32649	Mycoparasite
ARMOST_02893	0	2.92095	3.21712	Mycoparasite
ARMOST_11769	0	2.92115	3.72109	Mycoparasite
ARMOST_08901	0	2.92898	4.74391	Mycoparasite
ARMOST_13659	0	2.93183	3.87114	Mycoparasite
ARMOST_15607	0	2.95819	3.83091	Mycoparasite
ARMOST_07778	0	2.97676	4.23752	Mycoparasite
ARMOST_13377	0	2.98282	4.23043	Mycoparasite
ARMOST_16111	0	2.98383	3.67018	Mycoparasite
ARMOST_21208	0	2.98598	3.02952	Mycoparasite
ARMOST_16604	0	2.98613	3.14898	Mycoparasite
ARMOST_15679	0	2.9887	4.39995	Mycoparasite
ARMOST_20757	0	3.00031	4.33204	Mycoparasite
ARMOST_11607	0	3.00464	4.60093	Mycoparasite
ARMOST_02252	0	3.00536	4.07921	Mycoparasite
ARMOST_14959	0	3.00943	4.76918	Mycoparasite
ARMOST_20731	0	3.00956	4.9692	Mycoparasite
ARMOST_12004	0	3.01649	3.56294	Mycoparasite
ARMOST_21386	0	3.01694	4.64593	Mycoparasite
ARMOST_20677	0	3.02596	4.32802	Mycoparasite
ARMOST_16527	0	3.02716	3.25227	Mycoparasite
ARMOST_07830	0	3.02939	3.12116	Mycoparasite
ARMOST_06889	0	3.03971	5.12989	Mycoparasite
ARMOST_10355	0	3.04742	5.13649	Mycoparasite
ARMOST_01394	0	3.05082	3.81681	Mycoparasite
ARMOST_06361	0	3.05661	4.39038	Mycoparasite
ARMOST_21708	0	3.09801	5.58367	Mycoparasite
ARMOST_08361	0	3.10103	3.95411	Mycoparasite
ARMOST_19550	0	3.10609	3.44688	Mycoparasite
ARMOST_16754	0	3.11046	3.58584	Mycoparasite
ARMOST_08467	0	3.11371	3.33204	Mycoparasite
ARMOST_18353	0	3.11464	3.84146	Mycoparasite
ARMOST_07914	0	3.11727	3.7207	Mycoparasite
ARMOST_15411	0	3.11821	4.76443	Mycoparasite
ARMOST_16256	0	3.12377	4.25228	Mycoparasite
ARMOST_14014	0	3.12396	3.69985	Mycoparasite
ARMOST_02461	0	3.12416	3.75434	Mycoparasite
ARMOST_20787	0	3.12416	3.75434	Mycoparasite
ARMOST_19539	0	3.12633	4.41034	Mycoparasite
ARMOST_09883	0	3.13199	3.99471	Mycoparasite
ARMOST_00082	0	3.13365	4.19303	Mycoparasite
ARMOST_03838	0	3.13879	5.27553	Mycoparasite
ARMOST_06383	0	3.152	5.10186	Mycoparasite
ARMOST_06477	0	3.15427	3.71568	Mycoparasite
ARMOST_15136	0	3.15823	3.22633	Mycoparasite
ARMOST_03491	0	3.16199	3.5243	Mycoparasite
ARMOST_20599	0	3.16386	3.24416	Mycoparasite
ARMOST_15162	0	3.17084	3.48626	Mycoparasite
ARMOST_01685	0	3.18771	4.85665	Mycoparasite
ARMOST_16937	0	3.19178	4.83508	Mycoparasite
ARMOST_15448	0	3.19647	4.51702	Mycoparasite
ARMOST_04752	0	3.19948	4.1233	Mycoparasite
ARMOST_11973	0	3.20669	3.55413	Mycoparasite
ARMOST_05792	0	3.21647	5.98661	Mycoparasite
ARMOST_09918	0	3.24762	5.235	Mycoparasite
ARMOST_10646	0	3.25529	4.23042	Mycoparasite
ARMOST_15582	0	3.2651	4.18867	Mycoparasite
ARMOST_14235	0	3.26957	3.79586	Mycoparasite
ARMOST_15604	0	3.26985	3.37082	Mycoparasite
ARMOST_15446	0	3.27445	4.35759	Mycoparasite
ARMOST_06320	0	3.28118	5.89879	Mycoparasite
ARMOST_00405	0	3.29237	5.93028	Mycoparasite
ARMOST_03361	0	3.29316	4.11699	Mycoparasite
ARMOST_01424	0	3.29519	3.30277	Mycoparasite
ARMOST_15733	0	3.29855	3.55675	Mycoparasite
ARMOST_22112	0	3.30146	5.08265	Mycoparasite
ARMOST_02108	0	3.3134	4.14761	Mycoparasite
ARMOST_14983	0	3.31427	5.6268	Mycoparasite
ARMOST_00213	0	3.31662	5.17124	Mycoparasite
ARMOST_06783	0	3.3328	3.6277	Mycoparasite
ARMOST_21554	0	3.34256	5.58224	Mycoparasite
ARMOST_09973	0	3.34784	4.50728	Mycoparasite
ARMOST_05267	0	3.37331	4.04865	Mycoparasite
ARMOST_09916	0	3.38895	3.90481	Mycoparasite
ARMOST_22629	0	3.4074	4.12579	Mycoparasite
ARMOST_10413	0	3.41693	4.0745	Mycoparasite
ARMOST_08509	0	3.41917	3.92285	Mycoparasite
ARMOST_17455	0	3.42013	6.07504	Mycoparasite
ARMOST_19463	0	3.42835	3.88039	Mycoparasite
ARMOST_10340	0	3.44333	4.16802	Mycoparasite
ARMOST_01955	0	3.44548	4.88079	Mycoparasite
ARMOST_10529	0	3.44632	3.53539	Mycoparasite
ARMOST_20986	0	3.45377	5.19688	Mycoparasite
ARMOST_02584	0	3.45664	4.09234	Mycoparasite
ARMOST_20121	0	3.4672	3.90158	Mycoparasite
ARMOST_06847	0	3.46782	5.03835	Mycoparasite
ARMOST_16041	0	3.4775	5.73703	Mycoparasite
ARMOST_06765	0	3.47823	4.50249	Mycoparasite
ARMOST_14068	0	3.48024	4.42294	Mycoparasite
ARMOST_03401	0	3.4844	3.72722	Mycoparasite
ARMOST_22148	0	3.49159	5.83526	Mycoparasite
ARMOST_02562	0	3.49301	3.53453	Mycoparasite
ARMOST_08510	0	3.49687	4.03811	Mycoparasite
ARMOST_21207	0	3.50106	3.70989	Mycoparasite
ARMOST_08037	0	3.50131	3.71709	Mycoparasite
ARMOST_18897	0	3.50533	3.93352	Mycoparasite
ARMOST_19655	0	3.51241	3.74195	Mycoparasite
ARMOST_08483	0	3.5131	6.02988	Mycoparasite
ARMOST_02231	0	3.51915	5.14793	Mycoparasite
ARMOST_10466	0	3.5226	3.65105	Mycoparasite
ARMOST_13890	0	3.53127	3.61423	Mycoparasite
ARMOST_06325	0	3.5382	5.49464	Mycoparasite
ARMOST_00725	0	3.5404	3.69964	Mycoparasite
ARMOST_01146	0	3.56399	5.94983	Mycoparasite
ARMOST_04087	0	3.58578	5.34699	Mycoparasite
ARMOST_06763	0	3.60535	3.86581	Mycoparasite
ARMOST_22423	0	3.60672	3.87503	Mycoparasite
ARMOST_21165	0	3.62596	6.43568	Mycoparasite
ARMOST_08363	0	3.63494	5.00651	Mycoparasite
ARMOST_18209	0	3.65588	5.36655	Mycoparasite
ARMOST_21966	0	3.67322	5.05965	Mycoparasite
ARMOST_20561	0	3.67395	5.28438	Mycoparasite
ARMOST_14535	0	3.68015	3.85877	Mycoparasite
ARMOST_19526	0	3.69102	5.11805	Mycoparasite
ARMOST_12195	0	3.69826	3.71349	Mycoparasite
ARMOST_07360	0	3.71169	4.12166	Mycoparasite
ARMOST_00438	0	3.73875	5.46294	Mycoparasite
ARMOST_12625	0	3.74436	4.91356	Mycoparasite
ARMOST_14030	0	3.77222	5.97603	Mycoparasite
ARMOST_12192	0	3.77829	4.1646	Mycoparasite
ARMOST_16740	0	3.79026	5.72984	Mycoparasite
ARMOST_22270	0	3.79634	4.83778	Mycoparasite
ARMOST_17376	0	3.79651	6.41913	Mycoparasite
ARMOST_18758	0	3.81508	4.89871	Mycoparasite
ARMOST_17028	0	3.8335	5.46655	Mycoparasite
ARMOST_05855	0	3.88317	4.23065	Mycoparasite
ARMOST_15687	0	3.92226	4.89352	Mycoparasite
ARMOST_13217	0	3.94217	4.34412	Mycoparasite
ARMOST_01790	0	3.95741	6.50468	Mycoparasite
ARMOST_12240	0	3.97391	4.53979	Mycoparasite
ARMOST_02230	0	3.97506	5.21826	Mycoparasite
ARMOST_13332	0	3.98406	5.63741	Mycoparasite
ARMOST_15305	0	3.99401	5.08341	Mycoparasite
ARMOST_12569	0	4.00303	5.91217	Mycoparasite
ARMOST_12574	0	4.00626	4.47362	Mycoparasite
ARMOST_19232	0	4.01844	5.29192	Mycoparasite
ARMOST_21765	0	4.0216	5.01158	Mycoparasite
ARMOST_02326	0	4.07386	4.25132	Mycoparasite
ARMOST_01851	0	4.07524	4.68782	Mycoparasite
ARMOST_19264	0	4.12545	4.80355	Mycoparasite
ARMOST_20179	0	4.14117	4.67846	Mycoparasite
ARMOST_12125	0	4.17225	6.60513	Mycoparasite
ARMOST_20191	0	4.19311	4.25501	Mycoparasite
ARMOST_22651	0	4.19685	4.63379	Mycoparasite
ARMOST_11248	0	4.21865	5.84878	Mycoparasite
ARMOST_02116	0	4.2312	5.50388	Mycoparasite
ARMOST_20053	0	4.23803	4.68117	Mycoparasite
ARMOST_04418	0	4.24217	7.85597	Mycoparasite
ARMOST_08884	0	4.27629	6.41909	Mycoparasite
ARMOST_00306	0	4.28039	5.01771	Mycoparasite
ARMOST_19122	0	4.28239	6.23021	Mycoparasite
ARMOST_14843	0	4.30401	5.09255	Mycoparasite
ARMOST_21179	0	4.31299	6.57531	Mycoparasite
ARMOST_09323	0	4.31401	6.28567	Mycoparasite
ARMOST_18535	0	4.31548	4.51582	Mycoparasite
ARMOST_09921	0	4.32205	4.81058	Mycoparasite
ARMOST_09130	0	4.3301	8.15669	Mycoparasite
ARMOST_12111	0	4.3326	4.67895	Mycoparasite
ARMOST_20051	0	4.33363	5.96035	Mycoparasite
ARMOST_20055	0	4.34005	6.55672	Mycoparasite
ARMOST_00833	0	4.34372	4.58771	Mycoparasite
ARMOST_11606	0	4.37104	6.10512	Mycoparasite
ARMOST_19963	0	4.4164	5.75572	Mycoparasite
ARMOST_09804	0	4.42514	6.11172	Mycoparasite
ARMOST_00239	0	4.43731	5.56762	Mycoparasite
ARMOST_03405	0	4.49558	4.86896	Mycoparasite
ARMOST_20054	0	4.50469	5.83039	Mycoparasite
ARMOST_09679	0	4.51679	5.92474	Mycoparasite
ARMOST_01989	0	4.54516	5.62512	Mycoparasite
ARMOST_14590	0	4.54971	5.48034	Mycoparasite
ARMOST_12428	0	4.55084	5.52372	Mycoparasite
ARMOST_17267	0	4.56291	6.97861	Mycoparasite
ARMOST_01141	0	4.56293	4.57964	Mycoparasite
ARMOST_03306	0	4.59648	5.01486	Mycoparasite
ARMOST_09885	0	4.68249	6.41429	Mycoparasite
ARMOST_19449	0	4.69818	6.62645	Mycoparasite
ARMOST_20178	0	4.70297	5.40033	Mycoparasite
ARMOST_04965	0	4.71907	6.00371	Mycoparasite
ARMOST_08487	0	4.72036	5.56931	Mycoparasite
ARMOST_09886	0	4.73016	6.6013	Mycoparasite
ARMOST_07373	0	4.74793	6.23475	Mycoparasite
ARMOST_19960	0	4.75397	5.38872	Mycoparasite
ARMOST_12828	0	4.764	6.47451	Mycoparasite
ARMOST_10680	0	4.76814	4.86573	Mycoparasite
ARMOST_19553	0	4.78653	6.22084	Mycoparasite
ARMOST_10785	0	4.82638	5.38002	Mycoparasite
ARMOST_19500	0	4.84934	5.00317	Mycoparasite
ARMOST_19966	0	4.9071	5.45909	Mycoparasite
ARMOST_18537	0	4.92192	5.74198	Mycoparasite
ARMOST_18823	0	4.9329	5.04016	Mycoparasite
ARMOST_01715	0	4.95385	5.41852	Mycoparasite
ARMOST_18822	0	4.95852	4.95908	Mycoparasite
ARMOST_01378	0	4.97983	5.21767	Mycoparasite
ARMOST_16700	0	4.98198	5.98166	Mycoparasite
ARMOST_20125	0	5.00025	5.4279	Mycoparasite
ARMOST_20180	0	5.00892	5.53771	Mycoparasite
ARMOST_18362	0	5.08425	6.25099	Mycoparasite
ARMOST_14536	0	5.1115	6.65021	Mycoparasite
ARMOST_19956	0	5.13749	6.0446	Mycoparasite
ARMOST_01492	0	5.13774	6.79297	Mycoparasite
ARMOST_16119	0	5.21277	7.10647	Mycoparasite
ARMOST_17227	0	5.272	5.63405	Mycoparasite
ARMOST_04410	0	5.27295	8.14304	Mycoparasite
ARMOST_13591	0	5.2899	5.50716	Mycoparasite
ARMOST_11949	0	5.29087	5.51989	Mycoparasite
ARMOST_08362	0	5.33995	5.62352	Mycoparasite
ARMOST_15137	0	5.3636	8.34112	Mycoparasite
ARMOST_10778	0	5.37778	5.56223	Mycoparasite
ARMOST_16593	0	5.40408	7.03517	Mycoparasite
ARMOST_17031	0	5.41181	6.56132	Mycoparasite
ARMOST_20170	0	5.42452	5.80284	Mycoparasite
ARMOST_02146	0	5.4857	6.37918	Mycoparasite
ARMOST_20050	0	5.5319	7.43083	Mycoparasite
ARMOST_13801	0	5.54435	6.0473	Mycoparasite
ARMOST_05242	0	5.58491	6.12002	Mycoparasite
ARMOST_18390	0	5.60173	5.68413	Mycoparasite
ARMOST_17503	0	5.60735	6.11421	Mycoparasite
ARMOST_18834	0	5.61886	6.68383	Mycoparasite
ARMOST_20871	0	5.70415	6.11627	Mycoparasite
ARMOST_00136	0	5.71817	6.14206	Mycoparasite
ARMOST_09717	0	5.726	6.23693	Mycoparasite
ARMOST_18067	0	5.73735	6.48767	Mycoparasite
ARMOST_01688	0	5.83884	7.83609	Mycoparasite
ARMOST_18827	0	5.87386	5.90887	Mycoparasite
ARMOST_08480	0	6.0144	6.5413	Mycoparasite
ARMOST_02760	0	6.02625	7.36949	Mycoparasite
ARMOST_15139	0	6.04115	6.92478	Mycoparasite
ARMOST_14906	0	6.07581	8.44492	Mycoparasite
ARMOST_18576	0	6.08626	7.4211	Mycoparasite
ARMOST_18817	0	6.08804	6.21859	Mycoparasite
ARMOST_16062	0	6.12313	6.59201	Mycoparasite
ARMOST_21379	0	6.14894	7.02201	Mycoparasite
ARMOST_14522	0	6.1884	6.69366	Mycoparasite
ARMOST_18891	0	6.30115	6.76074	Mycoparasite
ARMOST_05726	0	6.35945	6.56953	Mycoparasite
ARMOST_06445	0	6.50282	7.53631	Mycoparasite
ARMOST_11604	0	6.53937	7.80233	Mycoparasite
ARMOST_08484	0	6.75707	7.74326	Mycoparasite
ARMOST_01275	0	6.87326	6.93097	Mycoparasite
ARMOST_19261	0	6.90933	6.97219	Mycoparasite
ARMOST_01948	0	7.18112	9.75292	Mycoparasite
ARMOST_08489	0	7.31483	8.01782	Mycoparasite
ARMOST_15555	0	7.38098	7.71777	Mycoparasite
ARMOST_07735	0	7.63737	8.40947	Mycoparasite
ARMOST_19272	0	7.69456	8.72217	Mycoparasite
ARMOST_04246	0	7.77162	9.14028	Mycoparasite
ARMOST_06590	0	7.80272	7.81959	Mycoparasite
ARMOST_15110	0	7.85671	8.18841	Mycoparasite
ARMOST_15546	0	7.91171	9.22407	Mycoparasite
ARMOST_12142	0	8.44574	8.93772	Mycoparasite
ARMOST_22586	0	8.97975	9.38212	Mycoparasite
ARMOST_21016	0	9.13764	9.24793	Mycoparasite
ARMOST_04478	0	9.19514	9.20853	Mycoparasite
ARMOST_14210	0	9.29468	9.41829	Mycoparasite
ARMOST_13788	0	9.52028	9.74957	Mycoparasite
ARMOST_08158	0	9.77874	10.0378	Mycoparasite

## Sheet: AO_upregulated_all_annotations
Symbol	0h	53h	62h	Stage	Organism	IPR_ID	IPR_Desc	CAZy	Metabolites	proteases	GPI	PHI_ID	PHI_Type	SECRETORY	KEGG
ARMOST_04231	0	0.60826	2.04205	Mycoparasite	AO	IPR016288,IPR016288	1, 4-beta cellobiohydrolase,1, 4-beta cellobiohydrolase	GH6						Classically_secreted	KEGG_ENZYME=KEGG_ENZYME:3.2.1.91;KEGG Description=cellulose 1,4-beta-cellobiosidase;KEGG Pathway Description=Metabolism,Environmental Information Processing,Carbohydrate metabolism,Signal transduction,Starch and sucrose metabolism,Two-component system;KEGG Abbrevation=abbr:CBH2,abbr:cbhA
ARMOST_04232	0	0.224251	2.73248	Mycoparasite	AO	IPR016288,IPR016288,IPR000254	1, 4-beta cellobiohydrolase,1, 4-beta cellobiohydrolase,Cellulose-binding domain, fungal	CBM1+GH6		T03		PHI:569	unaffected_pathogenicity	Classically_secreted	KEGG_ENZYME=KEGG_ENZYME:3.2.1.91;KEGG Description=cellulose 1,4-beta-cellobiosidase;KEGG Pathway Description=Metabolism,Environmental Information Processing,Carbohydrate metabolism,Signal transduction,Starch and sucrose metabolism,Two-component system;KEGG Abbrevation=abbr:CBH2,abbr:cbhA
ARMOST_21189	0	3.41727	2.87241	Metabolite	AO	IPR002225	3-beta hydroxysteroid dehydrogenase/isomerase
ARMOST_06778	0	2.19417	2.76601	Mycoparasite	AO	IPR000422	3,4-dihydroxy-2-butanone 4-phosphate synthase, RibB
ARMOST_04369	0	-1.4537	-2.12942	Downtrend	AO	IPR003439	ABC transporter-like					PHI:4975	reduced_virulence
ARMOST_21386	0	3.01694	4.64593	Mycoparasite	AO	IPR003439	ABC transporter-like					PHI:5554	reduced_virulence
ARMOST_03376	0	1.2825	2.12394	Mycoparasite	AO	IPR003439,IPR003439,IPR011527,IPR011527	ABC transporter-like,ABC transporter-like,ABC transporter type 1, transmembrane domain,ABC transporter type 1, transmembrane domain					PHI:267	reduced_virulence
ARMOST_05007	0	-0.454359	2.5646	Mycoparasite	AO	IPR003439,IPR039421	ABC transporter-like,Type I protein exporter					PHI:6913	reduced_virulence
ARMOST_21396	0	0.0802252	4.81005	Mycoparasite	AO	IPR003439,IPR039421	ABC transporter-like,Type I protein exporter					PHI:5554	reduced_virulence
ARMOST_22093	0	0.0376096	2.88827	Mycoparasite	AO	IPR000791	Acetate transporter GPR1/FUN34/SatP family								KEGG Description=uncharacterized protein;KEGG Pathway Description=Not Included in Pathway or Brite,Function,Poorly characterized;KEGG Abbrevation=abbr:K07034
ARMOST_12980	0	0.998827	2.18243	Mycoparasite	AO	IPR013786,IPR006091,IPR009075,IPR001199	Acyl-CoA dehydrogenase/oxidase, N-terminal,Acyl-CoA oxidase/dehydrogenase, central domain,Acyl-CoA dehydrogenase/oxidase C-terminal,Cytochrome b5-like heme/steroid binding domain					PHI:2336	unaffected_pathogenicity
ARMOST_08775	0	-2.83888	-3.13157	Downtrend	AO	IPR015876,IPR001199,IPR005804	Acyl-CoA desaturase,Cytochrome b5-like heme/steroid binding domain,Fatty acid desaturase domain					PHI:2541	lethal		KEGG_ENZYME=KEGG_ENZYME:1.14.19.1;KEGG Description=stearoyl-CoA desaturase (Delta-9 desaturase);KEGG Pathway Description=Environmental Information Processing,Endocrine system,Brite Hierarchies,Biosynthesis of unsaturated fatty acids,AMPK signaling pathway,Aging,Lipid biosynthesis proteins,Lipid metabolism,Longevity regulating pathway - worm,Metabolism,Organismal Systems,PPAR signaling pathway,Pro…
ARMOST_09240	0	-0.0576399	2.24665	Mycoparasite	AO	IPR003703,IPR003703	Acyl-CoA thioesterase,Acyl-CoA thioesterase
ARMOST_05944	0	0.655089	2.12925	Mycoparasite	AO	IPR039298	Acyl-coenzyme A thioesterase 13
ARMOST_14521	0	2.00763	3.27859	Mycoparasite	AO	IPR001365,IPR001365	Adenosine/AMP deaminase domain,Adenosine/AMP deaminase domain
ARMOST_03778	0	1.71762	2.42302	Mycoparasite	AO	IPR007862,IPR000850	Adenylate kinase, active site lid domain,Adenylate kinase/UMP-CMP kinase					PHI:6146	reduced_virulence		KEGG_ENZYME=KEGG_ENZYME:2.7.4.3;KEGG Description=adenylate kinase;KEGG Pathway Description=Purine metabolism,Protein families: signaling and cellular processes,Nucleotide metabolism,Metabolism of cofactors and vitamins,Metabolism,Exosome,Brite Hierarchies,Thiamine metabolism;KEGG Abbrevation=abbr:AK,abbr:adk
ARMOST_17175	0	-1.38652	-2.02483	Downtrend	AO	IPR021622	Afadilpha-actinin-binding
ARMOST_12111	0	4.3326	4.67895	Mycoparasite	AO	IPR013149	Alcohol dehydrogenase, C-terminal
ARMOST_16698	0	1.91891	3.68806	Mycoparasite	AO	IPR013149	Alcohol dehydrogenase, C-terminal					PHI:55	reduced_virulence
ARMOST_15031	0	2.00219	1.15418	Metabolite	AO	IPR013149,IPR013154	Alcohol dehydrogenase, C-terminal,Alcohol dehydrogenase, N-terminal								KEGG_ENZYME=KEGG_ENZYME:1.1.1;KEGG Description=alcohol dehydrogenase;KEGG Pathway Description=Propanoate metabolism,Metabolism,Carbohydrate metabolism;KEGG Abbrevation=abbr:adh2
ARMOST_16745	0	7.25857	5.03652	Metabolite	AO	IPR013149,IPR013154	Alcohol dehydrogenase, C-terminal,Alcohol dehydrogenase, N-terminal					PHI:3386	unaffected_pathogenicity
ARMOST_19264	0	4.12545	4.80355	Mycoparasite	AO	IPR013149,IPR013154	Alcohol dehydrogenase, C-terminal,Alcohol dehydrogenase, N-terminal
ARMOST_09918	0	3.24762	5.235	Mycoparasite	AO	IPR013154	Alcohol dehydrogenase, N-terminal					PHI:8597	unaffected_pathogenicity
ARMOST_02857	0	2.17865	2.42552	Mycoparasite	AO	IPR013154,IPR013149	Alcohol dehydrogenase, N-terminal,Alcohol dehydrogenase, C-terminal					PHI:9524	reduced_virulence		KEGG_ENZYME=KEGG_ENZYME:1.1.1.1;KEGG Description=alcohol dehydrogenase, propanol-preferring;KEGG Pathway Description=Naphthalene degradation,Metabolism of xenobiotics by cytochrome P450,Metabolism of cofactors and vitamins,Metabolism,Lipid metabolism,Glycolysis / Gluconeogenesis,Fatty acid degradation,Drug metabolism - cytochrome P450,Chloroalkane and chloroalkene degradation,Carbohydrate metabol…
ARMOST_15030	0	2.11291	0.730667	Metabolite	AO	IPR013154,IPR013149	Alcohol dehydrogenase, N-terminal,Alcohol dehydrogenase, C-terminal					PHI:55	reduced_virulence		KEGG_ENZYME=KEGG_ENZYME:1.1.1;KEGG Description=alcohol dehydrogenase;KEGG Pathway Description=Propanoate metabolism,Metabolism,Carbohydrate metabolism;KEGG Abbrevation=abbr:adh2
ARMOST_16715	0	3.57167	3.2611	Metabolite	AO	IPR013154,IPR013149	Alcohol dehydrogenase, N-terminal,Alcohol dehydrogenase, C-terminal					PHI:3386	unaffected_pathogenicity
ARMOST_16754	0	3.11046	3.58584	Mycoparasite	AO	IPR013154,IPR013149	Alcohol dehydrogenase, N-terminal,Alcohol dehydrogenase, C-terminal
ARMOST_19261	0	6.90933	6.97219	Mycoparasite	AO	IPR013154,IPR013149	Alcohol dehydrogenase, N-terminal,Alcohol dehydrogenase, C-terminal					PHI:7221	reduced_virulence
ARMOST_00098	0	1.00882	2.36747	Mycoparasite	AO	IPR015590	Aldehyde dehydrogenase domain					PHI:7520	unaffected_pathogenicity
ARMOST_03810	0	1.85772	2.40009	Mycoparasite	AO	IPR015590	Aldehyde dehydrogenase domain					PHI:7520	unaffected_pathogenicity		KEGG_ENZYME=KEGG_ENZYME:1.2.1.3;KEGG Description=aldehyde dehydrogenase (NAD+);KEGG Pathway Description=Fatty acid degradation,Chloroalkane and chloroalkene degradation,Carbohydrate metabolism,beta-Alanine metabolism,Ascorbate and aldarate metabolism,Arginine and proline metabolism,Amino acid metabolism,Glycerolipid metabolism,Glycolysis / Gluconeogenesis,Histidine metabolism,Insect hormone biosy…
ARMOST_08028	0	-1.36955	-2.27348	Downtrend	AO	IPR015590	Aldehyde dehydrogenase domain					PHI:7520	unaffected_pathogenicity
ARMOST_13532	0	1.87468	2.29438	Mycoparasite	AO	IPR015590	Aldehyde dehydrogenase domain					PHI:7787	reduced_virulence
ARMOST_15933	0	1.55317	2.1682	Mycoparasite	AO	IPR015590	Aldehyde dehydrogenase domain					PHI:7520	unaffected_pathogenicity		KEGG_ENZYME=KEGG_ENZYME:1.2.1.3;KEGG Description=aldehyde dehydrogenase (NAD+);KEGG Pathway Description=Fatty acid degradation,Chloroalkane and chloroalkene degradation,Carbohydrate metabolism,beta-Alanine metabolism,Ascorbate and aldarate metabolism,Arginine and proline metabolism,Amino acid metabolism,Glycerolipid metabolism,Glycolysis / Gluconeogenesis,Histidine metabolism,Insect hormone biosy…
ARMOST_19949	0	-2.35248	-2.7109	Downtrend	AO	IPR015590	Aldehyde dehydrogenase domain					PHI:7520	unaffected_pathogenicity		KEGG_ENZYME=KEGG_ENZYME:1.2.1.3;KEGG Description=aldehyde dehydrogenase (NAD+);KEGG Pathway Description=Fatty acid degradation,Chloroalkane and chloroalkene degradation,Carbohydrate metabolism,beta-Alanine metabolism,Ascorbate and aldarate metabolism,Arginine and proline metabolism,Amino acid metabolism,Glycerolipid metabolism,Glycolysis / Gluconeogenesis,Histidine metabolism,Insect hormone biosy…
ARMOST_15385	0	2.43325	3.43834	Mycoparasite	AO	IPR020471,IPR023210	Aldo/keto reductase,NADP-dependent oxidoreductase domain					PHI:9444	unaffected_pathogenicity
ARMOST_09476	0	-1.01575	-2.34486	Downtrend	AO	IPR008901,IPR008901	Alkaline ceramidase,Alkaline ceramidase								KEGG_ENZYME=KEGG_ENZYME:3.5.1;KEGG Description=dihydroceramidase;KEGG Pathway Description=Metabolism,Lipid metabolism,Sphingolipid metabolism;KEGG Abbrevation=abbr:ACER3,abbr:YDC1
ARMOST_02829	0	2.11775	1.6953	Metabolite	AO	IPR002068,IPR031107	Alpha crystallin/Hsp20 domain,Small heat shock protein HSP20					PHI:4496	increased_virulence_(hypervirulence)		KEGG Description=HSP20 family protein;KEGG Pathway Description=Genetic Information Processing,Folding, sorting and degradation,Chaperones and folding catalysts,Brite Hierarchies,Protein families: genetic information processing,Protein processing in endoplasmic reticulum;KEGG Abbrevation=abbr:HSP20
ARMOST_02840	0	3.1455	2.41002	Metabolite	AO	IPR002068,IPR031107	Alpha crystallin/Hsp20 domain,Small heat shock protein HSP20					PHI:4496	increased_virulence_(hypervirulence)		KEGG Description=HSP20 family protein;KEGG Pathway Description=Genetic Information Processing,Folding, sorting and degradation,Chaperones and folding catalysts,Brite Hierarchies,Protein families: genetic information processing,Protein processing in endoplasmic reticulum;KEGG Abbrevation=abbr:HSP20
ARMOST_02893	0	2.92095	3.21712	Mycoparasite	AO	IPR002068,IPR031107	Alpha crystallin/Hsp20 domain,Small heat shock protein HSP20					PHI:4496	increased_virulence_(hypervirulence)		KEGG Description=HSP20 family protein;KEGG Pathway Description=Genetic Information Processing,Folding, sorting and degradation,Chaperones and folding catalysts,Brite Hierarchies,Protein families: genetic information processing,Protein processing in endoplasmic reticulum;KEGG Abbrevation=abbr:HSP20
ARMOST_19253	0	-1.66561	-2.34092	Downtrend	AO	IPR010720	Alpha-L-arabinofuranosidase, C-terminal	GH51						Classically_secreted	KEGG_ENZYME=KEGG_ENZYME:3.2.1.55;KEGG Description=alpha-L-arabinofuranosidase;KEGG Pathway Description=Amino sugar and nucleotide sugar metabolism,Carbohydrate metabolism,Metabolism;KEGG Abbrevation=abbr:abfA
ARMOST_18332	0	5.2643	4.16843	Metabolite	AO	IPR035396,IPR035398	Alpha-L-rhamnosidase, six-hairpin glycosidase domain,Alpha-L-rhamnosidase C-terminal domain	GH78						Classically_secreted	KEGG_ENZYME=KEGG_ENZYME:3.2.1.40;KEGG Description=alpha-L-rhamnosidase;KEGG Pathway Description=Not Included in Pathway or Brite,Enzymes with EC,Unclassified: metabolism;KEGG Abbrevation=abbr:ramA
ARMOST_01747	0	-1.56346	-2.26387	Downtrend	AO	IPR000073	Alpha/beta hydrolase fold-1			S09D				UPS
ARMOST_02404	0	1.78036	2.32255	Mycoparasite	AO	IPR000073	Alpha/beta hydrolase fold-1
ARMOST_04491	0	3.0276	1.60126	Metabolite	AO	IPR000073	Alpha/beta hydrolase fold-1			S33				Classically_secreted
ARMOST_05071	0	1.48964	2.65388	Mycoparasite	AO	IPR000073	Alpha/beta hydrolase fold-1								KEGG_ENZYME=KEGG_ENZYME:3.1.1;KEGG Description=cardiolipin-specific phospholipase;KEGG Pathway Description=Lipid metabolism,Glycerophospholipid metabolism,Metabolism;KEGG Abbrevation=abbr:CLD1
ARMOST_05681	0	0.755031	2.47477	Mycoparasite	AO	IPR000073	Alpha/beta hydrolase fold-1								KEGG_ENZYME=KEGG_ENZYME:3.1.3.76,KEGG_ENZYME:3.3.2.10;KEGG Description=soluble epoxide hydrolase / lipid-phosphate phosphatase;KEGG Pathway Description=Protein phosphatases and associated proteins,Protein families: metabolism,Peroxisome,Peptidases and inhibitors,Metabolism,Lipid metabolism,Chloroalkane and chloroalkene degradation,Cellular Processes,Brite Hierarchies,Arachidonic acid metabolism,T…
ARMOST_09841	0	-0.858275	-2.4325	Downtrend	AO	IPR000073	Alpha/beta hydrolase fold-1
ARMOST_12217	0	3.08442	2.86173	Metabolite	AO	IPR000073	Alpha/beta hydrolase fold-1			S33				UPS
ARMOST_13318	0	2.4544	2.67652	Mycoparasite	AO	IPR000073	Alpha/beta hydrolase fold-1
ARMOST_13549	0	-1.22188	-2.96432	Downtrend	AO	IPR000073	Alpha/beta hydrolase fold-1
ARMOST_16738	0	1.26811	3.45798	Mycoparasite	AO	IPR000073	Alpha/beta hydrolase fold-1
ARMOST_18895	0	3.57753	2.73295	Metabolite	AO	IPR000073	Alpha/beta hydrolase fold-1			S33				Classically_secreted
ARMOST_18896	0	0.594553	2.64309	Mycoparasite	AO	IPR000073	Alpha/beta hydrolase fold-1			S33				UPS
ARMOST_18897	0	3.50533	3.93352	Mycoparasite	AO	IPR000073	Alpha/beta hydrolase fold-1			S33				UPS
ARMOST_18903	0	1.99347	2.16595	Mycoparasite	AO	IPR000073	Alpha/beta hydrolase fold-1
ARMOST_19550	0	3.10609	3.44688	Mycoparasite	AO	IPR000073	Alpha/beta hydrolase fold-1
ARMOST_20050	0	5.5319	7.43083	Mycoparasite	AO	IPR000073	Alpha/beta hydrolase fold-1
ARMOST_20604	0	-2.03819	-2.80693	Downtrend	AO	IPR000073	Alpha/beta hydrolase fold-1
ARMOST_09865	0	0.500134	2.0614	Mycoparasite	AO	IPR013094	Alpha/beta hydrolase fold-3
ARMOST_09883	0	3.13199	3.99471	Mycoparasite	AO	IPR013094	Alpha/beta hydrolase fold-3			S09X		PHI:541	unaffected_pathogenicity	UPS
ARMOST_11769	0	2.92115	3.72109	Mycoparasite	AO	IPR013094	Alpha/beta hydrolase fold-3
ARMOST_14983	0	3.31427	5.6268	Mycoparasite	AO	IPR013094	Alpha/beta hydrolase fold-3
ARMOST_18598	0	2.49044	3.36509	Mycoparasite	AO	IPR013094	Alpha/beta hydrolase fold-3
ARMOST_19122	0	4.28239	6.23021	Mycoparasite	AO	IPR013094	Alpha/beta hydrolase fold-3								KEGG_ENZYME=KEGG_ENZYME:3.1.1.83;KEGG Description=epsilon-lactone hydrolase;KEGG Pathway Description=Metabolism of terpenoids and polyketides,Metabolism,Limonene and pinene degradation,Caprolactam degradation,Xenobiotics biodegradation and metabolism;KEGG Abbrevation=abbr:chnC,abbr:mlhB
ARMOST_20055	0	4.34005	6.55672	Mycoparasite	AO	IPR013094	Alpha/beta hydrolase fold-3			S09X				UPS
ARMOST_22354	0	1.27735	2.47091	Mycoparasite	AO	IPR013094	Alpha/beta hydrolase fold-3
ARMOST_10680	0	4.76814	4.86573	Mycoparasite	AO	IPR002680,IPR002680	Alternative oxidase,Alternative oxidase					PHI:275	reduced_virulence		KEGG_ENZYME=KEGG_ENZYME:1.10.3.11;KEGG Description=ubiquinol oxidase;KEGG Pathway Description=Unclassified: metabolism,Not Included in Pathway or Brite,Enzymes with EC;KEGG Abbrevation=abbr:AOX2,abbr:AOX1
ARMOST_09641	0	-1.08853	-2.70134	Downtrend	AO	IPR023631	Amidase signature domain
ARMOST_07159	0	-0.696754	-2.03525	Downtrend	AO	IPR006680,IPR032465	Amidohydrolase-related,2-amino-3-carboxymuconate-6-semialdehyde decarboxylase								KEGG_ENZYME=KEGG_ENZYME:4.1.1.45;KEGG Description=aminocarboxymuconate-semialdehyde decarboxylase;KEGG Pathway Description=Tryptophan metabolism,Metabolism,Amino acid metabolism;KEGG Abbrevation=abbr:ACMSD
ARMOST_03072	0	-2.72322	-2.89667	Downtrend	AO	IPR002937	Amine oxidase
ARMOST_11375	0	2.58902	3.31783	Mycoparasite	AO	IPR002937	Amine oxidase
ARMOST_21312	0	0.425004	-2.67346	Downtrend	AO	IPR002937	Amine oxidase								KEGG_ENZYME=KEGG_ENZYME:1.5.3.14,KEGG_ENZYME:1.5.3,KEGG_ENZYME:1.5.3.16;KEGG Description=polyamine oxidase;KEGG Pathway Description=Metabolism,beta-Alanine metabolism,Arginine and proline metabolism,Amino acid metabolism,Metabolism of other amino acids;KEGG Abbrevation=abbr:MPAO,abbr:PAO1
ARMOST_11802	0	-1.32125	-2.09468	Downtrend	AO	IPR002937,IPR002937	Amine oxidase,Amine oxidase					PHI:1503	unaffected_pathogenicity		KEGG_ENZYME=KEGG_ENZYME:1.5.3.14,KEGG_ENZYME:1.5.3,KEGG_ENZYME:1.5.3.16;KEGG Description=polyamine oxidase;KEGG Pathway Description=Metabolism,beta-Alanine metabolism,Arginine and proline metabolism,Amino acid metabolism,Metabolism of other amino acids;KEGG Abbrevation=abbr:MPAO,abbr:PAO1
ARMOST_15697	0	0.867525	2.20961	Mycoparasite	AO	IPR004841	Amino acid permease/ SLC12A domain								KEGG Description=yeast amino acid transporter;KEGG Pathway Description=Transporters,Protein families: signaling and cellular processes,Brite Hierarchies;KEGG Abbrevation=abbr:YAT
ARMOST_06665	0	2.40352	1.40026	Metabolite	AO	IPR002293	Amino acid/polyamine transporter I
ARMOST_12762	0	-1.79205	-2.18261	Downtrend	AO	IPR002293	Amino acid/polyamine transporter I								KEGG Description=choline transport protein;KEGG Pathway Description=Brite Hierarchies,Protein families: signaling and cellular processes,Transporters;KEGG Abbrevation=abbr:CTR,abbr:HNM1
ARMOST_19222	0	-1.46755	-2.03351	Downtrend	AO	IPR002293	Amino acid/polyamine transporter I								KEGG Description=choline transport protein;KEGG Pathway Description=Brite Hierarchies,Protein families: signaling and cellular processes,Transporters;KEGG Abbrevation=abbr:CTR,abbr:HNM1
ARMOST_19287	0	-1.22465	-2.20868	Downtrend	AO	IPR002293	Amino acid/polyamine transporter I					PHI:6628	unaffected_pathogenicity__reduced_virulence		KEGG Description=choline transport protein;KEGG Pathway Description=Brite Hierarchies,Protein families: signaling and cellular processes,Transporters;KEGG Abbrevation=abbr:CTR,abbr:HNM1
ARMOST_02116	0	4.2312	5.50388	Mycoparasite	AO	IPR002575	Aminoglycoside phosphotransferase
ARMOST_14070	0	-0.229718	-2.64595	Downtrend	AO	IPR002575	Aminoglycoside phosphotransferase
ARMOST_20029	0	-2.19066	-4.80623	Downtrend	AO	IPR002575	Aminoglycoside phosphotransferase
ARMOST_07276	0	-0.655054	-2.14886	Downtrend	AO	IPR005814	Aminotransferase class-III								KEGG_ENZYME=KEGG_ENZYME:2.3.2.26;KEGG Description=E3 ubiquitin-protein ligase TRIP12;KEGG Pathway Description=Genetic Information Processing,Folding, sorting and degradation,Brite Hierarchies,Protein families: genetic information processing,Ubiquitin mediated proteolysis,Ubiquitin system;KEGG Abbrevation=abbr:TRIP12
ARMOST_12016	0	-3.68159	-6.72004	Downtrend	AO	IPR025110	AMP-binding enzyme, C-terminal domain
ARMOST_09626	0	2.05186	1.45758	Metabolite	AO	IPR025110,IPR000873	AMP-binding enzyme, C-terminal domain,AMP-dependent synthetase/ligase					PHI:508	loss_of_pathogenicity
ARMOST_12625	0	3.74436	4.91356	Mycoparasite	AO	IPR025110,IPR000873	AMP-binding enzyme, C-terminal domain,AMP-dependent synthetase/ligase					PHI:508	loss_of_pathogenicity
ARMOST_18066	0	1.73198	5.422	Mycoparasite	AO	IPR025110,IPR000873	AMP-binding enzyme, C-terminal domain,AMP-dependent synthetase/ligase					PHI:4108	reduced_virulence__unaffected_pathogenicity
ARMOST_01124	0	1.61253	3.26333	Mycoparasite	AO	IPR000873	AMP-dependent synthetase/ligase					PHI:9227	reduced_virulence__unaffected_pathogenicity
ARMOST_01952	0	1.50623	3.59385	Mycoparasite	AO	IPR000873	AMP-dependent synthetase/ligase					PHI:2297	reduced_virulence
ARMOST_05599	0	-0.403703	-2.02167	Downtrend	AO	IPR000873	AMP-dependent synthetase/ligase
ARMOST_06320	0	3.28118	5.89879	Mycoparasite	AO	IPR000873	AMP-dependent synthetase/ligase					PHI:3417	increased_virulence_(hypervirulence)
ARMOST_07897	0	2.0477	3.26127	Mycoparasite	AO	IPR000873	AMP-dependent synthetase/ligase					PHI:4108	reduced_virulence__unaffected_pathogenicity		KEGG_ENZYME=KEGG_ENZYME:6.2.1.3;KEGG Description=long-chain acyl-CoA synthetase;KEGG Pathway Description=Fatty acid biosynthesis,Exosome,Environmental adaptation,Endocrine system,Cellular Processes,Cellular community - prokaryotes,Cell growth and death,Brite Hierarchies,Adipocytokine signaling pathway,Fatty acid degradation,Ferroptosis,Lipid biosynthesis proteins,Lipid metabolism,Metabolism,Organ…
ARMOST_09130	0	4.3301	8.15669	Mycoparasite	AO	IPR000873	AMP-dependent synthetase/ligase
ARMOST_04752	0	3.19948	4.1233	Mycoparasite	AO	IPR000873,IPR025110	AMP-dependent synthetase/ligase,AMP-binding enzyme, C-terminal domain					PHI:508	loss_of_pathogenicity		KEGG_ENZYME=KEGG_ENZYME:6.2.1.12;KEGG Description=4-coumarate--CoA ligase;KEGG Pathway Description=Metabolism,Biosynthesis of other secondary metabolites,Metabolism of cofactors and vitamins,Phenylpropanoid biosynthesis,Ubiquinone and other terpenoid-quinone biosynthesis;KEGG Abbrevation=abbr:4CL
ARMOST_18074	0	5.10783	4.57454	Metabolite	AO	IPR000873,IPR025110	AMP-dependent synthetase/ligase,AMP-binding enzyme, C-terminal domain					PHI:9092	reduced_virulence
ARMOST_18090	0	1.86836	2.4026	Mycoparasite	AO	IPR000873,IPR025110	AMP-dependent synthetase/ligase,AMP-binding enzyme, C-terminal domain					PHI:9092	reduced_virulence
ARMOST_17073	0	2.11055	2.10958	Metabolite	AO	IPR000873,IPR000873,IPR000873,IPR009081,IPR009081,IPR009081,IPR009081,IPR009081,IPR001242,IPR001242,IPR001242,IPR001242,IPR001242	AMP-dependent synthetase/ligase,AMP-dependent synthetase/ligase,AMP-dependent synthetase/ligase,Phosphopantetheine binding ACP domain,Phosphopantetheine binding ACP domain,Phosphopantetheine binding ACP domain,Phosphopantetheine binding ACP domain,Phosphopantetheine binding ACP domain,Condensation domain,Condensation domain,Condensation domain,Condensation domain,Condensation domain		NRPS			PHI:3607	increased_virulence_(hypervirulence)		KEGG Description=ferricrocin synthase;KEGG Pathway Description=Secondary,Not Included in Pathway or Brite,Unclassified: metabolism;KEGG Abbrevation=abbr:SIDC
ARMOST_16526	0	1.89799	2.32211	Mycoparasite	AO	IPR000873,IPR013120,IPR009081	AMP-dependent synthetase/ligase,Male sterility, NAD-binding,Phosphopantetheine binding ACP domain		NRPS-like*
ARMOST_18349	0	0.969577	2.38447	Mycoparasite	AO	IPR000873,IPR001031	AMP-dependent synthetase/ligase,Thioesterase
ARMOST_05128	0	1.29515	4.20216	Mycoparasite	AO	IPR020683	Ankyrin repeat-containing domain								KEGG Description=uncharacterized protein;KEGG Pathway Description=Function,Not Included in Pathway or Brite,Poorly characterized;KEGG Abbrevation=abbr:K06867
ARMOST_09635	0	0.665801	2.98014	Mycoparasite	AO	IPR020683	Ankyrin repeat-containing domain
ARMOST_13630	0	0.866065	3.14025	Mycoparasite	AO	IPR020683,IPR024518	Ankyrin repeat-containing domain,Domain of unknown function DUF3421
ARMOST_05736	0	1.44518	2.8382	Mycoparasite	AO	IPR018502,IPR018502,IPR018502,IPR018502	Annexin repeat,Annexin repeat,Annexin repeat,Annexin repeat					PHI:9258	unaffected_pathogenicity
ARMOST_03650	0	-0.804596	-2.0872	Downtrend	AO	IPR032566	Aprataxin, C2HE/C2H2/C2HC zinc finger								KEGG_ENZYME=KEGG_ENZYME:3.6.1.71,KEGG_ENZYME:3.6.1.70,KEGG_ENZYME:3.6.1.72;KEGG Description=aprataxin;KEGG Pathway Description=Brite Hierarchies,DNA repair and recombination proteins,Protein families: genetic information processing;KEGG Abbrevation=abbr:APTX
ARMOST_05971	0	-0.83193	-2.1504	Downtrend	AO	IPR018606	Argonaute-binding protein 1
ARMOST_02637	0	-0.712896	1.30033	Mycoparasite	AO	IPR014811	Argonaute, linker 1 domain
ARMOST_01103	0	2.42219	3.8568	Mycoparasite	AO	IPR001106,IPR001106	Aromatic amino acid lyase,Aromatic amino acid lyase								KEGG_ENZYME=KEGG_ENZYME:4.3.1.24;KEGG Description=phenylalanine ammonia-lyase;KEGG Pathway Description=Phenylalanine metabolism,Metabolism,Biosynthesis of other secondary metabolites,Amino acid metabolism,Phenylpropanoid biosynthesis;KEGG Abbrevation=abbr:PAL
ARMOST_01221	0	0.334407	2.00661	Mycoparasite	AO	IPR011022,IPR011021	Arrestin C-terminal-like domain,Arrestin-like, N-terminal					PHI:9849	reduced_virulence		KEGG Description=arrestin-related trafficking adapter 3/6;KEGG Pathway Description=Protein families: genetic information processing,Membrane trafficking,Brite Hierarchies;KEGG Abbrevation=abbr:ART3_6,abbr:ALY1_2
ARMOST_04929	0	-3.55486	-4.05041	Downtrend	AO	IPR001461,IPR033121	Aspartic peptidase A1 family,Peptidase family A1 domain			A01A		PHI:17	reduced_virulence	Classically_secreted
ARMOST_03617	0	-2.14039	-2.31339	Downtrend	AO	IPR017956,IPR017956,IPR017956,IPR017956	AT hook, DNA-binding motif,AT hook, DNA-binding motif,AT hook, DNA-binding motif,AT hook, DNA-binding motif
ARMOST_13699	0	4.11469	4.02426	Metabolite	AO	IPR025980,IPR024951	ATP-sulfurylase PUA-like domain,Sulphate adenylyltransferase catalytic domain					PHI:265	loss_of_pathogenicity		KEGG_ENZYME=KEGG_ENZYME:2.7.7.4;KEGG Description=sulfate adenylyltransferase;KEGG Pathway Description=Metabolism of other amino acids,Metabolism,Energy metabolism,Biosynthesis of other secondary metabolites,Monobactam biosynthesis,Nucleotide metabolism,Purine metabolism,Selenocompound metabolism,Sulfur metabolism;KEGG Abbrevation=abbr:met3,abbr:sat
ARMOST_04017	0	-0.933963	-2.23994	Downtrend	AO	IPR003959	ATPase, AAA-type, core					PHI:6447	reduced_virulence		KEGG Description=chromosome transmission fidelity protein 18;KEGG Pathway Description=Brite Hierarchies,Chromosome and associated proteins,Protein families: genetic information processing;KEGG Abbrevation=abbr:CTF18,abbr:CHL12
ARMOST_13552	0	-0.867656	-2.32207	Downtrend	AO	IPR003959	ATPase, AAA-type, core
ARMOST_12630	0	2.29588	2.91823	Mycoparasite	AO	IPR003959,IPR003959,IPR014851	ATPase, AAA-type, core,ATPase, AAA-type, core,BCS1, N-terminal								KEGG Description=mitochondrial chaperone BCS1;KEGG Pathway Description=Brite Hierarchies,Mitochondrial biogenesis,Protein families: genetic information processing;KEGG Abbrevation=abbr:BCS1
ARMOST_11591	0	1.08748	2.11664	Mycoparasite	AO	IPR003959,IPR027065,IPR008269	ATPase, AAA-type, core,Lon protease,Peptidase S16, Lon proteolytic domain					PHI:7866	increased_virulence_(hypervirulence)__reduced_virulence__unaffected_pathogenicity		KEGG_ENZYME=KEGG_ENZYME:3.4.21.53;KEGG Description=ATP-dependent Lon protease;KEGG Pathway Description=Cellular Processes,Cell growth and death,Cell cycle - Caulobacter,Brite Hierarchies,Peptidases and inhibitors,Protein families: metabolism;KEGG Abbrevation=abbr:lon
ARMOST_13326	0	-0.950678	-2.2686	Downtrend	AO	IPR003959,IPR020793,IPR041083,IPR001025	ATPase, AAA-type, core,Origin recognition complex, subunit 1,AAA lid domain,Bromo adjacent homology (BAH) domain					PHI:1632	unaffected_pathogenicity		KEGG Description=origin recognition complex subunit 1;KEGG Pathway Description=Cell cycle - yeast,Cell cycle,Brite Hierarchies,Cell growth and death,Cellular Processes,Chromosome and associated proteins,DNA replication proteins,Meiosis - yeast,Protein families: genetic information processing;KEGG Abbrevation=abbr:ORC1
ARMOST_07391	0	-1.07443	-2.22932	Downtrend	AO	IPR003959,IPR013748	ATPase, AAA-type, core,Replication factor C, C-terminal								KEGG Description=replication factor C subunit 3/5;KEGG Pathway Description=Brite Hierarchies,Chromosome and associated proteins,DNA repair and recombination proteins,DNA replication,DNA replication proteins,Genetic Information Processing,Mismatch repair,Nucleotide excision repair,Protein families: genetic information processing,Replication and repair;KEGG Abbrevation=abbr:RFC3_5
ARMOST_22649	0	0.37301	-1.97393	Metabolite	AO	IPR024671,IPR024671	Autophagy-related protein 22-like,Autophagy-related protein 22-like
ARMOST_09679	0	4.51679	5.92474	Mycoparasite	AO	IPR003103	BAG domain
ARMOST_12737	0	1.66758	2.04044	Mycoparasite	AO	IPR001107	Band 7 domain
ARMOST_01134	0	0.743859	2.87505	Mycoparasite	AO	IPR004827	Basic-leucine zipper domain
ARMOST_16993	0	2.12745	6.27431	Mycoparasite	AO	IPR004827	Basic-leucine zipper domain					PHI:3706__PHI:3707	reduced_virulence
ARMOST_09409	0	1.87928	2.58996	Mycoparasite	AO	IPR006214,IPR006214	Bax inhibitor 1-related,Bax inhibitor 1-related								KEGG Description=growth hormone-inducible transmembrane protein;KEGG Pathway Description=Transporters,Protein families: signaling and cellular processes,Brite Hierarchies;KEGG Abbrevation=abbr:GHITM,abbr:DERP2,abbr:TMBIM5
ARMOST_00464	0	-0.337227	3.67126	Mycoparasite	AO	IPR012951,IPR006094	Berberine/berberine-like,FAD linked oxidase, N-terminal	AA7				PHI:716	unaffected_pathogenicity
ARMOST_05726	0	6.35945	6.56953	Mycoparasite	AO	IPR012951,IPR006094	Berberine/berberine-like,FAD linked oxidase, N-terminal	AA7		I29		PHI:3347	unaffected_pathogenicity	Classically_secreted
ARMOST_15873	0	1.68134	2.45337	Mycoparasite	AO	IPR012951,IPR006094	Berberine/berberine-like,FAD linked oxidase, N-terminal	AA7		S12		PHI:716	unaffected_pathogenicity	Classically_secreted
ARMOST_20127	0	1.24174	2.03911	Mycoparasite	AO	IPR012951,IPR006094	Berberine/berberine-like,FAD linked oxidase, N-terminal	AA7				PHI:716	unaffected_pathogenicity
ARMOST_07364	0	2.52034	2.58269	Mycoparasite	AO	IPR005629,IPR005629	Beta-glucan synthesis-associated, Skn1,Beta-glucan synthesis-associated, Skn1	GH16_2				PHI:8716	unaffected_pathogenicity__loss_of_pathogenicity	UPS	KEGG Description=beta-glucan synthesis-associated protein KRE6;KEGG Pathway Description=Membrane trafficking,Brite Hierarchies,Protein families: genetic information processing;KEGG Abbrevation=abbr:KRE6
ARMOST_03290	0	-1.89152	-2.56958	Downtrend	AO	IPR031728	Beta-glucuronidase, C-terminal	GH79		C12				Classically_secreted
ARMOST_14752	0	2.29358	2.01276	Metabolite	AO	IPR031728	Beta-glucuronidase, C-terminal	GH79			Note=GPI-anchor			Classically_secreted
ARMOST_10552	0	-2.11827	-2.21401	Downtrend	AO	IPR029019,IPR015883	Beta-hexosaminidase, eukaryotic type, N-terminal,Glycoside hydrolase family 20, catalytic domain	GH20		M16B		PHI:4987	reduced_virulence	Classically_secreted	KEGG_ENZYME=KEGG_ENZYME:3.2.1.52;KEGG Description=hexosaminidase;KEGG Pathway Description=Glycan biosynthesis and metabolism,Chaperones and folding catalysts,Cellular Processes,Carbohydrate metabolism,Brite Hierarchies,Amino sugar and nucleotide sugar metabolism,Glycosaminoglycan degradation,Glycosphingolipid biosynthesis - ganglio series,Glycosphingolipid biosynthesis - globo and isoglobo series…
ARMOST_10494	0	-0.805274	-2.41015	Downtrend	AO	IPR014031,IPR014030,IPR014043,IPR020807	Beta-ketoacyl synthase, C-terminal,Beta-ketoacyl synthase, N-terminal,Acyl transferase,Polyketide synthase, dehydratase domain	AA3_2	PKS-like			PHI:5037	reduced_virulence
ARMOST_04049	0	1.82221	2.48329	Mycoparasite	AO	IPR014030,IPR014043,IPR001031,IPR032088,IPR009081,IPR009081,IPR020807,IPR014031	Beta-ketoacyl synthase, N-terminal,Acyl transferase,Thioesterase,Starter unit:ACP transacylase,Phosphopantetheine binding ACP domain,Phosphopantetheine binding ACP domain,Polyketide synthase, dehydratase domain,Beta-ketoacyl synthase, C-terminal	AA3_2	PKS			PHI:5037	reduced_virulence
ARMOST_00467	0	1.44847	2.57798	Mycoparasite	AO	IPR019317	Brain protein I3
ARMOST_03885	0	-1.27421	-2.09746	Downtrend	AO	IPR001357	BRCT domain
ARMOST_01249	0	-0.933212	-2.71098	Downtrend	AO	IPR000210	BTB/POZ domain
ARMOST_05904	0	0.277393	2.21142	Mycoparasite	AO	IPR000210	BTB/POZ domain
ARMOST_06541	0	-1.70745	-2.1364	Downtrend	AO	IPR000210	BTB/POZ domain
ARMOST_13574	0	-0.99878	-2.16566	Downtrend	AO	IPR000210	BTB/POZ domain
ARMOST_00775	0	1.45763	2.18831	Mycoparasite	AO	IPR000008	C2 domain
ARMOST_21262	0	-2.06399	0.422964	Mycoparasite	AO	IPR039731,IPR003675	CAAX prenyl protease 2, eukaryotes,CAAX prenyl protease 2								KEGG_ENZYME=KEGG_ENZYME:3.4.22;KEGG Description=prenyl protein peptidase;KEGG Pathway Description=Terpenoid backbone biosynthesis,Protein families: metabolism,Peptidases and inhibitors,Metabolism of terpenoids and polyketides,Metabolism,Brite Hierarchies;KEGG Abbrevation=abbr:RCE1,abbr:FACE2
ARMOST_08308	0	0.173534	2.52538	Mycoparasite	AO	IPR006931,IPR006931	Calcipressin,Calcipressin					PHI:600	reduced_virulence__unaffected_pathogenicity
ARMOST_10467	0	1.01214	2.20596	Mycoparasite	AO	IPR007736	Caleosin-related
ARMOST_06352	0	8.49632	8.3027	Metabolite	AO	IPR014044,IPR001283	CAP domain,Cysteine-rich secretory protein-related			A01A		PHI:7649	unaffected_pathogenicity	Classically_secreted
ARMOST_08362	0	5.33995	5.62352	Mycoparasite	AO	IPR014044,IPR001283	CAP domain,Cysteine-rich secretory protein-related			C19				Classically_secreted
ARMOST_05057	0	-0.495706	-2.17598	Downtrend	AO	IPR011611	Carbohydrate kinase PfkB
ARMOST_07227	0	2.60675	1.80249	Metabolite	AO	IPR018485,IPR018484,IPR018484	Carbohydrate kinase, FGGY, C-terminal,Carbohydrate kinase, FGGY, N-terminal,Carbohydrate kinase, FGGY, N-terminal								KEGG_ENZYME=KEGG_ENZYME:2.7.1.17;KEGG Description=xylulokinase;KEGG Pathway Description=Metabolism,Carbohydrate metabolism,Pentose and glucuronate interconversions;KEGG Abbrevation=abbr:xylB,abbr:XYLB
ARMOST_01098	0	6.54065	3.91722	Metabolite	AO	IPR003010	Carbon-nitrogen hydrolase					PHI:143	unaffected_pathogenicity		KEGG_ENZYME=KEGG_ENZYME:3.5.5.1;KEGG Description=nitrilase;KEGG Pathway Description=Styrene degradation,Nitrogen metabolism,Metabolism of other amino acids,Metabolism,Energy metabolism,Cyanoamino acid metabolism,Aminobenzoate degradation,Amino acid metabolism,Tryptophan metabolism,Xenobiotics biodegradation and metabolism;KEGG Abbrevation=abbr:E3.5.5.1
ARMOST_01608	0	-0.356692	-2.04718	Downtrend	AO	IPR003010	Carbon-nitrogen hydrolase								KEGG_ENZYME=KEGG_ENZYME:3.5.1.77;KEGG Description=N-carbamoyl-D-amino-acid hydrolase;KEGG Pathway Description=Enzymes with EC,Not Included in Pathway or Brite,Unclassified: metabolism;KEGG Abbrevation=abbr:E3.5.1.77
ARMOST_01214	0	6.1516	3.38993	Metabolite	AO	IPR001765	Carbonic anhydrase								KEGG_ENZYME=KEGG_ENZYME:4.2.1.1;KEGG Description=carbonic anhydrase;KEGG Pathway Description=Energy metabolism,Metabolism,Nitrogen metabolism;KEGG Abbrevation=abbr:can,abbr:cynT
ARMOST_01956	0	5.03244	4.75569	Metabolite	AO	IPR002018	Carboxylesterase, type B			S09X		PHI:541	unaffected_pathogenicity	Classically_secreted
ARMOST_02859	0	1.25534	2.04065	Mycoparasite	AO	IPR002018	Carboxylesterase, type B			S09X		PHI:2032	unaffected_pathogenicity	Classically_secreted
ARMOST_06836	0	2.13364	2.05129	Metabolite	AO	IPR002018	Carboxylesterase, type B			S09X		PHI:6121	reduced_virulence	Classically_secreted
ARMOST_07360	0	3.71169	4.12166	Mycoparasite	AO	IPR002018	Carboxylesterase, type B			S09B		PHI:541	unaffected_pathogenicity	Classically_secreted
ARMOST_07363	0	1.31342	2.44998	Mycoparasite	AO	IPR002018	Carboxylesterase, type B			S09B		PHI:541	unaffected_pathogenicity	Classically_secreted
ARMOST_15582	0	3.2651	4.18867	Mycoparasite	AO	IPR002018	Carboxylesterase, type B			S09B		PHI:2032	unaffected_pathogenicity	UPS
ARMOST_17984	0	-1.63587	-2.11794	Downtrend	AO	IPR002018	Carboxylesterase, type B			S09X		PHI:6121	reduced_virulence	Classically_secreted
ARMOST_14109	0	-1.62566	-2.07196	Downtrend	AO	IPR002018,IPR002018	Carboxylesterase, type B,Carboxylesterase, type B			S09B		PHI:541	unaffected_pathogenicity	Classically_secreted
ARMOST_00680	0	-2.49039	-2.62531	Downtrend	AO	IPR003779	Carboxymuconolactone decarboxylase-like					PHI:6265	reduced_virulence
ARMOST_17374	0	-0.830374	-2.07629	Downtrend	AO	IPR003779	Carboxymuconolactone decarboxylase-like								KEGG_ENZYME=KEGG_ENZYME:4.1.1.44;KEGG Description=4-carboxymuconolactone decarboxylase;KEGG Pathway Description=Metabolism,Benzoate degradation,Xenobiotics biodegradation and metabolism;KEGG Abbrevation=abbr:pcaC
ARMOST_04048	0	2.89296	3.36901	Mycoparasite	AO	IPR010582,IPR011614,IPR018028	Catalase immune-responsive domain,Catalase core domain,Catalase, mono-functional, haem-containing			C56		PHI:106__PHI:7209	reduced_virulence__unaffected_pathogenicity	Classically_secreted	KEGG_ENZYME=KEGG_ENZYME:1.11.1.6;KEGG Description=catalase;KEGG Pathway Description=Signal transduction,Peroxisome,Organismal Systems,Neurodegenerative disease,Metabolism,MAPK signaling pathway - yeast,MAPK signaling pathway - plant,Longevity regulating pathway - worm,Longevity regulating pathway - multiple species,Longevity regulating pathway,Human Diseases,Glyoxylate and dicarboxylate metabolis…
ARMOST_14428	0	0.899341	2.04722	Mycoparasite	AO	IPR006153,IPR018422	Cation/H+ exchanger,Cation/H+ exchanger, CPA1 family								KEGG Description=solute carrier family 9 (sodium/hydrogen exchanger), member 6/7;KEGG Pathway Description=Circulatory system,Cardiac muscle contraction,Brite Hierarchies,Organismal Systems,Protein families: signaling and cellular processes,Transporters;KEGG Abbrevation=abbr:NHE6_7,abbr:SLC9A6_7
ARMOST_05877	0	1.89505	2.13482	Mycoparasite	AO	IPR006153,IPR001748	Cation/H+ exchanger,G10 protein								KEGG Description=bud site selection protein 31;KEGG Pathway Description=Spliceosome,Protein families: genetic information processing,Genetic Information Processing,Brite Hierarchies,Transcription;KEGG Abbrevation=abbr:G10,abbr:BUD31
ARMOST_05790	0	-2.12615	-2.75807	Downtrend	AO	IPR012535,IPR012535	Cell division protein Cdc14,Cell division protein Cdc14							UPS
ARMOST_18813	0	2.2246	1.20378	Metabolite	AO	IPR021054	Cell wall mannoprotein 1							Classically_secreted
ARMOST_19537	0	1.33322	3.62525	Mycoparasite	AO	IPR021054	Cell wall mannoprotein 1							Classically_secreted
ARMOST_00895	0	2.40106	4.92574	Mycoparasite	AO	IPR010829	Cerato-platanin					PHI:2118__PHI:5540	effector_(plant_avirulence_determinant)__increased_virulence_(hypervirulence)	Classically_secreted
ARMOST_08316	0	-3.5209	-6.22674	Downtrend	AO	IPR010829	Cerato-platanin					PHI:9428	reduced_virulence	Classically_secreted
ARMOST_11001	0	-2.06416	-4.45936	Downtrend	AO	IPR010829	Cerato-platanin					PHI:5103	increased_virulence_(hypervirulence)	Classically_secreted
ARMOST_08894	0	-0.580484	-2.01232	Downtrend	AO	IPR005579	Cgr1-like								KEGG Description=rRNA-processing protein CGR1;KEGG Pathway Description=Brite Hierarchies,Protein families: genetic information processing,Ribosome biogenesis;KEGG Abbrevation=abbr:CGR1
ARMOST_00854	0	1.48084	2.44041	Mycoparasite	AO	IPR010625,IPR039289	CHCH,Mitochondrial intermembrane space import and assembly protein 40								KEGG Description=mitochondrial intermembrane space import and assembly protein 40;KEGG Pathway Description=Protein families: signaling and cellular processes,Protein families: genetic information processing,Mitochondrial biogenesis,Brite Hierarchies,Transporters;KEGG Abbrevation=abbr:MIA40,abbr:CHCHD4
ARMOST_04389	0	2.17506	4.82879	Mycoparasite	AO	IPR000028	Chloroperoxidase
ARMOST_13459	0	-0.564926	-2.04191	Downtrend	AO	IPR000028	Chloroperoxidase
ARMOST_08455	0	1.98048	2.17818	Mycoparasite	AO	IPR039551,IPR000542	Choline/carnitine acyltransferase domain,Acyltransferase ChoActase/COT/CPT					PHI:2911	reduced_virulence		KEGG_ENZYME=KEGG_ENZYME:2.3.1.7;KEGG Description=carnitine O-acetyltransferase;KEGG Pathway Description=Transport and catabolism,Peroxisome,Cellular Processes;KEGG Abbrevation=abbr:E2.3.1.7
ARMOST_03550	0	-1.10536	-2.31172	Downtrend	AO	IPR022043	Chromatin assembly factor 1 subunit A								KEGG Description=chromatin assembly factor 1 subunit A;KEGG Pathway Description=Protein families: genetic information processing,Chromosome and associated proteins,Brite Hierarchies;KEGG Abbrevation=abbr:CHAF1A
ARMOST_03017	0	1.01789	2.34135	Mycoparasite	AO	IPR013256	Chromatin SPT2								KEGG Description=protein SPT2;KEGG Pathway Description=Transcription machinery,Protein families: genetic information processing,Brite Hierarchies;KEGG Abbrevation=abbr:SPT2,abbr:SPTY2D1
ARMOST_16815	0	-0.701995	-2.37166	Downtrend	AO	IPR013255	Chromosome segregation protein Spc25								KEGG Description=kinetochore protein Spc25, fungi type;KEGG Pathway Description=Brite Hierarchies,Chromosome and associated proteins,Protein families: genetic information processing;KEGG Abbrevation=abbr:SPC25
ARMOST_13323	0	-0.146248	-2.12702	Downtrend	AO	IPR018607	Chromosome transmission fidelity protein 8								KEGG Description=chromosome transmission fidelity protein 8;KEGG Pathway Description=Chromosome and associated proteins,Brite Hierarchies,Protein families: genetic information processing;KEGG Abbrevation=abbr:CTF8
ARMOST_03319	0	1.85441	2.72559	Mycoparasite	AO	IPR002020,IPR002020	Citrate synthase,Citrate synthase								KEGG_ENZYME=KEGG_ENZYME:2.3.3.1;KEGG Description=citrate synthase;KEGG Pathway Description=Citrate cycle (TCA cycle),Carbohydrate metabolism,Glyoxylate and dicarboxylate metabolism,Metabolism;KEGG Abbrevation=abbr:CS,abbr:gltA
ARMOST_13066	0	1.13685	2.17055	Mycoparasite	AO	IPR002020,IPR002020,IPR002020	Citrate synthase,Citrate synthase,Citrate synthase								KEGG_ENZYME=KEGG_ENZYME:2.3.3.1;KEGG Description=citrate synthase;KEGG Pathway Description=Citrate cycle (TCA cycle),Carbohydrate metabolism,Glyoxylate and dicarboxylate metabolism,Metabolism;KEGG Abbrevation=abbr:CS,abbr:gltA
ARMOST_01532	0	2.28434	1.62514	Metabolite	AO	IPR002935	Class I-like SAM-dependent O-methyltransferase								KEGG_ENZYME=KEGG_ENZYME:2.1.1.104;KEGG Description=caffeoyl-CoA O-methyltransferase;KEGG Pathway Description=Metabolism,Flavonoid biosynthesis,Biosynthesis of other secondary metabolites,Phenylpropanoid biosynthesis,Stilbenoid, diarylheptanoid and gingerol biosynthesis;KEGG Abbrevation=abbr:E2.1.1.104
ARMOST_13474	0	-1.52778	-2.94961	Downtrend	AO	IPR002935	Class I-like SAM-dependent O-methyltransferase								KEGG_ENZYME=KEGG_ENZYME:2.1.1.104;KEGG Description=caffeoyl-CoA O-methyltransferase;KEGG Pathway Description=Metabolism,Flavonoid biosynthesis,Biosynthesis of other secondary metabolites,Phenylpropanoid biosynthesis,Stilbenoid, diarylheptanoid and gingerol biosynthesis;KEGG Abbrevation=abbr:E2.1.1.104
ARMOST_13890	0	3.53127	3.61423	Mycoparasite	AO	IPR002935	Class I-like SAM-dependent O-methyltransferase								KEGG_ENZYME=KEGG_ENZYME:2.1.1.104;KEGG Description=caffeoyl-CoA O-methyltransferase;KEGG Pathway Description=Metabolism,Flavonoid biosynthesis,Biosynthesis of other secondary metabolites,Phenylpropanoid biosynthesis,Stilbenoid, diarylheptanoid and gingerol biosynthesis;KEGG Abbrevation=abbr:E2.1.1.104
ARMOST_15775	0	2.44309	1.94316	Metabolite	AO	IPR002935	Class I-like SAM-dependent O-methyltransferase								KEGG_ENZYME=KEGG_ENZYME:2.1.1.104;KEGG Description=caffeoyl-CoA O-methyltransferase;KEGG Pathway Description=Metabolism,Flavonoid biosynthesis,Biosynthesis of other secondary metabolites,Phenylpropanoid biosynthesis,Stilbenoid, diarylheptanoid and gingerol biosynthesis;KEGG Abbrevation=abbr:E2.1.1.104
ARMOST_01607	0	-1.71952	-3.6568	Downtrend	AO	IPR001303	Class II aldolase/adducin N-terminal
ARMOST_21216	0	-1.82284	-3.14731	Downtrend	AO	IPR001303	Class II aldolase/adducin N-terminal
ARMOST_10836	0	2.45243	2.55761	Mycoparasite	AO	IPR003781	CoA-binding
ARMOST_09459	0	1.47255	2.63294	Mycoparasite	AO	IPR017106,IPR002553,IPR013040,IPR004567,IPR032154	Coatomer gamma subunit,Clathrin/coatomer adaptor, adaptin-like, N-terminal,Coatomer, gamma subunit, appendage, Ig-like subdomain,Type II pantothenate kinase,Coatomer subunit gamma, C-terminal								KEGG Description=coatomer subunit gamma;KEGG Pathway Description=Brite Hierarchies,Exosome,Membrane trafficking,Protein families: genetic information processing,Protein families: signaling and cellular processes;KEGG Abbrevation=abbr:COPG
ARMOST_14611	0	-1.77043	-3.41441	Downtrend	AO	IPR005031	Coenzyme Q-binding protein COQ10, START domain
ARMOST_07052	0	-1.01887	-2.3158	Downtrend	AO	IPR022816,IPR022816	Condensin complex subunit 2/barren,Condensin complex subunit 2/barren								KEGG Description=condensin complex subunit 2;KEGG Pathway Description=Cell growth and death,Cell cycle - yeast,Brite Hierarchies,Cellular Processes,Chromosome and associated proteins,Protein families: genetic information processing;KEGG Abbrevation=abbr:BRN1,abbr:BRRN1,abbr:CAPH
ARMOST_13454	0	-1.67146	-2.11789	Downtrend	AO	IPR018824,IPR018824	Conidiation-specific protein 6,Conidiation-specific protein 6					PHI:7319	unaffected_pathogenicity
ARMOST_19167	0	2.09129	2.15183	Mycoparasite	AO	IPR015802,IPR015798,IPR000269,IPR015800	Copper amine oxidase, N3-terminal,Copper amine oxidase, catalytic domain,Copper amine oxidase,Copper amine oxidase, N2-terminal					PHI:2171	reduced_virulence		KEGG_ENZYME=KEGG_ENZYME:1.4.3.21;KEGG Description=primary-amine oxidase;KEGG Pathway Description=Biosynthesis of other secondary metabolites,beta-Alanine metabolism,Amino acid metabolism,Glycine, serine and threonine metabolism,Isoquinoline alkaloid biosynthesis,Metabolism,Metabolism of other amino acids,Phenylalanine metabolism,Tropane, piperidine and pyridine alkaloid biosynthesis,Tyrosine meta…
ARMOST_10905	0	1.38164	2.05984	Mycoparasite	AO	IPR011074,IPR001251	CRAL/TRIO, N-terminal domain,CRAL-TRIO lipid binding domain					PHI:2841	unaffected_pathogenicity
ARMOST_00875	0	2.21271	2.20429	Metabolite	AO	IPR007274,IPR007274	Ctr copper transporter,Ctr copper transporter					PHI:9962	reduced_virulence		KEGG Description=solute carrier family 31 (copper transporter), member 1;KEGG Pathway Description=Digestive system,Brite Hierarchies,Drug resistance: antineoplastic,Human Diseases,Mineral absorption,Organismal Systems,Platinum drug resistance,Protein families: signaling and cellular processes,Transporters;KEGG Abbrevation=abbr:SLC31A1,abbr:CTR1
ARMOST_18616	0	-2.42097	0.90578	Mycoparasite	AO	IPR006045,IPR006045	Cupin 1,Cupin 1					PHI:4508	unaffected_pathogenicity	Classically_secreted	KEGG_ENZYME=KEGG_ENZYME:4.1.1.2;KEGG Description=oxalate decarboxylase;KEGG Pathway Description=Carbohydrate metabolism,Glyoxylate and dicarboxylate metabolism,Metabolism;KEGG Abbrevation=abbr:oxdD
ARMOST_13707	0	-1.04496	-3.15652	Downtrend	AO	IPR013096	Cupin 2, conserved barrel
ARMOST_09717	0	5.726	6.23693	Mycoparasite	AO	IPR009327,IPR039935	Cupin domain of unknown function DUF985,Uncharacterized protein YML079W-like								KEGG Description=uncharacterized protein;KEGG Pathway Description=Not Included in Pathway or Brite,Function,Poorly characterized;KEGG Abbrevation=abbr:K09705
ARMOST_22187	0	-2.5676	3.1032	Mycoparasite	AO	IPR041457,IPR040521	CxC2-like cysteine cluster, KDZ transposase-associated,Kyakuja-Dileera-Zisupton transposase
ARMOST_21865	0	2.35418	2.53121	Mycoparasite	AO	IPR040898,IPR041539	CxC6 like cysteine cluster associated with KDZ,CxC5 like cysteine cluster associated with KDZ
ARMOST_03034	0	0.681405	-1.58789	Metabolite	AO	IPR003712,IPR008076	Cyanate lyase, C-terminal,Cyanate hydratase					PHI:1532	unaffected_pathogenicity		KEGG_ENZYME=KEGG_ENZYME:4.2.1.104;KEGG Description=cyanate lyase;KEGG Pathway Description=Metabolism,Energy metabolism,Nitrogen metabolism;KEGG Abbrevation=abbr:cynS
ARMOST_15638	0	2.4494	5.15029	Mycoparasite	AO	IPR006671	Cyclin, N-terminal
ARMOST_16307	0	-1.22405	-2.28345	Downtrend	AO	IPR039361,IPR004367,IPR006671	Cyclin,Cyclin, C-terminal domain,Cyclin, N-terminal					PHI:338	reduced_virulence		KEGG Description=G2/mitotic-specific cyclin 2;KEGG Pathway Description=MAPK signaling pathway - yeast,Environmental Information Processing,Cellular Processes,Cell growth and death,Cell cycle - yeast,Signal transduction;KEGG Abbrevation=abbr:CLB2
ARMOST_16258	0	-1.13804	-2.64347	Downtrend	AO	IPR000277	Cys/Met metabolism, pyridoxal phosphate-dependent enzyme
ARMOST_17716	0	-2.23713	-2.49541	Downtrend	AO	IPR000277	Cys/Met metabolism, pyridoxal phosphate-dependent enzyme					PHI:3385	unaffected_pathogenicity
ARMOST_00082	0	3.13365	4.19303	Mycoparasite	AO	IPR000277,IPR000277	Cys/Met metabolism, pyridoxal phosphate-dependent enzyme,Cys/Met metabolism, pyridoxal phosphate-dependent enzyme					PHI:9986	reduced_virulence		KEGG_ENZYME=KEGG_ENZYME:4.4.1.1;KEGG Description=cystathionine gamma-lyase;KEGG Pathway Description=Metabolism of other amino acids,Metabolism,Glycine, serine and threonine metabolism,Exosome,Cysteine and methionine metabolism,Brite Hierarchies,Amino acid metabolism,Protein families: signaling and cellular processes,Selenocompound metabolism;KEGG Abbrevation=abbr:CTH
ARMOST_20907	0	1.84165	5.5233	Mycoparasite	AO	IPR000277,IPR000277	Cys/Met metabolism, pyridoxal phosphate-dependent enzyme,Cys/Met metabolism, pyridoxal phosphate-dependent enzyme
ARMOST_07783	0	2.26523	2.89797	Mycoparasite	AO	IPR006593	Cytochrome b561/ferric reductase transmembrane								KEGG Description=cytochrome b-561 domain containing protein 2;KEGG Pathway Description=Transporters,Protein families: signaling and cellular processes,Brite Hierarchies;KEGG Abbrevation=abbr:CYB561D2
ARMOST_00213	0	3.31662	5.17124	Mycoparasite	AO	IPR001128	Cytochrome P450			S15		PHI:7173	reduced_virulence	UPS	KEGG Description=cytochrome P450 family 628;KEGG Pathway Description=Brite Hierarchies,Cytochrome P450,Protein families: metabolism;KEGG Abbrevation=abbr:CYP628
ARMOST_01151	0	-1.43318	-2.39166	Downtrend	AO	IPR001128	Cytochrome P450
ARMOST_01651	0	0.151228	2.31535	Mycoparasite	AO	IPR001128	Cytochrome P450			A11A				UPS
ARMOST_01954	0	1.43025	2.24557	Mycoparasite	AO	IPR001128	Cytochrome P450			C12		PHI:2393	increased_virulence_(hypervirulence)	UPS
ARMOST_02330	0	3.81479	1.90508	Metabolite	AO	IPR001128	Cytochrome P450					PHI:9266	reduced_virulence
ARMOST_02434	0	2.41718	3.04091	Mycoparasite	AO	IPR001128	Cytochrome P450
ARMOST_02843	0	3.63837	2.03984	Metabolite	AO	IPR001128	Cytochrome P450					PHI:9266	reduced_virulence
ARMOST_05899	0	0.439981	4.45227	Mycoparasite	AO	IPR001128	Cytochrome P450					PHI:2393	increased_virulence_(hypervirulence)
ARMOST_06345	0	0.265204	2.07559	Mycoparasite	AO	IPR001128	Cytochrome P450					PHI:2393	increased_virulence_(hypervirulence)
ARMOST_06361	0	3.05661	4.39038	Mycoparasite	AO	IPR001128	Cytochrome P450					PHI:2393	increased_virulence_(hypervirulence)
ARMOST_06362	0	2.23494	5.39985	Mycoparasite	AO	IPR001128	Cytochrome P450					PHI:2393	increased_virulence_(hypervirulence)
ARMOST_06363	0	2.72571	5.03364	Mycoparasite	AO	IPR001128	Cytochrome P450					PHI:2393	increased_virulence_(hypervirulence)
ARMOST_07102	0	-0.148463	2.68322	Mycoparasite	AO	IPR001128	Cytochrome P450					PHI:2357	reduced_virulence
ARMOST_07522	0	-2.14205	3.59386	Mycoparasite	AO	IPR001128	Cytochrome P450					PHI:7173	reduced_virulence
ARMOST_07523	0	0.123231	2.6114	Mycoparasite	AO	IPR001128	Cytochrome P450					PHI:7173	reduced_virulence		KEGG_ENZYME=KEGG_ENZYME:1.14.14.92;KEGG Description=benzoate 4-monooxygenase;KEGG Pathway Description=Protein families: metabolism,Metabolism,Cytochrome P450,Brite Hierarchies,Benzoate degradation,Aminobenzoate degradation,Xenobiotics biodegradation and metabolism;KEGG Abbrevation=abbr:CYP53A1
ARMOST_07528	0	-1.42373	-2.6089	Downtrend	AO	IPR001128	Cytochrome P450
ARMOST_08322	0	-2.0415	-3.80664	Downtrend	AO	IPR001128	Cytochrome P450
ARMOST_08467	0	3.11371	3.33204	Mycoparasite	AO	IPR001128	Cytochrome P450					PHI:3258	reduced_virulence
ARMOST_08511	0	1.04028	2.01341	Mycoparasite	AO	IPR001128	Cytochrome P450					PHI:9266	reduced_virulence
ARMOST_09910	0	-2.09559	0.725839	Mycoparasite	AO	IPR001128	Cytochrome P450					PHI:2393	increased_virulence_(hypervirulence)
ARMOST_10413	0	3.41693	4.0745	Mycoparasite	AO	IPR001128	Cytochrome P450					PHI:2393	increased_virulence_(hypervirulence)
ARMOST_11341	0	-2.30965	-3.02733	Downtrend	AO	IPR001128	Cytochrome P450
ARMOST_11561	0	-1.72351	-2.84266	Downtrend	AO	IPR001128	Cytochrome P450					PHI:9266	reduced_virulence
ARMOST_12024	0	-1.2488	-2.72398	Downtrend	AO	IPR001128	Cytochrome P450					PHI:2393	increased_virulence_(hypervirulence)
ARMOST_12025	0	-1.3284	-2.36514	Downtrend	AO	IPR001128	Cytochrome P450					PHI:2393	increased_virulence_(hypervirulence)
ARMOST_13052	0	-2.5948	-2.61827	Downtrend	AO	IPR001128	Cytochrome P450					PHI:2535	lethal__unaffected_pathogenicity__loss_of_pathogenicity		KEGG_ENZYME=KEGG_ENZYME:1.14.14.154,KEGG_ENZYME:1.14.15.36;KEGG Description=sterol 14alpha-demethylase;KEGG Pathway Description=Metabolism,Lipid metabolism,Cytochrome P450,Brite Hierarchies,Protein families: metabolism,Steroid biosynthesis;KEGG Abbrevation=abbr:CYP51
ARMOST_13179	0	0.772475	-1.64012	Metabolite	AO	IPR001128	Cytochrome P450					PHI:2393	increased_virulence_(hypervirulence)
ARMOST_13180	0	2.05895	1.6392	Metabolite	AO	IPR001128	Cytochrome P450					PHI:2393	increased_virulence_(hypervirulence)
ARMOST_13246	0	0.450617	-2.28519	Downtrend	AO	IPR001128	Cytochrome P450					PHI:2393	increased_virulence_(hypervirulence)
ARMOST_13320	0	1.12433	2.42612	Mycoparasite	AO	IPR001128	Cytochrome P450					PHI:7173	reduced_virulence		KEGG Description=cytochrome P450 family 628;KEGG Pathway Description=Brite Hierarchies,Cytochrome P450,Protein families: metabolism;KEGG Abbrevation=abbr:CYP628
ARMOST_13456	0	-2.37673	-3.12142	Downtrend	AO	IPR001128	Cytochrome P450					PHI:2535	lethal__unaffected_pathogenicity__loss_of_pathogenicity		KEGG_ENZYME=KEGG_ENZYME:1.14.14.154,KEGG_ENZYME:1.14.15.36;KEGG Description=sterol 14alpha-demethylase;KEGG Pathway Description=Metabolism,Lipid metabolism,Cytochrome P450,Brite Hierarchies,Protein families: metabolism,Steroid biosynthesis;KEGG Abbrevation=abbr:CYP51
ARMOST_13671	0	2.29578	2.81487	Mycoparasite	AO	IPR001128	Cytochrome P450					PHI:2393	increased_virulence_(hypervirulence)
ARMOST_13679	0	2.63144	2.60729	Metabolite	AO	IPR001128	Cytochrome P450			C12		PHI:2393	increased_virulence_(hypervirulence)	UPS	KEGG Description=cytochrome P450 family 619;KEGG Pathway Description=Protein families: metabolism,Cytochrome P450,Brite Hierarchies;KEGG Abbrevation=abbr:CYP619
ARMOST_13962	0	3.15587	6.71975	Mycoparasite	AO	IPR001128	Cytochrome P450					PHI:2393	increased_virulence_(hypervirulence)
ARMOST_14146	0	2.03205	1.82076	Metabolite	AO	IPR001128	Cytochrome P450
ARMOST_15094	0	2.04885	1.26538	Metabolite	AO	IPR001128	Cytochrome P450					PHI:2190	reduced_virulence
ARMOST_15114	0	1.64375	2.55439	Mycoparasite	AO	IPR001128	Cytochrome P450					PHI:2190	reduced_virulence
ARMOST_15127	0	-4.37831	0.617172	Mycoparasite	AO	IPR001128	Cytochrome P450					PHI:2357	reduced_virulence
ARMOST_15329	0	2.00104	2.58833	Mycoparasite	AO	IPR001128	Cytochrome P450					PHI:9266	reduced_virulence
ARMOST_15359	0	0.812805	2.35048	Mycoparasite	AO	IPR001128	Cytochrome P450					PHI:2393	increased_virulence_(hypervirulence)
ARMOST_15810	0	-0.838075	-3.99503	Downtrend	AO	IPR001128	Cytochrome P450			S08A		PHI:2393	increased_virulence_(hypervirulence)	UPS
ARMOST_16049	0	1.35161	3.52888	Mycoparasite	AO	IPR001128	Cytochrome P450					PHI:9266	reduced_virulence
ARMOST_16496	0	2.9756	1.58555	Metabolite	AO	IPR001128	Cytochrome P450
ARMOST_16501	0	3.12506	1.02203	Metabolite	AO	IPR001128	Cytochrome P450
ARMOST_16508	0	2.9627	0.792773	Metabolite	AO	IPR001128	Cytochrome P450					PHI:2190	reduced_virulence
ARMOST_16712	0	2.34216	2.2941	Metabolite	AO	IPR001128	Cytochrome P450					PHI:2357	reduced_virulence
ARMOST_16757	0	-4.44852	-5.27082	Downtrend	AO	IPR001128	Cytochrome P450					PHI:2357	reduced_virulence
ARMOST_17149	0	-0.847673	-2.20917	Downtrend	AO	IPR001128	Cytochrome P450
ARMOST_17981	0	0.883689	2.3752	Mycoparasite	AO	IPR001128	Cytochrome P450					PHI:2393	increased_virulence_(hypervirulence)
ARMOST_18946	0	2.12819	2.04747	Metabolite	AO	IPR001128	Cytochrome P450			C12		PHI:2393	increased_virulence_(hypervirulence)	Classically_secreted	KEGG Description=cytochrome P450 family 619;KEGG Pathway Description=Protein families: metabolism,Cytochrome P450,Brite Hierarchies;KEGG Abbrevation=abbr:CYP619
ARMOST_19677	0	1.80599	4.73594	Mycoparasite	AO	IPR001128	Cytochrome P450					PHI:2393	increased_virulence_(hypervirulence)
ARMOST_19983	0	3.14384	2.62409	Metabolite	AO	IPR001128	Cytochrome P450					PHI:2393	increased_virulence_(hypervirulence)
ARMOST_20552	0	-0.828351	-2.07516	Downtrend	AO	IPR001128	Cytochrome P450
ARMOST_20561	0	3.67395	5.28438	Mycoparasite	AO	IPR001128	Cytochrome P450					PHI:2393	increased_virulence_(hypervirulence)
ARMOST_21162	0	3.48053	3.44494	Metabolite	AO	IPR001128	Cytochrome P450					PHI:2357	reduced_virulence
ARMOST_21167	0	2.13052	2.12702	Metabolite	AO	IPR001128	Cytochrome P450			T01A		PHI:2357	reduced_virulence	UPS
ARMOST_21942	0	1.66032	2.60792	Mycoparasite	AO	IPR001128	Cytochrome P450					PHI:2357	reduced_virulence
ARMOST_22140	0	-3.72001	0.283847	Mycoparasite	AO	IPR001128	Cytochrome P450			S08A		PHI:2393	increased_virulence_(hypervirulence)	Classically_secreted
ARMOST_22651	0	4.19685	4.63379	Mycoparasite	AO	IPR001128	Cytochrome P450					PHI:2393	increased_virulence_(hypervirulence)
ARMOST_02051	0	-1.49324	-2.35837	Downtrend	AO	IPR001128,IPR001128	Cytochrome P450,Cytochrome P450
ARMOST_07215	0	-1.03393	2.44925	Mycoparasite	AO	IPR001128,IPR001128	Cytochrome P450,Cytochrome P450					PHI:2357	reduced_virulence
ARMOST_18526	0	1.4295	2.09876	Mycoparasite	AO	IPR001128,IPR002509	Cytochrome P450,NodB homology domain	CE4		C12	Note=GPI-anchor	PHI:8599	unaffected_pathogenicity	Classically_secreted	KEGG_ENZYME=KEGG_ENZYME:3.5.1.104;KEGG Description=peptidoglycan-N-acetylglucosamine deacetylase;KEGG Pathway Description=Not Included in Pathway or Brite,Enzymes with EC,Unclassified: metabolism;KEGG Abbrevation=abbr:pgdA
ARMOST_08320	0	1.6881	2.77642	Mycoparasite	AO	IPR001128,IPR002347	Cytochrome P450,Short-chain dehydrogenase/reductase SDR			C12		PHI:2393	increased_virulence_(hypervirulence)	UPS	KEGG Description=cytochrome P450 family 619;KEGG Pathway Description=Protein families: metabolism,Cytochrome P450,Brite Hierarchies;KEGG Abbrevation=abbr:CYP619
ARMOST_06893	0	-1.96961	-2.22227	Downtrend	AO	IPR009906	D-glutamate cyclase								KEGG_ENZYME=KEGG_ENZYME:4.2.1.48;KEGG Description=D-glutamate cyclase;KEGG Pathway Description=Metabolism,D-Glutamine and D-glutamate metabolism,Metabolism of other amino acids;KEGG Abbrevation=abbr:DGLUCY
ARMOST_00780	0	2.34872	2.14129	Metabolite	AO	IPR006140,IPR006139	D-isomer specific 2-hydroxyacid dehydrogenase, NAD-binding domain,D-isomer specific 2-hydroxyacid dehydrogenase, catalytic domain								KEGG_ENZYME=KEGG_ENZYME:1.17.1.9;KEGG Description=formate dehydrogenase;KEGG Pathway Description=Glyoxylate and dicarboxylate metabolism,Energy metabolism,Carbohydrate metabolism,Metabolism,Methane metabolism;KEGG Abbrevation=abbr:FDH
ARMOST_16530	0	2.65785	2.2211	Metabolite	AO	IPR006218,IPR006219	DAHP synthetase I/KDSA,DHAP synthase, class 1					PHI:8885	unaffected_pathogenicity__loss_of_pathogenicity		KEGG_ENZYME=KEGG_ENZYME:2.5.1.54;KEGG Description=3-deoxy-7-phosphoheptulonate synthase;KEGG Pathway Description=Metabolism,Cellular Processes,Cellular community - prokaryotes,Amino acid metabolism,Phenylalanine, tyrosine and tryptophan biosynthesis,Quorum sensing;KEGG Abbrevation=abbr:aroG,abbr:aroF,abbr:aroH,abbr:E2.5.1.54
ARMOST_00947	0	-0.701082	-2.00418	Downtrend	AO	IPR013960,IPR035396	DASH complex subunit Duo1,Alpha-L-rhamnosidase, six-hairpin glycosidase domain	GH78							KEGG_ENZYME=KEGG_ENZYME:3.2.1.40;KEGG Description=alpha-L-rhamnosidase;KEGG Pathway Description=Not Included in Pathway or Brite,Enzymes with EC,Unclassified: metabolism;KEGG Abbrevation=abbr:ramA
ARMOST_17158	0	0.942292	2.03803	Mycoparasite	AO	IPR000219	Dbl homology (DH) domain					PHI:283	loss_of_pathogenicity
ARMOST_19191	0	0.30223	2.569	Mycoparasite	AO	IPR000219	Dbl homology (DH) domain
ARMOST_20179	0	4.14117	4.67846	Mycoparasite	AO	IPR011545	DEAD/DEAH box helicase domain
ARMOST_09371	0	1.68919	2.03771	Mycoparasite	AO	IPR011545,IPR001650	DEAD/DEAH box helicase domain,Helicase, C-terminal					PHI:423	reduced_virulence
ARMOST_00107	0	2.00234	2.12052	Mycoparasite	AO	IPR002925	Dienelactone hydrolase
ARMOST_17619	0	1.94378	2.6062	Mycoparasite	AO	IPR002925	Dienelactone hydrolase
ARMOST_08981	0	-1.09568	-2.53691	Downtrend	AO	IPR012259,IPR001796	Dihydrofolate reductase,Dihydrofolate reductase domain								KEGG_ENZYME=KEGG_ENZYME:1.5.1.3;KEGG Description=dihydrofolate reductase;KEGG Pathway Description=Metabolism of cofactors and vitamins,Metabolism,Human Diseases,Folate biosynthesis,Drug resistance: antineoplastic,Antifolate resistance,One carbon pool by folate;KEGG Abbrevation=abbr:DHFR,abbr:folA
ARMOST_04246	0	7.77162	9.14028	Mycoparasite	AO	IPR002818	DJ-1/PfpI
ARMOST_05196	0	4.55473	4.3457	Metabolite	AO	IPR002818	DJ-1/PfpI
ARMOST_15546	0	7.91171	9.22407	Mycoparasite	AO	IPR002818	DJ-1/PfpI
ARMOST_15555	0	7.38098	7.71777	Mycoparasite	AO	IPR002818	DJ-1/PfpI
ARMOST_14296	0	-0.808566	-2.52824	Downtrend	AO	IPR010285	DNA helicase Pif1-like								KEGG_ENZYME=KEGG_ENZYME:3.6.4.12;KEGG Description=ATP-dependent DNA helicase PIF1;KEGG Pathway Description=Protein families: genetic information processing,Mitochondrial biogenesis,DNA replication proteins,Brite Hierarchies;KEGG Abbrevation=abbr:PIF1
ARMOST_07223	0	-0.841957	-2.22857	Downtrend	AO	IPR003840,IPR010285,IPR010285	DNA helicase,DNA helicase Pif1-like,DNA helicase Pif1-like								KEGG_ENZYME=KEGG_ENZYME:3.6.4.12;KEGG Description=ATP-dependent DNA helicase PIF1;KEGG Pathway Description=Protein families: genetic information processing,Mitochondrial biogenesis,DNA replication proteins,Brite Hierarchies;KEGG Abbrevation=abbr:PIF1
ARMOST_08978	0	-1.07149	-2.20517	Downtrend	AO	IPR012310,IPR012308,IPR012309	DNA ligase, ATP-dependent, central,DNA ligase, ATP-dependent, N-terminal,DNA ligase, ATP-dependent, C-terminal					PHI:2060	unaffected_pathogenicity		KEGG_ENZYME=KEGG_ENZYME:6.5.1.1,KEGG_ENZYME:6.5.1.6,KEGG_ENZYME:6.5.1.7;KEGG Description=DNA ligase 1;KEGG Pathway Description=DNA repair and recombination proteins,Brite Hierarchies,Base excision repair,DNA replication,DNA replication proteins,Genetic Information Processing,Mismatch repair,Nucleotide excision repair,Protein families: genetic information processing,Replication and repair;KEGG Abb…
ARMOST_07032	0	1.08913	2.99317	Mycoparasite	AO	IPR012308,IPR012310	DNA ligase, ATP-dependent, N-terminal,DNA ligase, ATP-dependent, central
ARMOST_21351	0	-0.997153	-2.57414	Downtrend	AO	IPR007861,IPR032642,IPR007695,IPR007696,IPR007860,IPR000432	DNA mismatch repair protein MutS, clamp,DNA mismatch repair protein Msh2,DNA mismatch repair protein MutS-like, N-terminal,DNA mismatch repair protein MutS, core,DNA mismatch repair protein MutS, connector domain,DNA mismatch repair protein MutS, C-terminal					PHI:7207	unaffected_pathogenicity		KEGG Description=DNA mismatch repair protein MSH2;KEGG Pathway Description=Replication and repair,Protein families: genetic information processing,Platinum drug resistance,Pathways in cancer,Mismatch repair,Human Diseases,Genetic Information Processing,Drug resistance: antineoplastic,DNA repair and recombination proteins,Colorectal cancer,Cancer: specific types,Cancer: overview,Brite Hierarchies;…
ARMOST_17162	0	-1.16852	-2.41577	Downtrend	AO	IPR007861,IPR007695,IPR000432,IPR007696,IPR007860	DNA mismatch repair protein MutS, clamp,DNA mismatch repair protein MutS-like, N-terminal,DNA mismatch repair protein MutS, C-terminal,DNA mismatch repair protein MutS, core,DNA mismatch repair protein MutS, connector domain					PHI:7207	unaffected_pathogenicity		KEGG Description=DNA mismatch repair protein MSH6;KEGG Pathway Description=Cancer: specific types,Cancer: overview,Brite Hierarchies,Colorectal cancer,DNA repair and recombination proteins,Drug resistance: antineoplastic,Genetic Information Processing,Human Diseases,Mismatch repair,Pathways in cancer,Platinum drug resistance,Protein families: genetic information processing,Replication and repair;…
ARMOST_10873	0	-1.1503	-2.41726	Downtrend	AO	IPR013627,IPR013627,IPR016722,IPR016722,IPR007185	DNA polymerase alpha, subunit B N-terminal,DNA polymerase alpha, subunit B N-terminal,DNA polymerase alpha, subunit B,DNA polymerase alpha, subunit B,DNA polymerase alpha/delta/epsilon, subunit B								KEGG Description=DNA polymerase alpha subunit B;KEGG Pathway Description=Protein families: genetic information processing,Genetic Information Processing,DNA replication proteins,DNA replication,Brite Hierarchies,Replication and repair;KEGG Abbrevation=abbr:POLA2
ARMOST_03629	0	-1.18207	-2.45224	Downtrend	AO	IPR007238,IPR007238	DNA primase large subunit, eukaryotic/archaeal,DNA primase large subunit, eukaryotic/archaeal								KEGG Description=DNA primase large subunit;KEGG Pathway Description=DNA replication proteins,DNA replication,Brite Hierarchies,Genetic Information Processing,Protein families: genetic information processing,Replication and repair;KEGG Abbrevation=abbr:PRI2
ARMOST_08821	0	-1.58592	-3.38147	Downtrend	AO	IPR013632	DNA recombination and repair protein Rad51-like, C-terminal								KEGG Description=DNA repair protein RAD51;KEGG Pathway Description=Fanconi anemia pathway,DNA repair and recombination proteins,Cancer: specific types,Cancer: overview,Brite Hierarchies,Genetic Information Processing,Homologous recombination,Human Diseases,Membrane trafficking,Pancreatic cancer,Pathways in cancer,Protein families: genetic information processing,Replication and repair,Ubiquitin sy…
ARMOST_19182	0	-2.60344	-3.70534	Downtrend	AO	IPR010760,IPR010760	DNA repair protein, Swi5,DNA repair protein, Swi5
ARMOST_06655	0	-1.38192	-2.2151	Downtrend	AO	IPR006134,IPR015088,IPR006133,IPR024647	DNA-directed DNA polymerase, family B, multifunctional domain,Zinc finger, DNA-directed DNA polymerase, family B, alpha,DNA-directed DNA polymerase, family B, exonuclease domain,DNA polymerase alpha catalytic subunit, N-terminal domain					PHI:893	reduced_virulence		KEGG_ENZYME=KEGG_ENZYME:2.7.7.7;KEGG Description=DNA polymerase alpha subunit A;KEGG Pathway Description=DNA replication proteins,DNA replication,Brite Hierarchies,Genetic Information Processing,Protein families: genetic information processing,Replication and repair;KEGG Abbrevation=abbr:POLA1
ARMOST_12739	0	-1.27045	-2.38416	Downtrend	AO	IPR022765,IPR041677,IPR041677,IPR014808,IPR041679,IPR026851	Dna2/Cas4, domain of unknown function DUF83,DNA2/NAM7 helicase, AAA domain,DNA2/NAM7 helicase, AAA domain,DNA replication factor Dna2, N-terminal,DNA2/NAM7 helicase-like, AAA domain,DNA replication ATP-dependent helicase/nuclease Dna2								KEGG_ENZYME=KEGG_ENZYME:3.6.4.12;KEGG Description=DNA replication ATP-dependent helicase Dna2;KEGG Pathway Description=DNA replication,Brite Hierarchies,DNA replication proteins,Genetic Information Processing,Protein families: genetic information processing,Replication and repair;KEGG Abbrevation=abbr:DNA2
ARMOST_14196	0	-0.14628	1.91546	Mycoparasite	AO	IPR041679	DNA2/NAM7 helicase-like, AAA domain					PHI:1660	unaffected_pathogenicity
ARMOST_11737	0	-0.838616	-2.31868	Downtrend	AO	IPR041679,IPR041677	DNA2/NAM7 helicase-like, AAA domain,DNA2/NAM7 helicase, AAA domain					PHI:1681	unaffected_pathogenicity
ARMOST_02572	0	-2.42095	-6.15996	Downtrend	AO	IPR001623	DnaJ domain					PHI:1414	unaffected_pathogenicity
ARMOST_07137	0	-1.42543	-2.71543	Downtrend	AO	IPR001623	DnaJ domain					PHI:1414	unaffected_pathogenicity
ARMOST_16323	0	1.70318	2.08555	Mycoparasite	AO	IPR024586	DnaJ-like protein C11, C-terminal							UPS	KEGG Description=DnaJ homolog subfamily C member 11;KEGG Pathway Description=Chaperones and folding catalysts,Brite Hierarchies,Protein families: genetic information processing;KEGG Abbrevation=abbr:DNAJC11
ARMOST_16736	0	-2.96968	-3.09746	Downtrend	AO	IPR011089	Domain of unknown function DUF1524			C56				Classically_secreted
ARMOST_17713	0	-1.30299	-2.54953	Downtrend	AO	IPR013899,IPR002625	Domain of unknown function DUF1771,Smr domain
ARMOST_02561	0	-1.56252	-2.96836	Downtrend	AO	IPR018535	Domain of unknown function DUF1996							Classically_secreted
ARMOST_01824	0	-1.7408	-2.2153	Downtrend	AO	IPR003807	Domain of unknown function DUF202								KEGG Description=putative membrane protein;KEGG Pathway Description=Not Included in Pathway or Brite,General function prediction,Poorly characterized;KEGG Abbrevation=abbr:yidH
ARMOST_02453	0	1.40718	2.59779	Mycoparasite	AO	IPR018712	Domain of unknown function DUF2235
ARMOST_02475	0	2.48491	4.61418	Mycoparasite	AO	IPR018712	Domain of unknown function DUF2235
ARMOST_08625	0	0.870931	2.27901	Mycoparasite	AO	IPR018712	Domain of unknown function DUF2235
ARMOST_12403	0	-1.83823	-2.24923	Downtrend	AO	IPR018712	Domain of unknown function DUF2235
ARMOST_16991	0	-0.660407	3.07263	Mycoparasite	AO	IPR018712	Domain of unknown function DUF2235
ARMOST_18891	0	6.30115	6.76074	Mycoparasite	AO	IPR018712	Domain of unknown function DUF2235
ARMOST_20531	0	0.859797	3.25576	Mycoparasite	AO	IPR018712	Domain of unknown function DUF2235
ARMOST_14018	0	0.254582	2.15521	Mycoparasite	AO	IPR019261	Domain of unknown function DUF2263
ARMOST_05230	0	0.897924	2.13657	Mycoparasite	AO	IPR005180	Domain of unknown function DUF302
ARMOST_03911	0	-1.42864	-2.1775	Downtrend	AO	IPR024500	Domain of unknown function DUF3074
ARMOST_17769	0	1.15416	3.03741	Mycoparasite	AO	IPR024518,IPR020683	Domain of unknown function DUF3421,Ankyrin repeat-containing domain
ARMOST_02477	0	2.33642	4.86402	Mycoparasite	AO	IPR022703	Domain of unknown function DUF3533
ARMOST_19091	0	1.67878	2.7265	Mycoparasite	AO	IPR022703	Domain of unknown function DUF3533
ARMOST_21165	0	3.62596	6.43568	Mycoparasite	AO	IPR022703	Domain of unknown function DUF3533
ARMOST_21966	0	3.67322	5.05965	Mycoparasite	AO	IPR022703	Domain of unknown function DUF3533
ARMOST_10298	0	-1.0139	-2.62717	Downtrend	AO	IPR025184,IPR001499,IPR001499	Domain of unknown function DUF4111,GPCR fungal pheromone mating factor, STE3,GPCR fungal pheromone mating factor, STE3								KEGG Description=pheromone a factor receptor;KEGG Pathway Description=Signal transduction,Protein families: signaling and cellular processes,MAPK signaling pathway - yeast,G protein-coupled receptors,Environmental Information Processing,Brite Hierarchies;KEGG Abbrevation=abbr:STE3
ARMOST_21884	0	1.8313	4.66189	Mycoparasite	AO	IPR025314	Domain of unknown function DUF4219
ARMOST_13104	0	1.88746	2.553	Mycoparasite	AO	IPR007361	Domain of unknown function DUF427
ARMOST_05940	0	-0.570333	-2.17043	Downtrend	AO	IPR027974,IPR002893	Domain of unknown function DUF4470,Zinc finger, MYND-type
ARMOST_07193	0	2.04824	3.14585	Mycoparasite	AO	IPR007751	Domain of unknown function DUF676, lipase-like
ARMOST_09720	0	-0.0272558	2.20202	Mycoparasite	AO	IPR002791,IPR039763	Domain of unknown function DUF89,Protein-glutamate O-methyltransferase								KEGG_ENZYME=KEGG_ENZYME:2.1.1;KEGG Description=protein-glutamate O-methyltransferase;KEGG Pathway Description=Protein families: genetic information processing,DNA repair and recombination proteins,Brite Hierarchies;KEGG Abbrevation=abbr:ARMT1
ARMOST_07197	0	1.79409	3.04164	Mycoparasite	AO	IPR014980,IPR014980	Dopa 4,5-dioxygenase,Dopa 4,5-dioxygenase
ARMOST_03393	0	1.84394	3.57903	Mycoparasite	AO	IPR001853	DSBA-like thioredoxin domain
ARMOST_10804	0	1.69919	2.55439	Mycoparasite	AO	IPR001853	DSBA-like thioredoxin domain
ARMOST_05092	0	-0.225821	8.18428	Mycoparasite	AO	IPR000340	Dual specificity phosphatase, catalytic domain					PHI:6223	reduced_virulence
ARMOST_09321	0	0.825819	2.01853	Mycoparasite	AO	IPR000340	Dual specificity phosphatase, catalytic domain					PHI:7273	reduced_virulence__unaffected_pathogenicity		KEGG_ENZYME=KEGG_ENZYME:3.1.3.48;KEGG Description=tyrosine-protein phosphatase MSG5;KEGG Pathway Description=Protein phosphatases and associated proteins,Protein families: metabolism,MAPK signaling pathway - yeast,Environmental Information Processing,Brite Hierarchies,Signal transduction;KEGG Abbrevation=abbr:MSG5
ARMOST_11576	0	0.771501	2.53625	Mycoparasite	AO	IPR000340,IPR001763	Dual specificity phosphatase, catalytic domain,Rhodanese-like domain					PHI:6223	reduced_virulence
ARMOST_05520	0	-1.81332	-3.28778	Downtrend	AO	IPR029054,IPR008181	dUTPase-like,Deoxyuridine triphosphate nucleotidohydrolase								KEGG_ENZYME=KEGG_ENZYME:3.6.1.23;KEGG Description=dUTP pyrophosphatase;KEGG Pathway Description=Pyrimidine metabolism,Protein families: genetic information processing,Nucleotide metabolism,Metabolism,Drug metabolism - other enzymes,DNA repair and recombination proteins,Brite Hierarchies,Xenobiotics biodegradation and metabolism;KEGG Abbrevation=abbr:dut,abbr:DUT
ARMOST_08095	0	-0.490689	-2.36446	Downtrend	AO	IPR039577,IPR039577	E3 ubiquitin-protein ligase Rad18,E3 ubiquitin-protein ligase Rad18								KEGG_ENZYME=KEGG_ENZYME:2.3.2.27;KEGG Description=E3 ubiquitin-protein ligase RAD18;KEGG Pathway Description=Protein families: genetic information processing,DNA repair and recombination proteins,Brite Hierarchies,Ubiquitin system;KEGG Abbrevation=abbr:RAD18
ARMOST_18603	0	1.70587	3.32392	Mycoparasite	AO	IPR002048,IPR039030,IPR002048	EF-hand domain,Calmodulin,EF-hand domain					PHI:2108	reduced_virulence__loss_of_pathogenicity
ARMOST_06743	0	0.217488	2.73008	Mycoparasite	AO	IPR005135	Endonuclease/exonuclease/phosphatase								KEGG_ENZYME=KEGG_ENZYME:3.1.4;KEGG Description=tyrosyl-DNA phosphodiesterase 2;KEGG Pathway Description=DNA repair and recombination proteins,Brite Hierarchies,Protein families: genetic information processing;KEGG Abbrevation=abbr:TDP2
ARMOST_16639	0	2.40357	5.39073	Mycoparasite	AO	IPR005135,IPR000477	Endonuclease/exonuclease/phosphatase,Reverse transcriptase domain					PHI:3347	unaffected_pathogenicity
ARMOST_06416	0	-0.516595	1.8599	Mycoparasite	AO	IPR005135,IPR000477,IPR002156	Endonuclease/exonuclease/phosphatase,Reverse transcriptase domain,Ribonuclease H domain
ARMOST_03359	0	2.01063	3.02391	Mycoparasite	AO	IPR001753	Enoyl-CoA hydratase/isomerase								KEGG_ENZYME=KEGG_ENZYME:5.3.3.8;KEGG Description=Delta3-Delta2-enoyl-CoA isomerase;KEGG Pathway Description=Lipid metabolism,Fatty acid degradation,Metabolism;KEGG Abbrevation=abbr:ECI1_2
ARMOST_20719	0	0.628989	2.14738	Mycoparasite	AO	IPR010497	Epoxide hydrolase, N-terminal
ARMOST_20728	0	0.766139	2.56947	Mycoparasite	AO	IPR010497	Epoxide hydrolase, N-terminal
ARMOST_20740	0	1.46437	2.88934	Mycoparasite	AO	IPR010497	Epoxide hydrolase, N-terminal
ARMOST_04793	0	-2.64062	-3.54793	Downtrend	AO	IPR006716,IPR006716	ERG2/sigma1 receptor-like,ERG2/sigma1 receptor-like								KEGG_ENZYME=KEGG_ENZYME:5;KEGG Description=C-8 sterol isomerase;KEGG Pathway Description=Steroid biosynthesis,Metabolism,Lipid metabolism;KEGG Abbrevation=abbr:ERG2
ARMOST_07394	0	-1.96865	-2.55897	Downtrend	AO	IPR001171	Ergosterol biosynthesis ERG4/ERG24					PHI:6976	unaffected_pathogenicity		KEGG_ENZYME=KEGG_ENZYME:1.3.1.71;KEGG Description=Delta24(24(1))-sterol reductase;KEGG Pathway Description=Metabolism,Lipid metabolism,Steroid biosynthesis;KEGG Abbrevation=abbr:ERG4
ARMOST_13064	0	-1.82672	-2.27692	Downtrend	AO	IPR001171	Ergosterol biosynthesis ERG4/ERG24								KEGG_ENZYME=KEGG_ENZYME:1.3.1.70;KEGG Description=Delta14-sterol reductase;KEGG Pathway Description=Steroid biosynthesis,Metabolism,Lipid metabolism;KEGG Abbrevation=abbr:ERG24,abbr:TM7SF2
ARMOST_17089	0	1.34275	2.49876	Mycoparasite	AO	IPR019191	Essential protein Yae1, N-terminal
ARMOST_17227	0	5.272	5.63405	Mycoparasite	AO	IPR009799	EthD domain
ARMOST_16327	0	0.881652	3.79172	Mycoparasite	AO	IPR029175,IPR039481	Exocyst complex component EXOC2/Sec5,Exocyst complex component EXOC2/Sec5, N-terminal domain								KEGG Description=exocyst complex component 2;KEGG Pathway Description=Membrane trafficking,Infectious disease: bacterial,Human Diseases,Environmental Information Processing,Brite Hierarchies,Protein families: genetic information processing,Ras signaling pathway,Salmonella infection,Signal transduction;KEGG Abbrevation=abbr:EXOC2,abbr:SEC5
ARMOST_16536	0	-2.61714	-3.41962	Downtrend	AO	IPR008427	Extracellular membrane protein, CFEM domain				Note=GPI-anchor			Classically_secreted	KEGG Description=CFEM-containing surface protein;KEGG Pathway Description=Glycosylphosphatidylinositol (GPI)-anchored proteins,Brite Hierarchies,Protein families: signaling and cellular processes;KEGG Abbrevation=abbr:K22494
ARMOST_07784	0	1.91801	3.29193	Mycoparasite	AO	IPR004183	Extradiol ring-cleavage dioxygenase, class III enzyme, subunit B								KEGG_ENZYME=KEGG_ENZYME:1.13.11;KEGG Description=4,5-DOPA dioxygenase extradiol;KEGG Pathway Description=Biosynthesis of other secondary metabolites,Betalain biosynthesis,Metabolism;KEGG Abbrevation=abbr:DOPA
ARMOST_00241	0	-1.05947	-2.25549	Downtrend	AO	IPR001810	F-box domain
ARMOST_01718	0	1.279	2.19947	Mycoparasite	AO	IPR001810	F-box domain
ARMOST_02769	0	1.8605	-0.940397	Metabolite	AO	IPR001810	F-box domain
ARMOST_04674	0	2.83079	4.3783	Mycoparasite	AO	IPR001810	F-box domain
ARMOST_04803	0	-1.65764	-2.80853	Downtrend	AO	IPR001810	F-box domain
ARMOST_05504	0	2.91168	4.08827	Mycoparasite	AO	IPR001810	F-box domain
ARMOST_06446	0	0.805145	4.54388	Mycoparasite	AO	IPR001810	F-box domain
ARMOST_06453	0	-0.374034	-3.05445	Downtrend	AO	IPR001810	F-box domain
ARMOST_06697	0	2.9005	4.42408	Mycoparasite	AO	IPR001810	F-box domain
ARMOST_06847	0	3.46782	5.03835	Mycoparasite	AO	IPR001810	F-box domain
ARMOST_08523	0	1.60101	2.52506	Mycoparasite	AO	IPR001810	F-box domain
ARMOST_08798	0	-0.508156	-2.04115	Downtrend	AO	IPR001810	F-box domain
ARMOST_09414	0	-0.581952	1.91896	Mycoparasite	AO	IPR001810	F-box domain
ARMOST_10286	0	-0.571518	1.5833	Mycoparasite	AO	IPR001810	F-box domain
ARMOST_10783	0	0.600269	2.72982	Mycoparasite	AO	IPR001810	F-box domain
ARMOST_12002	0	-0.217121	-2.20123	Downtrend	AO	IPR001810	F-box domain
ARMOST_13490	0	-0.823939	-2.0797	Downtrend	AO	IPR001810	F-box domain
ARMOST_13527	0	-0.326615	-2.15741	Downtrend	AO	IPR001810	F-box domain
ARMOST_13721	0	-0.806768	-2.00198	Downtrend	AO	IPR001810	F-box domain
ARMOST_13797	0	-0.721296	-3.09764	Downtrend	AO	IPR001810	F-box domain
ARMOST_13882	0	-1.97759	-2.52229	Downtrend	AO	IPR001810	F-box domain
ARMOST_16050	0	1.83514	6.47645	Mycoparasite	AO	IPR001810	F-box domain
ARMOST_16562	0	-1.25839	-2.98616	Downtrend	AO	IPR001810	F-box domain
ARMOST_16810	0	-1.91064	-2.51614	Downtrend	AO	IPR001810	F-box domain
ARMOST_17487	0	-2.64284	-3.11062	Downtrend	AO	IPR001810	F-box domain
ARMOST_17606	0	1.4347	2.79722	Mycoparasite	AO	IPR001810	F-box domain
ARMOST_18581	0	-0.660253	-4.51002	Downtrend	AO	IPR001810	F-box domain
ARMOST_19527	0	1.83451	4.67103	Mycoparasite	AO	IPR001810	F-box domain
ARMOST_19540	0	-1.89587	3.58026	Mycoparasite	AO	IPR001810	F-box domain
ARMOST_19868	0	0.661804	-1.87946	Metabolite	AO	IPR001810	F-box domain
ARMOST_20593	0	2.24548	3.044	Mycoparasite	AO	IPR001810	F-box domain
ARMOST_20722	0	-0.396691	-2.44951	Downtrend	AO	IPR001810	F-box domain
ARMOST_20736	0	1.42244	3.08539	Mycoparasite	AO	IPR001810	F-box domain
ARMOST_21706	0	1.61085	2.13939	Mycoparasite	AO	IPR001810	F-box domain
ARMOST_21707	0	1.29724	2.41283	Mycoparasite	AO	IPR001810	F-box domain
ARMOST_21958	0	1.78337	2.84202	Mycoparasite	AO	IPR001810	F-box domain
ARMOST_17065	0	1.23828	2.63268	Mycoparasite	AO	IPR001810,IPR015920	F-box domain,Cellobiose dehydrogenase, cytochrome domain			S12				Classically_secreted
ARMOST_06145	0	-1.08662	-2.56892	Downtrend	AO	IPR001810,IPR001155	F-box domain,NADH:flavin oxidoreductase/NADH oxidase, N-terminal
ARMOST_06348	0	2.62724	3.80941	Mycoparasite	AO	IPR001810,IPR013766	F-box domain,Thioredoxin domain					PHI:7258	reduced_virulence		KEGG Description=thioredoxin 1;KEGG Pathway Description=Organismal Systems,NOD-like receptor signaling pathway,Neurodegenerative disease,Infectious disease: bacterial,Immune system,Human Diseases,Fluid shear stress and atherosclerosis,Chaperones and folding catalysts,Cardiovascular disease,Brite Hierarchies,Parkinson disease,Protein families: genetic information processing,Salmonella infection;KE…
ARMOST_01113	0	1.00191	-1.18483	Metabolite	AO	IPR006076	FAD dependent oxidoreductase								KEGG_ENZYME=KEGG_ENZYME:1.5.3.7,KEGG_ENZYME:1.5.3.1;KEGG Description=sarcosine oxidase / L-pipecolate oxidase;KEGG Pathway Description=Lysine degradation,Glycine, serine and threonine metabolism,Cellular Processes,Amino acid metabolism,Metabolism,Peroxisome,Transport and catabolism;KEGG Abbrevation=abbr:PIPOX
ARMOST_01071	0	2.23941	4.01039	Mycoparasite	AO	IPR006076,IPR023209	FAD dependent oxidoreductase,D-amino-acid oxidase								KEGG_ENZYME=KEGG_ENZYME:1.4.3.3;KEGG Description=D-amino-acid oxidase;KEGG Pathway Description=Metabolism of other amino acids,Metabolism,Glycine, serine and threonine metabolism,D-Arginine and D-ornithine metabolism,Cellular Processes,Biosynthesis of other secondary metabolites,Arginine and proline metabolism,Amino acid metabolism,Penicillin and cephalosporin biosynthesis,Peroxisome,Transport an…
ARMOST_01074	0	2.49917	3.92358	Mycoparasite	AO	IPR006076,IPR023209	FAD dependent oxidoreductase,D-amino-acid oxidase								KEGG_ENZYME=KEGG_ENZYME:1.4.3.3;KEGG Description=D-amino-acid oxidase;KEGG Pathway Description=Metabolism of other amino acids,Metabolism,Glycine, serine and threonine metabolism,D-Arginine and D-ornithine metabolism,Cellular Processes,Biosynthesis of other secondary metabolites,Arginine and proline metabolism,Amino acid metabolism,Penicillin and cephalosporin biosynthesis,Peroxisome,Transport an…
ARMOST_16343	0	2.00161	1.13802	Metabolite	AO	IPR006076,IPR023209	FAD dependent oxidoreductase,D-amino-acid oxidase								KEGG_ENZYME=KEGG_ENZYME:1.4.3.3;KEGG Description=D-amino-acid oxidase;KEGG Pathway Description=Metabolism of other amino acids,Metabolism,Glycine, serine and threonine metabolism,D-Arginine and D-ornithine metabolism,Cellular Processes,Biosynthesis of other secondary metabolites,Arginine and proline metabolism,Amino acid metabolism,Penicillin and cephalosporin biosynthesis,Peroxisome,Transport an…
ARMOST_16637	0	5.33654	5.19239	Metabolite	AO	IPR006094	FAD linked oxidase, N-terminal					PHI:3347	unaffected_pathogenicity	Classically_secreted
ARMOST_16640	0	6.46724	5.49805	Metabolite	AO	IPR006094	FAD linked oxidase, N-terminal	AA7		M20A		PHI:3347	unaffected_pathogenicity	Classically_secreted
ARMOST_16664	0	0.739105	2.23692	Mycoparasite	AO	IPR006094	FAD linked oxidase, N-terminal	AA7		M20A		PHI:3347	unaffected_pathogenicity	Classically_secreted
ARMOST_16666	0	2.85574	4.18738	Mycoparasite	AO	IPR006094	FAD linked oxidase, N-terminal	AA7		M20A		PHI:3347	unaffected_pathogenicity	Classically_secreted
ARMOST_05706	0	-0.189789	5.60678	Mycoparasite	AO	IPR006094,IPR012951	FAD linked oxidase, N-terminal,Berberine/berberine-like	AA7		I29				Classically_secreted
ARMOST_11315	0	2.16631	2.72497	Mycoparasite	AO	IPR006094,IPR012951	FAD linked oxidase, N-terminal,Berberine/berberine-like	AA7		I63		PHI:716	unaffected_pathogenicity	Classically_secreted
ARMOST_15878	0	1.03287	2.29361	Mycoparasite	AO	IPR006094,IPR012951	FAD linked oxidase, N-terminal,Berberine/berberine-like	AA7		S12		PHI:716	unaffected_pathogenicity	Classically_secreted
ARMOST_06934	0	-1.06467	-2.02165	Downtrend	AO	IPR002938	FAD-binding domain
ARMOST_12765	0	2.76198	3.32766	Mycoparasite	AO	IPR002938	FAD-binding domain			S12				UPS
ARMOST_12766	0	2.13378	2.86098	Mycoparasite	AO	IPR002938	FAD-binding domain
ARMOST_17150	0	2.73318	3.71325	Mycoparasite	AO	IPR002938	FAD-binding domain			C48				UPS
ARMOST_17182	0	1.56276	3.08027	Mycoparasite	AO	IPR002938	FAD-binding domain
ARMOST_01141	0	4.56293	4.57964	Mycoparasite	AO	IPR002938,IPR002938	FAD-binding domain,FAD-binding domain
ARMOST_17224	0	3.99483	2.56309	Metabolite	AO	IPR002938,IPR002938	FAD-binding domain,FAD-binding domain					PHI:8803	unaffected_pathogenicity	UPS	KEGG_ENZYME=KEGG_ENZYME:1.14.13.1;KEGG Description=salicylate hydroxylase;KEGG Pathway Description=Naphthalene degradation,Metabolism,Dioxin degradation,Polycyclic aromatic hydrocarbon degradation,Xenobiotics biodegradation and metabolism;KEGG Abbrevation=abbr:E1.14.13.1
ARMOST_01402	0	1.77978	3.04031	Mycoparasite	AO	IPR023753	FAD/NAD(P)-binding domain			S01A				UPS	KEGG Description=apoptosis-inducing factor 2;KEGG Pathway Description=Cell growth and death,Cellular Processes,p53 signaling pathway;KEGG Abbrevation=abbr:AIFM2
ARMOST_09700	0	2.01263	5.58467	Mycoparasite	AO	IPR023753	FAD/NAD(P)-binding domain								KEGG Description=apoptosis-inducing factor 2;KEGG Pathway Description=Cell growth and death,Cellular Processes,p53 signaling pathway;KEGG Abbrevation=abbr:AIFM2
ARMOST_12695	0	2.10638	2.95034	Mycoparasite	AO	IPR023753	FAD/NAD(P)-binding domain	GT4				PHI:2846	lethal		KEGG_ENZYME=KEGG_ENZYME:1.8.1.9;KEGG Description=thioredoxin reductase (NADPH);KEGG Pathway Description=Metabolism of other amino acids,Metabolism,Selenocompound metabolism;KEGG Abbrevation=abbr:TRR,abbr:trxB
ARMOST_15575	0	-1.45597	-2.02311	Downtrend	AO	IPR023753	FAD/NAD(P)-binding domain			C12				UPS
ARMOST_18535	0	4.31548	4.51582	Mycoparasite	AO	IPR023753	FAD/NAD(P)-binding domain								KEGG Description=apoptosis-inducing factor 2;KEGG Pathway Description=Cell growth and death,Cellular Processes,p53 signaling pathway;KEGG Abbrevation=abbr:AIFM2
ARMOST_18537	0	4.92192	5.74198	Mycoparasite	AO	IPR023753	FAD/NAD(P)-binding domain								KEGG Description=apoptosis-inducing factor 2;KEGG Pathway Description=Cell growth and death,Cellular Processes,p53 signaling pathway;KEGG Abbrevation=abbr:AIFM2
ARMOST_20175	0	2.67779	1.96227	Metabolite	AO	IPR023753	FAD/NAD(P)-binding domain								KEGG Description=apoptosis-inducing factor 2;KEGG Pathway Description=Cell growth and death,Cellular Processes,p53 signaling pathway;KEGG Abbrevation=abbr:AIFM2
ARMOST_13927	0	0.252236	2.15741	Mycoparasite	AO	IPR006838,IPR006838	FAR-17a/AIG1-like protein,FAR-17a/AIG1-like protein
ARMOST_18009	0	1.30761	2.27736	Mycoparasite	AO	IPR039702,IPR000092	Farnesyl pyrophosphate synthase-like,Polyprenyl synthetase								KEGG_ENZYME=KEGG_ENZYME:2.5.1.1,KEGG_ENZYME:2.5.1.10;KEGG Description=farnesyl diphosphate synthase;KEGG Pathway Description=Metabolism,Influenza A,Infectious disease: viral,Human T-cell leukemia virus 1 infection,Human Diseases,Brite Hierarchies,Metabolism of terpenoids and polyketides,Prenyltransferases,Protein families: metabolism,Terpenoid backbone biosynthesis;KEGG Abbrevation=abbr:FDPS
ARMOST_02332	0	0.717837	4.26382	Mycoparasite	AO	IPR005804	Fatty acid desaturase domain
ARMOST_02335	0	0.115117	3.02499	Mycoparasite	AO	IPR005804	Fatty acid desaturase domain
ARMOST_07829	0	7.63745	6.52196	Metabolite	AO	IPR005804	Fatty acid desaturase domain
ARMOST_07825	0	-2.53225	-3.26462	Downtrend	AO	IPR006694	Fatty acid hydroxylase					PHI:3035	reduced_virulence		KEGG_ENZYME=KEGG_ENZYME:1.14.19.20;KEGG Description=Delta7-sterol 5-desaturase;KEGG Pathway Description=Metabolism,Lipid metabolism,Steroid biosynthesis;KEGG Abbrevation=abbr:SC5DL,abbr:ERG3
ARMOST_16329	0	-1.73225	-2.19416	Downtrend	AO	IPR006694,IPR001199	Fatty acid hydroxylase,Cytochrome b5-like heme/steroid binding domain					PHI:8646	reduced_virulence		KEGG_ENZYME=KEGG_ENZYME:1.14.18.6;KEGG Description=4-hydroxysphinganine ceramide fatty acyl 2-hydroxylase;KEGG Pathway Description=Enzymes with EC,Not Included in Pathway or Brite,Unclassified: metabolism;KEGG Abbrevation=abbr:SCS7,abbr:FA2H
ARMOST_10922	0	-0.30269	-2.71823	Downtrend	AO	IPR001179,IPR023566	FKBP-type peptidyl-prolyl cis-trans isomerase domain,Peptidyl-prolyl cis-trans isomerase, FKBP-type								KEGG_ENZYME=KEGG_ENZYME:5.2.1.8;KEGG Description=FK506-binding protein 1;KEGG Pathway Description=Chaperones and folding catalysts,Brite Hierarchies,Protein families: genetic information processing;KEGG Abbrevation=abbr:FKBP1
ARMOST_15987	0	-0.55776	-2.83612	Downtrend	AO	IPR001179,IPR023566	FKBP-type peptidyl-prolyl cis-trans isomerase domain,Peptidyl-prolyl cis-trans isomerase, FKBP-type					PHI:548__PHI:2305	reduced_virulence__unaffected_pathogenicity__increased_virulence_(hypervirulence)		KEGG_ENZYME=KEGG_ENZYME:5.2.1.8;KEGG Description=FK506-binding protein 1;KEGG Pathway Description=Chaperones and folding catalysts,Brite Hierarchies,Protein families: genetic information processing;KEGG Abbrevation=abbr:FKBP1
ARMOST_04212	0	2.16909	0.748716	Metabolite	AO	IPR020946	Flavin monooxygenase-like
ARMOST_14214	0	0.57605	2.31945	Mycoparasite	AO	IPR020946	Flavin monooxygenase-like
ARMOST_14764	0	2.53466	2.43628	Metabolite	AO	IPR020946	Flavin monooxygenase-like
ARMOST_15684	0	2.02964	0.77783	Metabolite	AO	IPR020946	Flavin monooxygenase-like			G01				Classically_secreted
ARMOST_08000	0	-1.69588	-2.48433	Downtrend	AO	IPR020946,IPR020946	Flavin monooxygenase-like,Flavin monooxygenase-like								KEGG_ENZYME=KEGG_ENZYME:1.14.13.8;KEGG Description=dimethylaniline monooxygenase (N-oxide forming);KEGG Pathway Description=Xenobiotics biodegradation and metabolism,Metabolism,Drug metabolism - cytochrome P450;KEGG Abbrevation=abbr:FMO
ARMOST_02553	0	6.26179	4.67034	Metabolite	AO	IPR006905,IPR006905	Flavin-dependent halogenase,Flavin-dependent halogenase								KEGG_ENZYME=KEGG_ENZYME:1.14.14;KEGG Description=flavine halogenase;KEGG Pathway Description=Not Included in Pathway or Brite,Enzymes with EC,Unclassified: metabolism;KEGG Abbrevation=abbr:ACLH
ARMOST_02567	0	3.95467	2.99951	Metabolite	AO	IPR006905,IPR006905	Flavin-dependent halogenase,Flavin-dependent halogenase								KEGG_ENZYME=KEGG_ENZYME:1.14.14;KEGG Description=flavine halogenase;KEGG Pathway Description=Not Included in Pathway or Brite,Enzymes with EC,Unclassified: metabolism;KEGG Abbrevation=abbr:ACLH
ARMOST_12786	0	5.98676	5.50573	Metabolite	AO	IPR006905,IPR006905	Flavin-dependent halogenase,Flavin-dependent halogenase								KEGG_ENZYME=KEGG_ENZYME:1.14.14;KEGG Description=flavine halogenase;KEGG Pathway Description=Not Included in Pathway or Brite,Enzymes with EC,Unclassified: metabolism;KEGG Abbrevation=abbr:ACLH
ARMOST_07409	0	1.83357	2.9575	Mycoparasite	AO	IPR000262,IPR000262	FMN-dependent dehydrogenase,FMN-dependent dehydrogenase			M19		PHI:2570	reduced_virulence	Classically_secreted	KEGG Description=exportin-1;KEGG Pathway Description=Chromosome and associated proteins,Brite Hierarchies,Environmental Information Processing,Genetic Information Processing,Human Diseases,Human T-cell leukemia virus 1 infection,Infectious disease: viral,Influenza A,MAPK signaling pathway - fly,Messenger RNA biogenesis,Protein families: genetic information processing,Ribosome biogenesis,Ribosome …
ARMOST_09970	0	-0.776563	-2.17082	Downtrend	AO	IPR000771	Fructose-bisphosphate aldolase, class-II								KEGG_ENZYME=KEGG_ENZYME:4.1.2.13;KEGG Description=fructose-bisphosphate aldolase, class II;KEGG Pathway Description=Fructose and mannose metabolism,Energy metabolism,Carbon fixation in photosynthetic organisms,Carbohydrate metabolism,Glycolysis / Gluconeogenesis,Metabolism,Methane metabolism,Pentose phosphate pathway;KEGG Abbrevation=abbr:FBA,abbr:fbaA
ARMOST_01279	0	0.249651	2.5779	Mycoparasite	AO	IPR024589,IPR002016	Fungal ligninase, C-terminal,Haem peroxidase	AA2						Classically_secreted	KEGG_ENZYME=KEGG_ENZYME:1.11.1.13;KEGG Description=manganese peroxidase;KEGG Pathway Description=Not Included in Pathway or Brite,Enzymes with EC,Unclassified: metabolism;KEGG Abbrevation=abbr:mpn
ARMOST_15463	0	0.610356	2.48317	Mycoparasite	AO	IPR002921	Fungal lipase-like domain			M16A				Classically_secreted
ARMOST_22367	0	-1.18825	-2.53556	Downtrend	AO	IPR002921	Fungal lipase-like domain			S54				Classically_secreted
ARMOST_07838	0	0.780381	2.16458	Mycoparasite	AO	IPR021858	Fungal transcription factor					PHI:1993	unaffected_pathogenicity
ARMOST_11931	0	-1.45096	-2.15031	Downtrend	AO	IPR040976,IPR040976	Fungal-type protein kinase,Fungal-type protein kinase
ARMOST_02092	0	1.7384	2.44454	Mycoparasite	AO	IPR000306	FYVE zinc finger								KEGG_ENZYME=KEGG_ENZYME:2.3.2.31;KEGG Description=E3 ubiquitin-protein ligase RNF34;KEGG Pathway Description=Protein families: genetic information processing,Brite Hierarchies,Ubiquitin system;KEGG Abbrevation=abbr:RNF34
ARMOST_02271	0	2.12972	4.45537	Mycoparasite	AO	IPR025724,IPR001584,IPR013103	GAG-pre-integrase domain,Integrase, catalytic core,Reverse transcriptase, RNA-dependent DNA polymerase
ARMOST_04719	0	-0.598874	-2.51992	Downtrend	AO	IPR041470,IPR007259,IPR040457	Gamma tubulin complex component protein, N-terminal,Gamma-tubulin complex component protein,Gamma tubulin complex component, C-terminal								KEGG Description=gamma-tubulin complex component 5;KEGG Pathway Description=Cytoskeleton proteins,Chromosome and associated proteins,Brite Hierarchies,Protein families: genetic information processing,Protein families: signaling and cellular processes;KEGG Abbrevation=abbr:GCP5,abbr:TUBGCP5
ARMOST_13148	0	-1.64849	-3.10955	Downtrend	AO	IPR009288	Gamma-glutamylcyclotransferase, AIG2-like
ARMOST_13457	0	-2.39137	-3.74931	Downtrend	AO	IPR019378	GDP-fucose protein O-fucosyltransferase
ARMOST_19698	0	3.09086	3.04147	Metabolite	AO	IPR019378	GDP-fucose protein O-fucosyltransferase
ARMOST_05188	0	-1.13054	-2.41255	Downtrend	AO	IPR040151	Gfd2/YDR514C-like
ARMOST_21208	0	2.98598	3.02952	Mycoparasite	AO	IPR011613,IPR011613	GH15-like domain,GH15-like domain	GH15
ARMOST_00920	0	1.74618	2.66725	Mycoparasite	AO	IPR013750,IPR006204,IPR035102	GHMP kinase, C-terminal domain,GHMP kinase N-terminal domain,Phosphomevalonate kinase								KEGG_ENZYME=KEGG_ENZYME:2.7.4.2;KEGG Description=phosphomevalonate kinase;KEGG Pathway Description=Metabolism of terpenoids and polyketides,Metabolism,Terpenoid backbone biosynthesis;KEGG Abbrevation=abbr:mvaK2,abbr:E2.7.4.2
ARMOST_11851	0	0.824757	7.037	Mycoparasite	AO	IPR007867,IPR000172	Glucose-methanol-choline oxidoreductase, C-terminal,Glucose-methanol-choline oxidoreductase, N-terminal	AA3_2		C02A		PHI:9126	reduced_virulence	Classically_secreted	KEGG_ENZYME=KEGG_ENZYME:1.1.99.1;KEGG Description=choline dehydrogenase;KEGG Pathway Description=Amino acid metabolism,Glycine, serine and threonine metabolism,Metabolism;KEGG Abbrevation=abbr:betA,abbr:CHDH
ARMOST_11855	0	0.885186	7.14203	Mycoparasite	AO	IPR007867,IPR000172	Glucose-methanol-choline oxidoreductase, C-terminal,Glucose-methanol-choline oxidoreductase, N-terminal	AA3_2		C02A		PHI:9126	reduced_virulence	Classically_secreted	KEGG_ENZYME=KEGG_ENZYME:1.1.99.1;KEGG Description=choline dehydrogenase;KEGG Pathway Description=Amino acid metabolism,Glycine, serine and threonine metabolism,Metabolism;KEGG Abbrevation=abbr:betA,abbr:CHDH
ARMOST_16609	0	-0.154709	-3.38854	Downtrend	AO	IPR007867,IPR000172	Glucose-methanol-choline oxidoreductase, C-terminal,Glucose-methanol-choline oxidoreductase, N-terminal	AA3_2		C02A		PHI:9126	reduced_virulence	Classically_secreted	KEGG_ENZYME=KEGG_ENZYME:1.1.99.1;KEGG Description=choline dehydrogenase;KEGG Pathway Description=Amino acid metabolism,Glycine, serine and threonine metabolism,Metabolism;KEGG Abbrevation=abbr:betA,abbr:CHDH
ARMOST_17629	0	7.58032	7.37535	Metabolite	AO	IPR007867,IPR000172	Glucose-methanol-choline oxidoreductase, C-terminal,Glucose-methanol-choline oxidoreductase, N-terminal	AA3_2		A01A		PHI:9126	reduced_virulence	Classically_secreted	KEGG_ENZYME=KEGG_ENZYME:1.1.99.1;KEGG Description=choline dehydrogenase;KEGG Pathway Description=Amino acid metabolism,Glycine, serine and threonine metabolism,Metabolism;KEGG Abbrevation=abbr:betA,abbr:CHDH
ARMOST_00430	0	-1.18943	-2.93717	Downtrend	AO	IPR007867,IPR000172,IPR000172	Glucose-methanol-choline oxidoreductase, C-terminal,Glucose-methanol-choline oxidoreductase, N-terminal,Glucose-methanol-choline oxidoreductase, N-terminal	AA3_2		S09X		PHI:3865	reduced_virulence	UPS	KEGG_ENZYME=KEGG_ENZYME:1.1.99.1;KEGG Description=choline dehydrogenase;KEGG Pathway Description=Amino acid metabolism,Glycine, serine and threonine metabolism,Metabolism;KEGG Abbrevation=abbr:betA,abbr:CHDH
ARMOST_16527	0	3.02716	3.25227	Mycoparasite	AO	IPR007867,IPR000172,IPR000172	Glucose-methanol-choline oxidoreductase, C-terminal,Glucose-methanol-choline oxidoreductase, N-terminal,Glucose-methanol-choline oxidoreductase, N-terminal	AA3_2				PHI:9126	reduced_virulence
ARMOST_02077	0	-0.977077	-2.49657	Downtrend	AO	IPR000172,IPR007867	Glucose-methanol-choline oxidoreductase, N-terminal,Glucose-methanol-choline oxidoreductase, C-terminal	AA3_2				PHI:199	reduced_virulence		KEGG_ENZYME=KEGG_ENZYME:1.1.99.1;KEGG Description=choline dehydrogenase;KEGG Pathway Description=Amino acid metabolism,Glycine, serine and threonine metabolism,Metabolism;KEGG Abbrevation=abbr:betA,abbr:CHDH
ARMOST_11604	0	6.53937	7.80233	Mycoparasite	AO	IPR000172,IPR007867	Glucose-methanol-choline oxidoreductase, N-terminal,Glucose-methanol-choline oxidoreductase, C-terminal	AA3_2		C02A		PHI:9126	reduced_virulence	Classically_secreted	KEGG_ENZYME=KEGG_ENZYME:1.1.99.1;KEGG Description=choline dehydrogenase;KEGG Pathway Description=Amino acid metabolism,Glycine, serine and threonine metabolism,Metabolism;KEGG Abbrevation=abbr:betA,abbr:CHDH
ARMOST_11606	0	4.37104	6.10512	Mycoparasite	AO	IPR000172,IPR007867	Glucose-methanol-choline oxidoreductase, N-terminal,Glucose-methanol-choline oxidoreductase, C-terminal	AA3_2		C02A		PHI:9126	reduced_virulence	Classically_secreted	KEGG_ENZYME=KEGG_ENZYME:1.1.99.1;KEGG Description=choline dehydrogenase;KEGG Pathway Description=Amino acid metabolism,Glycine, serine and threonine metabolism,Metabolism;KEGG Abbrevation=abbr:betA,abbr:CHDH
ARMOST_12719	0	0.495552	2.22524	Mycoparasite	AO	IPR000172,IPR007867	Glucose-methanol-choline oxidoreductase, N-terminal,Glucose-methanol-choline oxidoreductase, C-terminal	AA3_2		C02A		PHI:9126	reduced_virulence	Classically_secreted
ARMOST_13218	0	2.39999	2.58665	Mycoparasite	AO	IPR000172,IPR007867	Glucose-methanol-choline oxidoreductase, N-terminal,Glucose-methanol-choline oxidoreductase, C-terminal	AA3_3		C02A		PHI:199	reduced_virulence	UPS	KEGG_ENZYME=KEGG_ENZYME:1.1.3.13;KEGG Description=alcohol oxidase;KEGG Pathway Description=Energy metabolism,Metabolism,Methane metabolism;KEGG Abbrevation=abbr:MOX
ARMOST_13670	0	2.63829	2.69254	Mycoparasite	AO	IPR000172,IPR007867	Glucose-methanol-choline oxidoreductase, N-terminal,Glucose-methanol-choline oxidoreductase, C-terminal	AA3_2		S09X		PHI:9126	reduced_virulence	Classically_secreted	KEGG_ENZYME=KEGG_ENZYME:1.1.99.1;KEGG Description=choline dehydrogenase;KEGG Pathway Description=Amino acid metabolism,Glycine, serine and threonine metabolism,Metabolism;KEGG Abbrevation=abbr:betA,abbr:CHDH
ARMOST_13932	0	-1.95567	-2.28322	Downtrend	AO	IPR000172,IPR007867	Glucose-methanol-choline oxidoreductase, N-terminal,Glucose-methanol-choline oxidoreductase, C-terminal	AA3_2		C02A		PHI:9126	reduced_virulence	UPS	KEGG_ENZYME=KEGG_ENZYME:1.1.99.1;KEGG Description=choline dehydrogenase;KEGG Pathway Description=Amino acid metabolism,Glycine, serine and threonine metabolism,Metabolism;KEGG Abbrevation=abbr:betA,abbr:CHDH
ARMOST_16041	0	3.4775	5.73703	Mycoparasite	AO	IPR000172,IPR007867	Glucose-methanol-choline oxidoreductase, N-terminal,Glucose-methanol-choline oxidoreductase, C-terminal	AA3_2		S09X				Classically_secreted
ARMOST_16604	0	2.98613	3.14898	Mycoparasite	AO	IPR000172,IPR007867	Glucose-methanol-choline oxidoreductase, N-terminal,Glucose-methanol-choline oxidoreductase, C-terminal	AA3_2		A01A		PHI:9126	reduced_virulence	Classically_secreted	KEGG_ENZYME=KEGG_ENZYME:1.1.99.1;KEGG Description=choline dehydrogenase;KEGG Pathway Description=Amino acid metabolism,Glycine, serine and threonine metabolism,Metabolism;KEGG Abbrevation=abbr:betA,abbr:CHDH
ARMOST_16629	0	2.4841	3.5274	Mycoparasite	AO	IPR000172,IPR007867	Glucose-methanol-choline oxidoreductase, N-terminal,Glucose-methanol-choline oxidoreductase, C-terminal	AA3_2		A01A		PHI:9126	reduced_virulence	Classically_secreted	KEGG_ENZYME=KEGG_ENZYME:1.1.99.1;KEGG Description=choline dehydrogenase;KEGG Pathway Description=Amino acid metabolism,Glycine, serine and threonine metabolism,Metabolism;KEGG Abbrevation=abbr:betA,abbr:CHDH
ARMOST_17615	0	2.76647	2.921	Mycoparasite	AO	IPR000172,IPR007867	Glucose-methanol-choline oxidoreductase, N-terminal,Glucose-methanol-choline oxidoreductase, C-terminal	AA3_2		A01A		PHI:9126	reduced_virulence	Classically_secreted	KEGG_ENZYME=KEGG_ENZYME:1.1.99.1;KEGG Description=choline dehydrogenase;KEGG Pathway Description=Amino acid metabolism,Glycine, serine and threonine metabolism,Metabolism;KEGG Abbrevation=abbr:betA,abbr:CHDH
ARMOST_17630	0	6.23785	6.13045	Metabolite	AO	IPR000172,IPR007867	Glucose-methanol-choline oxidoreductase, N-terminal,Glucose-methanol-choline oxidoreductase, C-terminal	AA3_2		C02A		PHI:9126	reduced_virulence	Classically_secreted	KEGG_ENZYME=KEGG_ENZYME:1.1.99.1;KEGG Description=choline dehydrogenase;KEGG Pathway Description=Amino acid metabolism,Glycine, serine and threonine metabolism,Metabolism;KEGG Abbrevation=abbr:betA,abbr:CHDH
ARMOST_18416	0	6.30515	6.1513	Metabolite	AO	IPR000172,IPR007867	Glucose-methanol-choline oxidoreductase, N-terminal,Glucose-methanol-choline oxidoreductase, C-terminal	AA3_2		A01A		PHI:9126	reduced_virulence	Classically_secreted	KEGG_ENZYME=KEGG_ENZYME:1.1.99.1;KEGG Description=choline dehydrogenase;KEGG Pathway Description=Amino acid metabolism,Glycine, serine and threonine metabolism,Metabolism;KEGG Abbrevation=abbr:betA,abbr:CHDH
ARMOST_19175	0	2.21154	2.14047	Metabolite	AO	IPR000172,IPR007867	Glucose-methanol-choline oxidoreductase, N-terminal,Glucose-methanol-choline oxidoreductase, C-terminal	AA3_2		A01A		PHI:9126	reduced_virulence	Classically_secreted	KEGG_ENZYME=KEGG_ENZYME:1.1.99.1;KEGG Description=choline dehydrogenase;KEGG Pathway Description=Amino acid metabolism,Glycine, serine and threonine metabolism,Metabolism;KEGG Abbrevation=abbr:betA,abbr:CHDH
ARMOST_06377	0	-0.698173	-4.19251	Downtrend	AO	IPR000172,IPR000172,IPR007867	Glucose-methanol-choline oxidoreductase, N-terminal,Glucose-methanol-choline oxidoreductase, N-terminal,Glucose-methanol-choline oxidoreductase, C-terminal	AA3_2				PHI:9126	reduced_virulence
ARMOST_15019	0	-1.11066	-2.9731	Downtrend	AO	IPR006097,IPR006096	Glutamate/phenylalanine/leucine/valine dehydrogenase, dimerisation domain,Glutamate/phenylalanine/leucine/valine dehydrogenase, C-terminal								KEGG_ENZYME=KEGG_ENZYME:1.4.1.4;KEGG Description=glutamate dehydrogenase (NADP+);KEGG Pathway Description=Amino acid metabolism,Alanine, aspartate and glutamate metabolism,Arginine biosynthesis,Energy metabolism,Metabolism,Nitrogen metabolism;KEGG Abbrevation=abbr:gdhA,abbr:E1.4.1.4
ARMOST_03084	0	2.77335	3.05021	Mycoparasite	AO	IPR002109	Glutaredoxin								KEGG Description=glutaredoxin 3;KEGG Pathway Description=Chaperones and folding catalysts,Brite Hierarchies,Protein families: genetic information processing;KEGG Abbrevation=abbr:GLRX,abbr:GLRX2,abbr:grxC
ARMOST_13088	0	2.17844	1.90066	Metabolite	AO	IPR000889,IPR000889	Glutathione peroxidase,Glutathione peroxidase					PHI:2153__PHI:2356	reduced_virulence		KEGG_ENZYME=KEGG_ENZYME:1.11.1.24;KEGG Description=peroxiredoxin;KEGG Pathway Description=Not Included in Pathway or Brite,Enzymes with EC,Unclassified: metabolism;KEGG Abbrevation=abbr:GPX
ARMOST_17331	0	2.76478	2.69249	Metabolite	AO	IPR004046,IPR004045	Glutathione S-transferase, C-terminal,Glutathione S-transferase, N-terminal
ARMOST_00405	0	3.29237	5.93028	Mycoparasite	AO	IPR004045	Glutathione S-transferase, N-terminal
ARMOST_02145	0	4.69316	4.67126	Metabolite	AO	IPR004045	Glutathione S-transferase, N-terminal
ARMOST_02146	0	5.4857	6.37918	Mycoparasite	AO	IPR004045	Glutathione S-transferase, N-terminal
ARMOST_02151	0	0.421796	8.69695	Mycoparasite	AO	IPR004045	Glutathione S-transferase, N-terminal
ARMOST_02157	0	2.02081	0.588141	Metabolite	AO	IPR004045	Glutathione S-transferase, N-terminal
ARMOST_02173	0	0.424659	2.9629	Mycoparasite	AO	IPR004045	Glutathione S-transferase, N-terminal
ARMOST_02252	0	3.00536	4.07921	Mycoparasite	AO	IPR004045	Glutathione S-transferase, N-terminal
ARMOST_02262	0	2.75877	3.83474	Mycoparasite	AO	IPR004045	Glutathione S-transferase, N-terminal
ARMOST_02278	0	3.77086	3.40463	Metabolite	AO	IPR004045	Glutathione S-transferase, N-terminal
ARMOST_09323	0	4.31401	6.28567	Mycoparasite	AO	IPR004045	Glutathione S-transferase, N-terminal
ARMOST_11496	0	1.62611	5.97141	Mycoparasite	AO	IPR004045	Glutathione S-transferase, N-terminal
ARMOST_17307	0	5.92025	5.39579	Metabolite	AO	IPR004045	Glutathione S-transferase, N-terminal
ARMOST_19530	0	1.51458	2.06618	Mycoparasite	AO	IPR004045	Glutathione S-transferase, N-terminal
ARMOST_20177	0	4.41805	3.68766	Metabolite	AO	IPR004045	Glutathione S-transferase, N-terminal								KEGG_ENZYME=KEGG_ENZYME:2.5.1.18;KEGG Description=glutathione S-transferase;KEGG Pathway Description=Cardiovascular disease,Cancer: specific types,Cancer: overview,Brite Hierarchies,Aging,Chemical carcinogenesis,Drug metabolism - cytochrome P450,Drug metabolism - other enzymes,Drug resistance: antineoplastic,Fluid shear stress and atherosclerosis,Glutathione metabolism,Hepatocellular carcinoma,Hu…
ARMOST_05242	0	5.58491	6.12002	Mycoparasite	AO	IPR004045,IPR004046	Glutathione S-transferase, N-terminal,Glutathione S-transferase, C-terminal								KEGG_ENZYME=KEGG_ENZYME:1.8.4;KEGG Description=GSH-dependent disulfide-bond oxidoreductase;KEGG Pathway Description=Not Included in Pathway or Brite,Enzymes with EC,Unclassified: metabolism;KEGG Abbrevation=abbr:yfcG,abbr:yghU
ARMOST_17337	0	2.175	2.1798	Mycoparasite	AO	IPR004045,IPR004046	Glutathione S-transferase, N-terminal,Glutathione S-transferase, C-terminal
ARMOST_09636	0	1.53903	2.25795	Mycoparasite	AO	IPR011128,IPR006109	Glycerol-3-phosphate dehydrogenase, NAD-dependent, N-terminal,Glycerol-3-phosphate dehydrogenase, NAD-dependent, C-terminal					PHI:9338	reduced_virulence		KEGG_ENZYME=KEGG_ENZYME:1.1.1.94;KEGG Description=glycerol-3-phosphate dehydrogenase (NAD(P)+);KEGG Pathway Description=Glycerophospholipid metabolism,Lipid metabolism,Metabolism;KEGG Abbrevation=abbr:gpsA
ARMOST_06020	0	1.75201	2.05825	Mycoparasite	AO	IPR009836	Glycine-rich domain-containing protein-like
ARMOST_09365	0	2.58675	2.54654	Metabolite	AO	IPR041524	Glycoside hydrolase 131, catalytic N-terminal	GH131
ARMOST_08096	0	-1.09552	-2.45162	Downtrend	AO	IPR001000,IPR000254	Glycoside hydrolase family 10 domain,Cellulose-binding domain, fungal	GH10		S09X		PHI:2207	reduced_virulence	Classically_secreted	KEGG_ENZYME=KEGG_ENZYME:3.2.1.8;KEGG Description=endo-1,4-beta-xylanase;KEGG Pathway Description=Unclassified: metabolism,Not Included in Pathway or Brite,Enzymes with EC;KEGG Abbrevation=abbr:E3.2.1.8,abbr:xynA
ARMOST_12600	0	2.28365	2.05673	Metabolite	AO	IPR002594,IPR002594	Glycoside hydrolase family 12,Glycoside hydrolase family 12	GH12		M16B		PHI:6868	effector_(plant_avirulence_determinant)	Classically_secreted	KEGG_ENZYME=KEGG_ENZYME:3.2.1.151;KEGG Description=xyloglucan-specific endo-beta-1,4-glucanase;KEGG Pathway Description=Not Included in Pathway or Brite,Enzymes with EC,Unclassified: metabolism;KEGG Abbrevation=abbr:XEG
ARMOST_06797	0	2.62034	5.33728	Mycoparasite	AO	IPR000757	Glycoside hydrolase family 16
ARMOST_07466	0	2.94769	0.960844	Metabolite	AO	IPR000757	Glycoside hydrolase family 16	GH16_1				PHI:6265	reduced_virulence	Classically_secreted
ARMOST_07475	0	-1.80583	-3.79803	Downtrend	AO	IPR000757	Glycoside hydrolase family 16	GH16_1				PHI:6265	reduced_virulence	Classically_secreted
ARMOST_14905	0	2.86346	2.71527	Metabolite	AO	IPR000757	Glycoside hydrolase family 16	GH16_23		M14A				Classically_secreted
ARMOST_03336	0	-2.4715	-3.3142	Downtrend	AO	IPR001223	Glycoside hydrolase family 18, catalytic domain	GH18		A01A		PHI:144	reduced_virulence	Classically_secreted	KEGG_ENZYME=KEGG_ENZYME:3.2.1.14;KEGG Description=chitinase;KEGG Pathway Description=Carbohydrate metabolism,Amino sugar and nucleotide sugar metabolism,Metabolism;KEGG Abbrevation=abbr:E3.2.1.14
ARMOST_05720	0	1.08829	2.21652	Mycoparasite	AO	IPR001223	Glycoside hydrolase family 18, catalytic domain	GH18		S08A		PHI:7320	unaffected_pathogenicity	Classically_secreted	KEGG_ENZYME=KEGG_ENZYME:3.2.1.14;KEGG Description=chitinase;KEGG Pathway Description=Carbohydrate metabolism,Amino sugar and nucleotide sugar metabolism,Metabolism;KEGG Abbrevation=abbr:E3.2.1.14
ARMOST_07163	0	-2.49978	-4.06506	Downtrend	AO	IPR001223	Glycoside hydrolase family 18, catalytic domain	GH18						Classically_secreted
ARMOST_01782	0	-2.90337	-3.74971	Downtrend	AO	IPR001382	Glycoside hydrolase family 47	GH47		S08A		PHI:2510	unaffected_pathogenicity	UPS
ARMOST_07252	0	-3.38793	-4.29777	Downtrend	AO	IPR001382	Glycoside hydrolase family 47	GH47		S08A		PHI:2510	unaffected_pathogenicity	Classically_secreted
ARMOST_11029	0	-0.871196	-2.47054	Downtrend	AO	IPR005197	Glycoside hydrolase family 71	GH71		M18				Classically_secreted	KEGG_ENZYME=KEGG_ENZYME:3.2.1.59;KEGG Description=glucan endo-1,3-alpha-glucosidase;KEGG Pathway Description=Enzymes with EC,Not Included in Pathway or Brite,Unclassified: metabolism;KEGG Abbrevation=abbr:E3.2.1.59
ARMOST_15821	0	-4.42797	-7.68656	Downtrend	AO	IPR005197	Glycoside hydrolase family 71	GH71		T01A	Note=GPI-anchor			Classically_secreted	KEGG_ENZYME=KEGG_ENZYME:3.2.1.59;KEGG Description=glucan endo-1,3-alpha-glucosidase;KEGG Pathway Description=Enzymes with EC,Not Included in Pathway or Brite,Unclassified: metabolism;KEGG Abbrevation=abbr:E3.2.1.59
ARMOST_10283	0	-1.39196	-2.09511	Downtrend	AO	IPR006102,IPR041625,IPR041447	Glycoside hydrolase, family 2, immunoglobulin-like beta-sandwich,Beta-mannosidase, Ig-fold domain,Mannosidase Ig/CBM-like domain	GH2							KEGG_ENZYME=KEGG_ENZYME:3.2.1.25;KEGG Description=beta-mannosidase;KEGG Pathway Description=Metabolism,Lysosome,Glycan biosynthesis and metabolism,Cellular Processes,Other glycan degradation,Transport and catabolism;KEGG Abbrevation=abbr:manB,abbr:E3.2.1.25,abbr:MANBA
ARMOST_17334	0	-1.35017	-2.04199	Downtrend	AO	IPR000743	Glycoside hydrolase, family 28	GH28				PHI:103__PHI:1027	reduced_virulence__unaffected_pathogenicity	Classically_secreted
ARMOST_03596	0	-0.766667	-2.06274	Downtrend	AO	IPR001547	Glycoside hydrolase, family 5	GH5_50		M26		PHI:3859	reduced_virulence	UPS	KEGG_ENZYME=KEGG_ENZYME:3.2.1.58;KEGG Description=glucan 1,3-beta-glucosidase;KEGG Pathway Description=Metabolism,Carbohydrate metabolism,Starch and sucrose metabolism;KEGG Abbrevation=abbr:E3.2.1.58
ARMOST_10261	0	-0.98099	-2.15113	Downtrend	AO	IPR001547	Glycoside hydrolase, family 5	GH5_22
ARMOST_17208	0	-2.45738	-2.62492	Downtrend	AO	IPR001547	Glycoside hydrolase, family 5	GH5_15				PHI:323	reduced_virulence	Classically_secreted	KEGG_ENZYME=KEGG_ENZYME:3.2.1.75;KEGG Description=glucan endo-1,6-beta-glucosidase;KEGG Pathway Description=Unclassified: metabolism,Not Included in Pathway or Brite,Enzymes with EC;KEGG Abbrevation=abbr:EXGB
ARMOST_01648	0	-0.993533	-3.61466	Downtrend	AO	IPR005103	Glycoside hydrolase, family 61	AA9		C56				Classically_secreted	KEGG_ENZYME=KEGG_ENZYME:1.14.99.54;KEGG Description=lytic cellulose monooxygenase (C1-hydroxylating);KEGG Pathway Description=Not Included in Pathway or Brite,Enzymes with EC,Unclassified: metabolism;KEGG Abbrevation=abbr:E1.14.99.54
ARMOST_17862	0	-0.798925	-2.44073	Downtrend	AO	IPR005103	Glycoside hydrolase, family 61	AA9		C56		PHI:1575	unaffected_pathogenicity	UPS	KEGG_ENZYME=KEGG_ENZYME:1.14.99.54;KEGG Description=lytic cellulose monooxygenase (C1-hydroxylating);KEGG Pathway Description=Not Included in Pathway or Brite,Enzymes with EC,Unclassified: metabolism;KEGG Abbrevation=abbr:E1.14.99.54
ARMOST_00450	0	-1.24642	-2.13002	Downtrend	AO	IPR005198	Glycoside hydrolase, family 76	GH76		M41				Classically_secreted
ARMOST_20904	0	1.99255	3.26199	Mycoparasite	AO	IPR005198	Glycoside hydrolase, family 76							UPS
ARMOST_01831	0	-0.996824	-4.80144	Downtrend	AO	IPR011683,IPR011683	Glycosyl hydrolase family 53,Glycosyl hydrolase family 53	GH53						UPS	KEGG_ENZYME=KEGG_ENZYME:3.2.1.89;KEGG Description=arabinogalactan endo-1,4-beta-galactosidase;KEGG Pathway Description=Not Included in Pathway or Brite,Enzymes with EC,Unclassified: metabolism;KEGG Abbrevation=abbr:E3.2.1.89
ARMOST_00458	0	-2.33938	-3.15917	Downtrend	AO	IPR012939,IPR041371	Glycosyl hydrolase family 92,Glycosyl hydrolase family 92 N-terminal domain	GH92		M14A				Classically_secreted
ARMOST_05929	0	-0.93064	-2.73223	Downtrend	AO	IPR006047	Glycosyl hydrolase, family 13, catalytic domain	GH13_40				PHI:6732	reduced_virulence__unaffected_pathogenicity		KEGG_ENZYME=KEGG_ENZYME:3.2.1.10;KEGG Description=oligo-1,6-glucosidase;KEGG Pathway Description=Starch and sucrose metabolism,Metabolism,Galactose metabolism,Carbohydrate metabolism;KEGG Abbrevation=abbr:IMA,abbr:malL
ARMOST_00145	0	-0.267152	2.44206	Mycoparasite	AO	IPR002495	Glycosyl transferase, family 8	GT8
ARMOST_09117	0	0.800216	2.38849	Mycoparasite	AO	IPR002495	Glycosyl transferase, family 8	GT8							KEGG_ENZYME=KEGG_ENZYME:2.4.1.123;KEGG Description=inositol 3-alpha-galactosyltransferase;KEGG Pathway Description=Carbohydrate metabolism,Galactose metabolism,Metabolism;KEGG Abbrevation=abbr:GOLS
ARMOST_03306	0	4.59648	5.01486	Mycoparasite	AO	IPR007657,IPR007657	Glycosyltransferase 61,Glycosyltransferase 61
ARMOST_17851	0	-1.67692	-2.35359	Downtrend	AO	IPR007657,IPR007657	Glycosyltransferase 61,Glycosyltransferase 61							UPS
ARMOST_10761	0	1.12373	2.52067	Mycoparasite	AO	IPR004276,IPR002213	Glycosyltransferase family 28, N-terminal domain,UDP-glucuronosyl/UDP-glucosyltransferase	GT1				PHI:10018	unaffected_pathogenicity		KEGG_ENZYME=KEGG_ENZYME:2.4.1.173;KEGG Description=sterol 3beta-glucosyltransferase;KEGG Pathway Description=Protein families: metabolism,Glycosyltransferases,Brite Hierarchies;KEGG Abbrevation=abbr:E2.4.1.173
ARMOST_11384	0	1.40261	-0.709572	Metabolite	AO	IPR000182	GNAT domain
ARMOST_15452	0	-2.05159	-2.40897	Downtrend	AO	IPR000182	GNAT domain
ARMOST_21569	0	1.13819	2.01525	Mycoparasite	AO	IPR000182	GNAT domain
ARMOST_12567	0	0.402547	4.22745	Mycoparasite	AO	IPR000182,IPR039143	GNAT domain,Glucosamine 6-phosphate N-acetyltransferase								KEGG_ENZYME=KEGG_ENZYME:2.3.1.4;KEGG Description=glucosamine-phosphate N-acetyltransferase;KEGG Pathway Description=Amino sugar and nucleotide sugar metabolism,Carbohydrate metabolism,Metabolism;KEGG Abbrevation=abbr:GNPNAT1,abbr:GNA1
ARMOST_17820	0	-1.31914	-2.74857	Downtrend	AO	IPR001499,IPR001499	GPCR fungal pheromone mating factor, STE3,GPCR fungal pheromone mating factor, STE3					PHI:292	reduced_virulence		KEGG Description=pheromone a factor receptor;KEGG Pathway Description=Signal transduction,Protein families: signaling and cellular processes,MAPK signaling pathway - yeast,G protein-coupled receptors,Environmental Information Processing,Brite Hierarchies;KEGG Abbrevation=abbr:STE3
ARMOST_05379	0	2.07309	3.06661	Mycoparasite	AO	IPR032677	GTP cyclohydrolase II								KEGG_ENZYME=KEGG_ENZYME:3.5.4.25;KEGG Description=GTP cyclohydrolase II;KEGG Pathway Description=Metabolism,Folate biosynthesis,Cellular Processes,Cellular community - prokaryotes,Metabolism of cofactors and vitamins,Quorum sensing,Riboflavin metabolism;KEGG Abbrevation=abbr:ribA,abbr:RIB1
ARMOST_21766	0	-0.163786	-5.23236	Downtrend	AO	IPR001019,IPR001019	Guanine nucleotide binding protein (G-protein), alpha subunit,Guanine nucleotide binding protein (G-protein), alpha subunit					PHI:79	unaffected_pathogenicity
ARMOST_13792	0	0.91105	2.38812	Mycoparasite	AO	IPR001019,IPR001019,IPR001019	Guanine nucleotide binding protein (G-protein), alpha subunit,Guanine nucleotide binding protein (G-protein), alpha subunit,Guanine nucleotide binding protein (G-protein), alpha subunit					PHI:79	unaffected_pathogenicity		KEGG Description=guanine nucleotide-binding protein alpha-1 subunit;KEGG Pathway Description=Protein families: signaling and cellular processes,MAPK signaling pathway - yeast,GTP-binding proteins,Environmental Information Processing,Brite Hierarchies,Signal transduction;KEGG Abbrevation=abbr:GPA1
ARMOST_13770	0	-3.3741	-4.07972	Downtrend	AO	IPR000026	Guanine-specific ribonuclease N1/T1/U2							UPS
ARMOST_13800	0	-3.88216	-5.04504	Downtrend	AO	IPR000026	Guanine-specific ribonuclease N1/T1/U2							Classically_secreted
ARMOST_13801	0	5.54435	6.0473	Mycoparasite	AO	IPR000026	Guanine-specific ribonuclease N1/T1/U2							Classically_secreted
ARMOST_18738	0	-1.49017	0.751922	Mycoparasite	AO	IPR002016	Haem peroxidase	AA2				PHI:5186	reduced_virulence	Classically_secreted
ARMOST_13010	0	1.48859	3.60596	Mycoparasite	AO	IPR019791	Haem peroxidase, animal-type					PHI:496	increased_virulence_(hypervirulence)		KEGG_ENZYME=KEGG_ENZYME:1.13.11.62;KEGG Description=linoleate 10R-lipoxygenase;KEGG Pathway Description=Metabolism,Lipid metabolism,Linoleic acid metabolism;KEGG Abbrevation=abbr:PPOC
ARMOST_01179	0	-0.0341176	2.21115	Mycoparasite	AO	IPR002016,IPR024589	Haem peroxidase,Fungal ligninase, C-terminal	AA2						Classically_secreted	KEGG_ENZYME=KEGG_ENZYME:1.11.1.13;KEGG Description=manganese peroxidase;KEGG Pathway Description=Not Included in Pathway or Brite,Enzymes with EC,Unclassified: metabolism;KEGG Abbrevation=abbr:mpn
ARMOST_13768	0	1.56033	2.41909	Mycoparasite	AO	IPR041492	Haloacid dehalogenase-like hydrolase								KEGG_ENZYME=KEGG_ENZYME:3.8.1.2;KEGG Description=2-haloacid dehalogenase;KEGG Pathway Description=Xenobiotics biodegradation and metabolism,Metabolism,Chlorocyclohexane and chlorobenzene degradation,Chloroalkane and chloroalkene degradation;KEGG Abbrevation=abbr:E3.8.1.2
ARMOST_20553	0	1.70519	2.63007	Mycoparasite	AO	IPR041492	Haloacid dehalogenase-like hydrolase
ARMOST_20575	0	1.8294	3.67277	Mycoparasite	AO	IPR041492	Haloacid dehalogenase-like hydrolase
ARMOST_06266	0	1.01105	2.22556	Mycoparasite	AO	IPR008906	HAT, C-terminal dimerisation domain
ARMOST_20477	0	-1.78989	3.78835	Mycoparasite	AO	IPR008906	HAT, C-terminal dimerisation domain
ARMOST_04971	0	-1.61541	-2.29663	Downtrend	AO	IPR000232,IPR027725	Heat shock factor (HSF)-type, DNA-binding,Heat shock transcription factor family					PHI:1631	unaffected_pathogenicity
ARMOST_09916	0	3.38895	3.90481	Mycoparasite	AO	IPR006121	Heavy metal-associated domain, HMA					PHI:8812	unaffected_pathogenicity__reduced_virulence
ARMOST_09917	0	0.285647	3.10784	Mycoparasite	AO	IPR006121	Heavy metal-associated domain, HMA					PHI:8812	unaffected_pathogenicity__reduced_virulence
ARMOST_03077	0	-1.48149	-3.643	Downtrend	AO	IPR001650,IPR000330	Helicase, C-terminal,SNF2-related, N-terminal domain					PHI:1552	unaffected_pathogenicity		KEGG_ENZYME=KEGG_ENZYME:3.6.4;KEGG Description=DNA repair and recombination protein RAD54B;KEGG Pathway Description=Protein families: genetic information processing,Homologous recombination,Genetic Information Processing,DNA repair and recombination proteins,Brite Hierarchies,Replication and repair;KEGG Abbrevation=abbr:RAD54B
ARMOST_03546	0	-1.15714	-2.18669	Downtrend	AO	IPR001650,IPR000330	Helicase, C-terminal,SNF2-related, N-terminal domain					PHI:1552	unaffected_pathogenicity		KEGG Description=ATP-dependent DNA helicase;KEGG Pathway Description=Protein families: genetic information processing,Chromosome and associated proteins,Brite Hierarchies;KEGG Abbrevation=abbr:HELLS,abbr:DDM1
ARMOST_17376	0	3.79651	6.41913	Mycoparasite	AO	IPR025476,IPR010285	Helitron helicase-like domain,DNA helicase Pif1-like								KEGG_ENZYME=KEGG_ENZYME:3.6.4.12;KEGG Description=ATP-dependent DNA helicase PIF1;KEGG Pathway Description=Protein families: genetic information processing,Mitochondrial biogenesis,DNA replication proteins,Brite Hierarchies;KEGG Abbrevation=abbr:PIF1
ARMOST_11457	0	0.174512	3.39072	Mycoparasite	AO	IPR010730	Heterokaryon incompatibility
ARMOST_12748	0	0.433038	2.4916	Mycoparasite	AO	IPR010730	Heterokaryon incompatibility
ARMOST_15704	0	2.00177	3.32271	Mycoparasite	AO	IPR010730	Heterokaryon incompatibility
ARMOST_18313	0	1.5221	2.82825	Mycoparasite	AO	IPR010730	Heterokaryon incompatibility
ARMOST_19955	0	2.51514	3.93733	Mycoparasite	AO	IPR010730	Heterokaryon incompatibility
ARMOST_21491	0	1.37245	2.68763	Mycoparasite	AO	IPR010730	Heterokaryon incompatibility
ARMOST_09104	0	-0.744463	-6.03196	Downtrend	AO	IPR003265	HhH-GPD domain								KEGG_ENZYME=KEGG_ENZYME:3.2.2;KEGG Description=methyl-CpG-binding domain protein 4;KEGG Pathway Description=DNA repair and recombination proteins,Chromosome and associated proteins,Brite Hierarchies,Base excision repair,Genetic Information Processing,Protein families: genetic information processing,Replication and repair;KEGG Abbrevation=abbr:MBD4
ARMOST_06173	0	-2.30528	-6.09306	Downtrend	AO	IPR009071	High mobility group box domain
ARMOST_07654	0	-3.40601	-5.24062	Downtrend	AO	IPR009071	High mobility group box domain
ARMOST_08333	0	1.86846	4.13723	Mycoparasite	AO	IPR009071	High mobility group box domain					PHI:475	loss_of_pathogenicity
ARMOST_07442	0	-1.35073	-2.28643	Downtrend	AO	IPR037647	HIRA-interacting protein 3
ARMOST_11106	0	-1.61533	-3.38623	Downtrend	AO	IPR013078	Histidine phosphatase superfamily, clade-1
ARMOST_13223	0	-1.64619	-2.38206	Downtrend	AO	IPR000560	Histidine phosphatase superfamily, clade-2
ARMOST_01653	0	-1.11592	-2.90788	Downtrend	AO	IPR032454,IPR007125	Histone H2A, C-terminal domain,Histone H2A/H2B/H3					PHI:1468	unaffected_pathogenicity		KEGG Description=histone H2A;KEGG Pathway Description=Substance dependence,Protein families: signaling and cellular processes,Protein families: genetic information processing,Necroptosis,Immune disease,Human Diseases,Exosome,Chromosome and associated proteins,Cellular Processes,Cell growth and death,Brite Hierarchies,Alcoholism,Systemic lupus erythematosus;KEGG Abbrevation=abbr:H2A
ARMOST_06748	0	-1.12634	-3.00109	Downtrend	AO	IPR000164,IPR007125	Histone H3/CENP-A,Histone H2A/H2B/H3								KEGG Description=histone H3;KEGG Pathway Description=Cancer: overview,Brite Hierarchies,Alcoholism,Chromosome and associated proteins,Exosome,Human Diseases,Immune disease,Infectious disease: bacterial,Protein families: genetic information processing,Protein families: signaling and cellular processes,Shigellosis,Substance dependence,Systemic lupus erythematosus,Transcriptional misregulation in ca…
ARMOST_06755	0	-1.01425	-3.01363	Downtrend	AO	IPR000164,IPR007125	Histone H3/CENP-A,Histone H2A/H2B/H3								KEGG Description=histone H3;KEGG Pathway Description=Cancer: overview,Brite Hierarchies,Alcoholism,Chromosome and associated proteins,Exosome,Human Diseases,Immune disease,Infectious disease: bacterial,Protein families: genetic information processing,Protein families: signaling and cellular processes,Shigellosis,Substance dependence,Systemic lupus erythematosus,Transcriptional misregulation in ca…
ARMOST_04087	0	3.58578	5.34699	Mycoparasite	AO	IPR003615	HNH nuclease
ARMOST_01241	0	1.13618	2.7123	Mycoparasite	AO	IPR001356	Homeobox domain
ARMOST_19450	0	-0.316947	2.03457	Mycoparasite	AO	IPR001356	Homeobox domain
ARMOST_10633	0	3.71999	3.70382	Metabolite	AO	IPR008422	Homeobox KN domain					PHI:1513	unaffected_pathogenicity
ARMOST_09557	0	-0.845611	-2.13678	Downtrend	AO	IPR003511	HORMA domain								KEGG Description=mitotic spindle assembly checkpoint protein MAD2B;KEGG Pathway Description=Cellular Processes,Cell growth and death,Cell cycle,Brite Hierarchies,Bacterial invasion of epithelial cells,Chromosome and associated proteins,Endocrine system,Human Diseases,Infectious disease: bacterial,Oocyte meiosis,Organismal Systems,Progesterone-mediated oocyte maturation,Protein families: genetic i…
ARMOST_15618	0	1.10709	2.78679	Mycoparasite	AO	IPR003511	HORMA domain								KEGG Description=meiosis-specific protein;KEGG Pathway Description=Meiosis - yeast,Cellular Processes,Cell growth and death;KEGG Abbrevation=abbr:HOP1,abbr:HORMAD
ARMOST_00242	0	-3.26119	-4.43861	Downtrend	AO	IPR001338	Hydrophobin							Classically_secreted
ARMOST_00265	0	-3.09697	-6.22301	Downtrend	AO	IPR001338	Hydrophobin							Classically_secreted
ARMOST_00270	0	-6.7128	-9.90991	Downtrend	AO	IPR001338	Hydrophobin							Classically_secreted
ARMOST_00279	0	-6.79908	-10.1519	Downtrend	AO	IPR001338	Hydrophobin							Classically_secreted
ARMOST_00281	0	-5.33421	-8.27453	Downtrend	AO	IPR001338	Hydrophobin							Classically_secreted
ARMOST_04753	0	-3.62595	-4.36466	Downtrend	AO	IPR001338	Hydrophobin							Classically_secreted
ARMOST_04909	0	-3.20271	-4.35327	Downtrend	AO	IPR001338	Hydrophobin							Classically_secreted
ARMOST_09994	0	-2.6857	-3.657	Downtrend	AO	IPR001338	Hydrophobin							Classically_secreted
ARMOST_09996	0	-4.27504	-5.13831	Downtrend	AO	IPR001338	Hydrophobin							Classically_secreted
ARMOST_09997	0	-1.89677	-4.28734	Downtrend	AO	IPR001338	Hydrophobin					PHI:9243	reduced_virulence	Classically_secreted
ARMOST_11482	0	-1.96472	-2.7154	Downtrend	AO	IPR001338	Hydrophobin							Classically_secreted
ARMOST_11483	0	-3.45298	-4.57826	Downtrend	AO	IPR001338	Hydrophobin					PHI:9243	reduced_virulence	Classically_secreted
ARMOST_12464	0	-4.34518	-5.87394	Downtrend	AO	IPR001338	Hydrophobin							Classically_secreted
ARMOST_13482	0	-2.06855	-2.35435	Downtrend	AO	IPR001338	Hydrophobin							Classically_secreted
ARMOST_15834	0	-3.09494	-3.85273	Downtrend	AO	IPR001338	Hydrophobin							Classically_secreted
ARMOST_17932	0	-1.72921	-2.30027	Downtrend	AO	IPR001338	Hydrophobin
ARMOST_17941	0	-2.42246	-3.02609	Downtrend	AO	IPR001338	Hydrophobin					PHI:7941	reduced_virulence	Classically_secreted
ARMOST_17946	0	-2.00035	-2.4905	Downtrend	AO	IPR001338	Hydrophobin					PHI:9243	reduced_virulence	Classically_secreted
ARMOST_17948	0	-2.05728	-2.17796	Downtrend	AO	IPR001338	Hydrophobin							Classically_secreted
ARMOST_17956	0	-2.91116	-5.7222	Downtrend	AO	IPR001338	Hydrophobin					PHI:9243	reduced_virulence	Classically_secreted
ARMOST_17958	0	-3.40175	-7.48701	Downtrend	AO	IPR001338	Hydrophobin							Classically_secreted
ARMOST_17965	0	-2.75311	-4.76879	Downtrend	AO	IPR001338	Hydrophobin							Classically_secreted
ARMOST_17968	0	0.563064	2.7641	Mycoparasite	AO	IPR001338	Hydrophobin							Classically_secreted
ARMOST_17970	0	-2.36743	-2.53457	Downtrend	AO	IPR001338	Hydrophobin							Classically_secreted
ARMOST_17997	0	-1.35236	-2.55176	Downtrend	AO	IPR001338	Hydrophobin							Classically_secreted
ARMOST_22336	0	-6.41469	-10.9608	Downtrend	AO	IPR001338	Hydrophobin							Classically_secreted
ARMOST_22338	0	-5.57682	-8.4131	Downtrend	AO	IPR001338	Hydrophobin							Classically_secreted
ARMOST_16420	0	1.87824	2.59109	Mycoparasite	AO	IPR002202,IPR000731,IPR002202	Hydroxymethylglutaryl-CoA reductase, class I/II,Sterol-sensing domain,Hydroxymethylglutaryl-CoA reductase, class I/II					PHI:1006	reduced_virulence		KEGG_ENZYME=KEGG_ENZYME:1.1.1.34;KEGG Description=hydroxymethylglutaryl-CoA reductase (NADPH);KEGG Pathway Description=Signal transduction,Organismal Systems,Metabolism of terpenoids and polyketides,Metabolism,Environmental Information Processing,Digestive system,Bile secretion,AMPK signaling pathway,Terpenoid backbone biosynthesis;KEGG Abbrevation=abbr:HMGCR
ARMOST_00163	0	-1.9015	-2.30118	Downtrend	AO	IPR007743	Immunity-related GTPases-like
ARMOST_05133	0	-1.38039	-2.68244	Downtrend	AO	IPR001494	Importin-beta, N-terminal domain
ARMOST_04226	0	2.13643	2.04475	Metabolite	AO	IPR000898,IPR000898	Indoleamine 2,3-dioxygenase,Indoleamine 2,3-dioxygenase								KEGG_ENZYME=KEGG_ENZYME:1.13.11.52;KEGG Description=indoleamine 2,3-dioxygenase;KEGG Pathway Description=African trypanosomiasis,Amino acid metabolism,Human Diseases,Infectious disease: parasitic,Metabolism,Tryptophan metabolism;KEGG Abbrevation=abbr:INDO,abbr:IDO
ARMOST_13362	0	1.70418	2.36996	Mycoparasite	AO	IPR000898,IPR000898	Indoleamine 2,3-dioxygenase,Indoleamine 2,3-dioxygenase								KEGG_ENZYME=KEGG_ENZYME:1.13.11.52;KEGG Description=indoleamine 2,3-dioxygenase;KEGG Pathway Description=African trypanosomiasis,Amino acid metabolism,Human Diseases,Infectious disease: parasitic,Metabolism,Tryptophan metabolism;KEGG Abbrevation=abbr:INDO,abbr:IDO
ARMOST_13365	0	2.64439	1.92884	Metabolite	AO	IPR000898,IPR000898	Indoleamine 2,3-dioxygenase,Indoleamine 2,3-dioxygenase								KEGG_ENZYME=KEGG_ENZYME:1.13.11.52;KEGG Description=indoleamine 2,3-dioxygenase;KEGG Pathway Description=African trypanosomiasis,Amino acid metabolism,Human Diseases,Infectious disease: parasitic,Metabolism,Tryptophan metabolism;KEGG Abbrevation=abbr:INDO,abbr:IDO
ARMOST_09300	0	1.24667	2.1922	Mycoparasite	AO	IPR038014	Ino80 subunit 1								KEGG Description=Ino eighty subunit 1;KEGG Pathway Description=Brite Hierarchies,Chromosome and associated proteins,Protein families: genetic information processing;KEGG Abbrevation=abbr:IES1
ARMOST_01870	0	-2.23441	-3.68951	Downtrend	AO	IPR000760	Inositol monophosphatase-like					PHI:3915	loss_of_pathogenicity		KEGG_ENZYME=KEGG_ENZYME:3.1.3.25;KEGG Description=myo-inositol-1(or 4)-monophosphatase;KEGG Pathway Description=Phosphatidylinositol signaling system,Metabolism,Inositol phosphate metabolism,Environmental Information Processing,Carbohydrate metabolism,Biosynthesis of other secondary metabolites,Signal transduction,Streptomycin biosynthesis;KEGG Abbrevation=abbr:IMPA,abbr:E3.1.3.25,abbr:suhB
ARMOST_02584	0	3.45664	4.09234	Mycoparasite	AO	IPR007828,IPR007828	Inositol oxygenase,Inositol oxygenase								KEGG_ENZYME=KEGG_ENZYME:1.13.99.1;KEGG Description=inositol oxygenase;KEGG Pathway Description=Metabolism,Inositol phosphate metabolism,Carbohydrate metabolism,Ascorbate and aldarate metabolism;KEGG Abbrevation=abbr:MIOX
ARMOST_10320	0	1.20774	2.97304	Mycoparasite	AO	IPR041588,IPR005162,IPR001878,IPR000477,IPR041373,IPR007111,IPR023780,IPR001584	Integrase zinc-binding domain,Retrotransposon gag domain,Zinc finger, CCHC-type,Reverse transcriptase domain,Reverse transcriptase, RNase H-like domain,NACHT nucleoside triphosphatase,Chromo domain,Integrase, catalytic core
ARMOST_22333	0	0	4.14277	Mycoparasite	AO	IPR041588,IPR041373,IPR023780,IPR001584	Integrase zinc-binding domain,Reverse transcriptase, RNase H-like domain,Chromo domain,Integrase, catalytic core								KEGG Description=putative transposase;KEGG Pathway Description=Replication and,Not Included in Pathway or Brite,Unclassified: genetic information processing;KEGG Abbrevation=abbr:K07497
ARMOST_02231	0	3.51915	5.14793	Mycoparasite	AO	IPR001584,IPR025724,IPR001878	Integrase, catalytic core,GAG-pre-integrase domain,Zinc finger, CCHC-type
ARMOST_08549	0	2.63331	3.70433	Mycoparasite	AO	IPR001584,IPR041588	Integrase, catalytic core,Integrase zinc-binding domain
ARMOST_07968	0	5.84847	5.35035	Metabolite	AO	IPR001584,IPR013103	Integrase, catalytic core,Reverse transcriptase, RNA-dependent DNA polymerase
ARMOST_00143	0	1.52857	2.79979	Mycoparasite	AO	IPR001584,IPR041373,IPR000477,IPR041588	Integrase, catalytic core,Reverse transcriptase, RNase H-like domain,Reverse transcriptase domain,Integrase zinc-binding domain
ARMOST_13295	0	1.83415	5.22929	Mycoparasite	AO	IPR001584,IPR041373,IPR000477,IPR041588,IPR001878,IPR023780,IPR005162	Integrase, catalytic core,Reverse transcriptase, RNase H-like domain,Reverse transcriptase domain,Integrase zinc-binding domain,Zinc finger, CCHC-type,Chromo domain,Retrotransposon gag domain
ARMOST_03141	0	-0.177	-3.96553	Downtrend	AO	IPR009311,IPR009311	Interferon alpha-inducible protein IFI6/IFI27-like,Interferon alpha-inducible protein IFI6/IFI27-like
ARMOST_00673	0	-1.15477	-2.22726	Downtrend	AO	IPR026203,IPR026203,IPR010736	Intracellular hyaluronic acid binding protein,Intracellular hyaluronic acid binding protein,Sperm-tail PG-rich repeat
ARMOST_18235	0	1.78289	2.83098	Mycoparasite	AO	IPR000627	Intradiol ring-cleavage dioxygenase, C-terminal							Classically_secreted
ARMOST_22352	0	0.819838	2.8006	Mycoparasite	AO	IPR000627	Intradiol ring-cleavage dioxygenase, C-terminal
ARMOST_15815	0	-1.86927	-2.48626	Downtrend	AO	IPR004923,IPR004923	Iron permease FTR1/Fip1/EfeU,Iron permease FTR1/Fip1/EfeU					PHI:4844	reduced_virulence		KEGG Description=high-affinity iron transporter;KEGG Pathway Description=Brite Hierarchies,Protein families: signaling and cellular processes,Transporters;KEGG Abbrevation=abbr:FTR,abbr:FTH1,abbr:efeU
ARMOST_00846	0	1.51692	2.79773	Mycoparasite	AO	IPR039697,IPR001670	Iron-type alcohol dehydrogenase-like,Alcohol dehydrogenase, iron-type/glycerol dehydrogenase GldA
ARMOST_04690	0	1.59863	2.54329	Mycoparasite	AO	IPR000868	Isochorismatase-like
ARMOST_15368	0	4.16894	3.42902	Metabolite	AO	IPR007269	Isoprenylcysteine carboxyl methyltransferase
ARMOST_18595	0	0.550055	2.15345	Mycoparasite	AO	IPR007269	Isoprenylcysteine carboxyl methyltransferase
ARMOST_18776	0	-0.340116	-2.33896	Downtrend	AO	IPR039730,IPR008532	Jlp2/Ccd25,NFACT, RNA-binding domain
ARMOST_05562	0	-1.28703	-2.39389	Downtrend	AO	IPR027640,IPR001752	Kinesin-like protein,Kinesin motor domain					PHI:465	reduced_virulence		KEGG Description=kinesin family member 18/19;KEGG Pathway Description=Cytoskeleton proteins,Brite Hierarchies,Protein families: signaling and cellular processes;KEGG Abbrevation=abbr:KIF18_19
ARMOST_14840	0	-1.29051	-2.26219	Downtrend	AO	IPR027640,IPR001752	Kinesin-like protein,Kinesin motor domain					PHI:465	reduced_virulence		KEGG Description=kinesin family member 22;KEGG Pathway Description=Brite Hierarchies,Cytoskeleton proteins,Endocrine system,Organismal Systems,Progesterone-mediated oocyte maturation,Protein families: signaling and cellular processes;KEGG Abbrevation=abbr:KIF22
ARMOST_09374	0	-1.17729	-2.35109	Downtrend	AO	IPR027640,IPR027640,IPR027640,IPR001752	Kinesin-like protein,Kinesin-like protein,Kinesin-like protein,Kinesin motor domain								KEGG Description=kinesin family member 20;KEGG Pathway Description=Cytoskeleton proteins,Chromosome and associated proteins,Brite Hierarchies,Membrane trafficking,Protein families: genetic information processing,Protein families: signaling and cellular processes;KEGG Abbrevation=abbr:KIF20
ARMOST_14836	0	-1.14203	-2.95054	Downtrend	AO	IPR037475	Kinetochore protein Sos7
ARMOST_06493	0	-3.1647	-3.7708	Downtrend	AO	IPR018466	Kre9/Knh1 family							Classically_secreted
ARMOST_07459	0	2.23773	4.25463	Mycoparasite	AO	IPR018466	Kre9/Knh1 family							Classically_secreted
ARMOST_07477	0	2.61557	4.42555	Mycoparasite	AO	IPR018466	Kre9/Knh1 family							Classically_secreted
ARMOST_07525	0	1.44924	4.39555	Mycoparasite	AO	IPR018466	Kre9/Knh1 family							Classically_secreted
ARMOST_04353	0	-2.35106	-4.1856	Downtrend	AO	IPR040521	Kyakuja-Dileera-Zisupton transposase
ARMOST_13652	0	-0.61223	-3.72994	Downtrend	AO	IPR040521	Kyakuja-Dileera-Zisupton transposase
ARMOST_17754	0	-2.12349	-3.95605	Downtrend	AO	IPR040521	Kyakuja-Dileera-Zisupton transposase
ARMOST_16512	0	-2.55889	-4.13887	Downtrend	AO	IPR040521,IPR041457	Kyakuja-Dileera-Zisupton transposase,CxC2-like cysteine cluster, KDZ transposase-associated
ARMOST_22423	0	3.60672	3.87503	Mycoparasite	AO	IPR040521,IPR041457	Kyakuja-Dileera-Zisupton transposase,CxC2-like cysteine cluster, KDZ transposase-associated
ARMOST_13825	0	0.993993	3.39626	Mycoparasite	AO	IPR040521,IPR040521	Kyakuja-Dileera-Zisupton transposase,Kyakuja-Dileera-Zisupton transposase
ARMOST_08419	0	2.93598	2.76642	Metabolite	AO	IPR007325	Kynurenine formamidase/cyclase-like
ARMOST_12497	0	2.16875	2.34175	Mycoparasite	AO	IPR019405	Lactonase, 7-bladed beta propeller							UPS
ARMOST_13160	0	2.64632	5.21245	Mycoparasite	AO	IPR019405,IPR001680,IPR001680,IPR001680,IPR001680,IPR001680	Lactonase, 7-bladed beta propeller,WD40 repeat,WD40 repeat,WD40 repeat,WD40 repeat,WD40 repeat								KEGG Description=ribosome assembly protein SQT1;KEGG Pathway Description=Ribosome biogenesis,Protein families: genetic information processing,Brite Hierarchies;KEGG Abbrevation=abbr:SQT1
ARMOST_22112	0	3.30146	5.08265	Mycoparasite	AO	IPR032567,IPR032567	LDOC1-related,LDOC1-related
ARMOST_00511	0	-1.23687	-3.54972	Downtrend	AO	IPR040661,IPR040453	Leucine zipper with capping helix domain,Mnd1, HTH domain
ARMOST_03497	0	-1.43226	-2.30673	Downtrend	AO	IPR005818	Linker histone H1/H5, domain H15
ARMOST_09408	0	0.80819	2.07435	Mycoparasite	AO	IPR006594,IPR001680,IPR001680,IPR001680,IPR001680,IPR001680	LIS1 homology motif,WD40 repeat,WD40 repeat,WD40 repeat,WD40 repeat,WD40 repeat								KEGG Description=transducin (beta)-like 1;KEGG Pathway Description=Signal transduction,MAPK signaling pathway - fly,Environmental Information Processing,Wnt signaling pathway;KEGG Abbrevation=abbr:TBL1
ARMOST_09050	0	-0.274489	-2.0138	Downtrend	AO	IPR001163	LSM domain, eukaryotic/archaea-type								KEGG Description=U6 snRNA-associated Sm-like protein LSm1;KEGG Pathway Description=Genetic Information Processing,Folding, sorting and degradation,Brite Hierarchies,Messenger RNA biogenesis,Protein families: genetic information processing,RNA degradation;KEGG Abbrevation=abbr:LSM1
ARMOST_08859	0	-0.702961	-2.20218	Downtrend	AO	IPR001163,IPR033871	LSM domain, eukaryotic/archaea-type,Sm-like protein LSm5								KEGG Description=U6 snRNA-associated Sm-like protein LSm5;KEGG Pathway Description=Protein families: genetic information processing,Messenger RNA biogenesis,Genetic Information Processing,Folding, sorting and degradation,Brite Hierarchies,RNA degradation,Spliceosome,Transcription;KEGG Abbrevation=abbr:LSM5
ARMOST_06760	0	5.26277	14.0917	Mycoparasite	AO	IPR019410	Lysine methyltransferase
ARMOST_00136	0	5.71817	6.14206	Mycoparasite	AO	IPR018392	LysM domain
ARMOST_10657	0	2.24494	-0.413721	Metabolite	AO	IPR018392	LysM domain			C40				Classically_secreted
ARMOST_15376	0	7.69448	7.39051	Metabolite	AO	IPR018392	LysM domain							Classically_secreted
ARMOST_19347	0	8.18376	7.76715	Metabolite	AO	IPR018392	LysM domain					PHI:8934	unaffected_pathogenicity	Classically_secreted
ARMOST_19959	0	4.84451	4.61338	Metabolite	AO	IPR018392	LysM domain					PHI:8934	unaffected_pathogenicity
ARMOST_04420	0	-0.655902	1.35338	Mycoparasite	AO	IPR018392,IPR018392	LysM domain,LysM domain							Classically_secreted
ARMOST_15673	0	2.52206	4.96944	Mycoparasite	AO	IPR002642	Lysophospholipase, catalytic domain					PHI:3600	unaffected_pathogenicity	Classically_secreted	KEGG_ENZYME=KEGG_ENZYME:3.1.1.5;KEGG Description=lysophospholipase;KEGG Pathway Description=Lipid metabolism,Glycerophospholipid metabolism,Metabolism;KEGG Abbrevation=abbr:PLB
ARMOST_08086	0	-0.188795	-2.14911	Downtrend	AO	IPR001398,IPR001398	Macrophage migration inhibitory factor,Macrophage migration inhibitory factor								KEGG_ENZYME=KEGG_ENZYME:5.3.2.1;KEGG Description=phenylpyruvate tautomerase;KEGG Pathway Description=Brite Hierarchies,Amino acid metabolism,Exosome,Metabolism,Phenylalanine metabolism,Protein families: signaling and cellular processes,Tyrosine metabolism;KEGG Abbrevation=abbr:MIF
ARMOST_00260	0	-1.06718	-2.56747	Downtrend	AO	IPR011701	Major facilitator superfamily								KEGG Description=MFS transporter, ACS family, allantoate permease;KEGG Pathway Description=Protein families: signaling and cellular processes,Brite Hierarchies,Transporters;KEGG Abbrevation=abbr:DAL
ARMOST_00371	0	0.689266	2.16877	Mycoparasite	AO	IPR011701	Major facilitator superfamily
ARMOST_01970	0	1.57982	2.03107	Mycoparasite	AO	IPR011701	Major facilitator superfamily
ARMOST_02554	0	2.00725	1.50259	Metabolite	AO	IPR011701	Major facilitator superfamily
ARMOST_04410	0	5.27295	8.14304	Mycoparasite	AO	IPR011701	Major facilitator superfamily					PHI:26	reduced_virulence		KEGG Description=MFS transporter, DHA1 family, multidrug resistance protein;KEGG Pathway Description=Protein families: signaling and cellular processes,Brite Hierarchies,Transporters;KEGG Abbrevation=abbr:FLR1,abbr:CAF5,abbr:MDR1
ARMOST_04418	0	4.24217	7.85597	Mycoparasite	AO	IPR011701	Major facilitator superfamily					PHI:26	reduced_virulence		KEGG Description=MFS transporter, DHA1 family, multidrug resistance protein;KEGG Pathway Description=Protein families: signaling and cellular processes,Brite Hierarchies,Transporters;KEGG Abbrevation=abbr:FLR1,abbr:CAF5,abbr:MDR1
ARMOST_04566	0	0.0727294	2.62892	Mycoparasite	AO	IPR011701	Major facilitator superfamily
ARMOST_04570	0	1.50991	2.10308	Mycoparasite	AO	IPR011701	Major facilitator superfamily
ARMOST_04571	0	-1.24666	-2.15333	Downtrend	AO	IPR011701	Major facilitator superfamily
ARMOST_05441	0	1.59328	2.00072	Mycoparasite	AO	IPR011701	Major facilitator superfamily
ARMOST_05606	0	-4.33441	-6.95152	Downtrend	AO	IPR011701	Major facilitator superfamily
ARMOST_06468	0	0.979894	2.02612	Mycoparasite	AO	IPR011701	Major facilitator superfamily					PHI:6626	reduced_virulence		KEGG Description=MFS transporter, DHA1 family, multidrug resistance protein;KEGG Pathway Description=Transporters,Protein families: signaling and cellular processes,Brite Hierarchies;KEGG Abbrevation=abbr:TPO1
ARMOST_06637	0	4.26167	3.81463	Metabolite	AO	IPR011701	Major facilitator superfamily					PHI:1662	unaffected_pathogenicity
ARMOST_06678	0	3.59766	3.05267	Metabolite	AO	IPR011701	Major facilitator superfamily					PHI:3381	unaffected_pathogenicity
ARMOST_06781	0	0.794494	2.03515	Mycoparasite	AO	IPR011701	Major facilitator superfamily					PHI:3381	unaffected_pathogenicity
ARMOST_07357	0	1.83543	2.47536	Mycoparasite	AO	IPR011701	Major facilitator superfamily					PHI:812	reduced_virulence
ARMOST_07373	0	4.74793	6.23475	Mycoparasite	AO	IPR011701	Major facilitator superfamily					PHI:26	reduced_virulence		KEGG Description=MFS transporter, DHA1 family, multidrug resistance protein;KEGG Pathway Description=Protein families: signaling and cellular processes,Brite Hierarchies,Transporters;KEGG Abbrevation=abbr:FLR1,abbr:CAF5,abbr:MDR1
ARMOST_07898	0	-0.801027	-2.03618	Downtrend	AO	IPR011701	Major facilitator superfamily					PHI:1662	unaffected_pathogenicity		KEGG Description=MFS transporter, ACS family, allantoate permease;KEGG Pathway Description=Protein families: signaling and cellular processes,Brite Hierarchies,Transporters;KEGG Abbrevation=abbr:DAL
ARMOST_08652	0	1.46039	2.72726	Mycoparasite	AO	IPR011701	Major facilitator superfamily
ARMOST_08883	0	1.38225	4.54878	Mycoparasite	AO	IPR011701	Major facilitator superfamily					PHI:3381	unaffected_pathogenicity		KEGG Description=MFS transporter, DHA1 family, multidrug resistance protein;KEGG Pathway Description=Transporters,Protein families: signaling and cellular processes,Brite Hierarchies;KEGG Abbrevation=abbr:TPO1
ARMOST_08884	0	4.27629	6.41909	Mycoparasite	AO	IPR011701	Major facilitator superfamily					PHI:3381	unaffected_pathogenicity		KEGG Description=MFS transporter, DHA1 family, multidrug resistance protein;KEGG Pathway Description=Transporters,Protein families: signaling and cellular processes,Brite Hierarchies;KEGG Abbrevation=abbr:TPO1
ARMOST_09435	0	1.58379	-0.965628	Metabolite	AO	IPR011701	Major facilitator superfamily					PHI:1555	unaffected_pathogenicity
ARMOST_11607	0	3.00464	4.60093	Mycoparasite	AO	IPR011701	Major facilitator superfamily					PHI:2704	reduced_virulence
ARMOST_11852	0	2.4245	5.96359	Mycoparasite	AO	IPR011701	Major facilitator superfamily					PHI:2704	reduced_virulence
ARMOST_11936	0	-1.79709	-2.95031	Downtrend	AO	IPR011701	Major facilitator superfamily
ARMOST_12149	0	-0.694497	-2.3445	Downtrend	AO	IPR011701	Major facilitator superfamily								KEGG Description=MFS transporter, ACS family, pantothenate transporter;KEGG Pathway Description=Brite Hierarchies,Protein families: signaling and cellular processes,Transporters;KEGG Abbrevation=abbr:FEN2,abbr:LIZ1
ARMOST_12151	0	-2.02829	-6.04076	Downtrend	AO	IPR011701	Major facilitator superfamily								KEGG Description=MFS transporter, ACS family, pantothenate transporter;KEGG Pathway Description=Brite Hierarchies,Protein families: signaling and cellular processes,Transporters;KEGG Abbrevation=abbr:FEN2,abbr:LIZ1
ARMOST_12316	0	0.669934	3.85719	Mycoparasite	AO	IPR011701	Major facilitator superfamily					PHI:3381	unaffected_pathogenicity		KEGG Description=MFS transporter, DHA1 family, multidrug resistance protein;KEGG Pathway Description=Transporters,Protein families: signaling and cellular processes,Brite Hierarchies;KEGG Abbrevation=abbr:TPO1
ARMOST_14490	0	-1.31594	-2.09014	Downtrend	AO	IPR011701	Major facilitator superfamily
ARMOST_14741	0	2.50817	2.71477	Mycoparasite	AO	IPR011701	Major facilitator superfamily
ARMOST_14745	0	-1.00247	-2.1049	Downtrend	AO	IPR011701	Major facilitator superfamily
ARMOST_15731	0	0.764608	3.45842	Mycoparasite	AO	IPR011701	Major facilitator superfamily
ARMOST_16006	0	1.20383	2.2094	Mycoparasite	AO	IPR011701	Major facilitator superfamily					PHI:511	reduced_virulence
ARMOST_17267	0	4.56291	6.97861	Mycoparasite	AO	IPR011701	Major facilitator superfamily					PHI:26	reduced_virulence		KEGG Description=MFS transporter, DHA1 family, multidrug resistance protein;KEGG Pathway Description=Protein families: signaling and cellular processes,Brite Hierarchies,Transporters;KEGG Abbrevation=abbr:FLR1,abbr:CAF5,abbr:MDR1
ARMOST_18947	0	1.09024	2.05155	Mycoparasite	AO	IPR011701	Major facilitator superfamily					PHI:9282	reduced_virulence
ARMOST_19871	0	-0.425549	2.189	Mycoparasite	AO	IPR011701	Major facilitator superfamily					PHI:3381	unaffected_pathogenicity
ARMOST_01133	0	1.19281	2.11408	Mycoparasite	AO	IPR011701,IPR011701	Major facilitator superfamily,Major facilitator superfamily								KEGG Description=MFS transporter, ACS family, allantoate permease;KEGG Pathway Description=Protein families: signaling and cellular processes,Brite Hierarchies,Transporters;KEGG Abbrevation=abbr:DAL
ARMOST_15607	0	2.95819	3.83091	Mycoparasite	AO	IPR011701,IPR001411	Major facilitator superfamily,Tetracycline resistance protein/drug resistance transporter					PHI:1662	unaffected_pathogenicity
ARMOST_07989	0	2.15103	0.862668	Metabolite	AO	IPR005828	Major facilitator, sugar transporter-like					PHI:9510	unaffected_pathogenicity
ARMOST_10466	0	3.5226	3.65105	Mycoparasite	AO	IPR005828	Major facilitator, sugar transporter-like					PHI:3457	reduced_virulence		KEGG Description=MFS transporter, PHS family, inorganic phosphate transporter;KEGG Pathway Description=Transporters,Protein families: signaling and cellular processes,Brite Hierarchies;KEGG Abbrevation=abbr:PHO84
ARMOST_12119	0	2.90264	3.75322	Mycoparasite	AO	IPR005828	Major facilitator, sugar transporter-like					PHI:4024	unaffected_pathogenicity		KEGG Description=MFS transporter, SP family, sugar:H+ symporter;KEGG Pathway Description=Protein families: signaling and cellular processes,Meiosis - yeast,Cellular Processes,Cell growth and death,Brite Hierarchies,Transporters;KEGG Abbrevation=abbr:HXT
ARMOST_21103	0	-0.992208	-2.1203	Downtrend	AO	IPR005828	Major facilitator, sugar transporter-like
ARMOST_21601	0	-1.00053	-3.34156	Downtrend	AO	IPR005828	Major facilitator, sugar transporter-like
ARMOST_18034	0	0.287351	2.36839	Mycoparasite	AO	IPR005828,IPR005828	Major facilitator, sugar transporter-like,Major facilitator, sugar transporter-like
ARMOST_00274	0	1.60434	3.02888	Mycoparasite	AO	IPR000425	Major intrinsic protein								KEGG Description=aquaglyceroporin related protein, other eukaryote;KEGG Pathway Description=Brite Hierarchies,Protein families: signaling and cellular processes,Transporters;KEGG Abbrevation=abbr:GLP-F
ARMOST_00344	0	1.5009	2.34981	Mycoparasite	AO	IPR001465,IPR006252	Malate synthase,Malate synthase A					PHI:4021	reduced_virulence		KEGG_ENZYME=KEGG_ENZYME:2.3.3.9;KEGG Description=malate synthase;KEGG Pathway Description=Carbohydrate metabolism,Glyoxylate and dicarboxylate metabolism,Metabolism,Pyruvate metabolism;KEGG Abbrevation=abbr:aceB,abbr:glcB
ARMOST_15492	0	1.06823	2.18981	Mycoparasite	AO	IPR030185,IPR004695	Malic acid transport protein,Voltage-dependent anion channel
ARMOST_18321	0	-1.78372	2.22848	Mycoparasite	AO	IPR030185,IPR004695	Malic acid transport protein,Voltage-dependent anion channel
ARMOST_09142	0	-1.3412	-2.45053	Downtrend	AO	IPR033762,IPR041562,IPR001208,IPR027925,IPR031327	MCM OB domain,MCM, AAA-lid domain,MCM domain,MCM N-terminal domain,Mini-chromosome maintenance protein					PHI:1570	unaffected_pathogenicity		KEGG_ENZYME=KEGG_ENZYME:3.6.4.12;KEGG Description=DNA replication licensing factor MCM3;KEGG Pathway Description=Chromosome and associated proteins,Cellular Processes,Cell growth and death,Cell cycle - yeast,Cell cycle,Brite Hierarchies,DNA replication,DNA replication proteins,Genetic Information Processing,Meiosis - yeast,Protein families: genetic information processing,Replication and repair;KE…
ARMOST_04081	0	-1.27521	-2.06006	Downtrend	AO	IPR033762,IPR031327,IPR041562,IPR008050,IPR001208,IPR027925	MCM OB domain,Mini-chromosome maintenance protein,MCM, AAA-lid domain,DNA replication licensing factor Mcm7,MCM domain,MCM N-terminal domain					PHI:1587	unaffected_pathogenicity		KEGG_ENZYME=KEGG_ENZYME:3.6.4.12;KEGG Description=DNA replication licensing factor MCM7;KEGG Pathway Description=Protein families: metabolism,Protein families: genetic information processing,Meiosis - yeast,Genetic Information Processing,DNA replication proteins,DNA replication,Cellular Processes,Cell growth and death,Cell cycle - yeast,Cell cycle,Brite Hierarchies,Protein phosphatases and associ…
ARMOST_05739	0	-1.39244	-2.36832	Downtrend	AO	IPR041024,IPR033762,IPR031327,IPR001208,IPR041562,IPR027925	Mcm6, C-terminal winged-helix domain,MCM OB domain,Mini-chromosome maintenance protein,MCM domain,MCM, AAA-lid domain,MCM N-terminal domain					PHI:1573	lethal		KEGG_ENZYME=KEGG_ENZYME:3.6.4.12;KEGG Description=DNA replication licensing factor MCM6;KEGG Pathway Description=Cell cycle,Brite Hierarchies,Cell cycle - yeast,Cell growth and death,Cellular Processes,DNA replication,DNA replication proteins,Genetic Information Processing,Meiosis - yeast,Protein families: genetic information processing,Replication and repair;KEGG Abbrevation=abbr:MCM6
ARMOST_07387	0	0.964608	2.45285	Mycoparasite	AO	IPR004299,IPR014371	Membrane bound O-acyl transferase, MBOAT,Sterol O-acyltransferase, ACAT/DAG/ARE types								KEGG_ENZYME=KEGG_ENZYME:2.3.1.26;KEGG Description=sterol O-acyltransferase;KEGG Pathway Description=Digestive system,Cholesterol metabolism,Lipid metabolism,Metabolism,Organismal Systems,Steroid biosynthesis;KEGG Abbrevation=abbr:SOAT
ARMOST_09404	0	0.638455	2.66507	Mycoparasite	AO	IPR009571	Membrane protein SUR7/Rim9-like, fungi					PHI:2602	unaffected_pathogenicity
ARMOST_01982	0	1.54534	2.05742	Mycoparasite	AO	IPR004776	Membrane transport protein								KEGG Description=auxin efflux carrier family protein;KEGG Pathway Description=Transporters,Protein families: signaling and cellular processes,Brite Hierarchies;KEGG Abbrevation=abbr:ECM3,abbr:PILS
ARMOST_01981	0	2.64801	3.60213	Mycoparasite	AO	IPR001129	Membrane-associated, eicosanoid/glutathione metabolism (MAPEG) protein
ARMOST_02765	0	1.8477	2.55254	Mycoparasite	AO	IPR001279	Metallo-beta-lactamase
ARMOST_04693	0	2.04651	3.70031	Mycoparasite	AO	IPR001279	Metallo-beta-lactamase
ARMOST_06839	0	2.6504	1.44502	Metabolite	AO	IPR001279	Metallo-beta-lactamase
ARMOST_15446	0	3.27445	4.35759	Mycoparasite	AO	IPR001279	Metallo-beta-lactamase
ARMOST_18645	0	2.79876	3.0063	Mycoparasite	AO	IPR001279	Metallo-beta-lactamase								KEGG_ENZYME=KEGG_ENZYME:3.1.1.81;KEGG Description=N-acyl homoserine lactone hydrolase;KEGG Pathway Description=Quorum sensing,Cellular Processes,Cellular community - prokaryotes;KEGG Abbrevation=abbr:attM,abbr:aiiA,abbr:ahlD,abbr:blcC
ARMOST_20121	0	3.4672	3.90158	Mycoparasite	AO	IPR001279	Metallo-beta-lactamase					PHI:7709	reduced_virulence__unaffected_pathogenicity		KEGG_ENZYME=KEGG_ENZYME:3.1.4.54;KEGG Description=N-acyl-phosphatidylethanolamine-hydrolysing phospholipase D;KEGG Pathway Description=Organismal Systems,Nervous system,Retrograde endocannabinoid signaling;KEGG Abbrevation=abbr:NAPEPLD
ARMOST_00239	0	4.43731	5.56762	Mycoparasite	AO	IPR025714	Methyltransferase domain
ARMOST_09431	0	1.09347	2.96173	Mycoparasite	AO	IPR041698	Methyltransferase domain 25
ARMOST_09508	0	0.0366475	3.0518	Mycoparasite	AO	IPR041698	Methyltransferase domain 25					PHI:3364	reduced_virulence
ARMOST_13581	0	-1.88852	-2.18118	Downtrend	AO	IPR041698	Methyltransferase domain 25
ARMOST_10989	0	-2.76439	-3.24513	Downtrend	AO	IPR013216,IPR013705	Methyltransferase type 11,Sterol methyltransferase C-terminal								KEGG_ENZYME=KEGG_ENZYME:2.1.1.41;KEGG Description=sterol 24-C-methyltransferase;KEGG Pathway Description=Steroid biosynthesis,Metabolism,Lipid metabolism;KEGG Abbrevation=abbr:ERG6,abbr:SMT1
ARMOST_03719	0	0.919496	2.20302	Mycoparasite	AO	IPR002523	Mg2+ transporter protein, CorA-like/Zinc transport protein ZntB
ARMOST_10778	0	5.37778	5.56223	Mycoparasite	AO	IPR018108,IPR018108	Mitochondrial substrate/solute carrier,Mitochondrial substrate/solute carrier					PHI:2038	unaffected_pathogenicity		KEGG Description=solute carrier family 25 (mitochondrial phosphate transporter), member 3;KEGG Pathway Description=Exosome,Brite Hierarchies,Protein families: signaling and cellular processes,Transporters;KEGG Abbrevation=abbr:PIC,abbr:PHC,abbr:SLC25A3
ARMOST_01491	0	2.63223	2.26525	Metabolite	AO	IPR018108,IPR018108,IPR018108	Mitochondrial substrate/solute carrier,Mitochondrial substrate/solute carrier,Mitochondrial substrate/solute carrier					PHI:9082	reduced_virulence		KEGG Description=solute carrier family 25 (mitochondrial citrate transporter), member 1;KEGG Pathway Description=Protein families: signaling and cellular processes,Brite Hierarchies,Transporters;KEGG Abbrevation=abbr:CTP,abbr:SLC25A1
ARMOST_10760	0	1.29175	2.19862	Mycoparasite	AO	IPR018108,IPR018108,IPR018108	Mitochondrial substrate/solute carrier,Mitochondrial substrate/solute carrier,Mitochondrial substrate/solute carrier					PHI:4672	unaffected_pathogenicity		KEGG Description=mitochondrial ornithine carrier protein;KEGG Pathway Description=Protein families: signaling and cellular processes,Brite Hierarchies,Transporters;KEGG Abbrevation=abbr:ORT1
ARMOST_13197	0	1.67892	2.16665	Mycoparasite	AO	IPR018108,IPR018108,IPR018108	Mitochondrial substrate/solute carrier,Mitochondrial substrate/solute carrier,Mitochondrial substrate/solute carrier								KEGG Description=solute carrier family 25 (peroxisomal adenine nucleotide transporter), member 17;KEGG Pathway Description=Peroxisome,Cellular Processes,Brite Hierarchies,Protein families: signaling and cellular processes,Transport and catabolism,Transporters;KEGG Abbrevation=abbr:SLC25A17,abbr:PMP34
ARMOST_13003	0	-1.01474	-2.10668	Downtrend	AO	IPR015661,IPR015661,IPR013212,IPR000719	Mitotic spindle checkpoint protein Bub1/Mad3,Mitotic spindle checkpoint protein Bub1/Mad3,Mad3/Bub1 homology region 1,Protein kinase domain					PHI:1273	unaffected_pathogenicity		KEGG_ENZYME=KEGG_ENZYME:2.7.11.1;KEGG Description=checkpoint serine/threonine-protein kinase;KEGG Pathway Description=Protein families: metabolism,Protein families: genetic information processing,Progesterone-mediated oocyte maturation,Organismal Systems,Oocyte meiosis,Meiosis - yeast,Endocrine system,Chromosome and associated proteins,Cellular Processes,Cell growth and death,Cell cycle - yeast,C…
ARMOST_02732	0	1.52676	2.59882	Mycoparasite	AO	IPR004480,IPR004480,IPR013766,IPR002109	Monothiol glutaredoxin-related,Monothiol glutaredoxin-related,Thioredoxin domain,Glutaredoxin					PHI:8615	loss_of_pathogenicity		KEGG Description=monothiol glutaredoxin;KEGG Pathway Description=Chaperones and folding catalysts,Brite Hierarchies,Mitochondrial biogenesis,Protein families: genetic information processing;KEGG Abbrevation=abbr:GLRX5,abbr:grxD
ARMOST_02793	0	-0.0193528	3.00749	Mycoparasite	AO	IPR001117,IPR001117,IPR011706	Multicopper oxidase, type 1,Multicopper oxidase, type 1,Multicopper oxidase, type 2	AA1_1		A11A		PHI:3919	reduced_virulence	Classically_secreted
ARMOST_07174	0	0.140844	2.53504	Mycoparasite	AO	IPR001117,IPR011706	Multicopper oxidase, type 1,Multicopper oxidase, type 2	AA1_1		A11A		PHI:2920__PHI:9074	reduced_virulence	Classically_secreted	KEGG Description=iron transport multicopper oxidase;KEGG Pathway Description=Protein families: signaling and cellular processes,Brite Hierarchies,Transporters;KEGG Abbrevation=abbr:FET3_5
ARMOST_18249	0	0.588498	3.08425	Mycoparasite	AO	IPR001117,IPR011706,IPR011707	Multicopper oxidase, type 1,Multicopper oxidase, type 2,Multicopper oxidase, type 3	AA1_1		C110		PHI:552	unaffected_pathogenicity	Classically_secreted	KEGG Description=iron transport multicopper oxidase;KEGG Pathway Description=Protein families: signaling and cellular processes,Brite Hierarchies,Transporters;KEGG Abbrevation=abbr:FET3_5
ARMOST_20610	0	-2.31577	0.359231	Mycoparasite	AO	IPR001117,IPR011706,IPR011707	Multicopper oxidase, type 1,Multicopper oxidase, type 2,Multicopper oxidase, type 3	AA1_1		A11A		PHI:552	unaffected_pathogenicity	Classically_secreted	KEGG Description=iron transport multicopper oxidase;KEGG Pathway Description=Protein families: signaling and cellular processes,Brite Hierarchies,Transporters;KEGG Abbrevation=abbr:FET3_5
ARMOST_06477	0	3.15427	3.71568	Mycoparasite	AO	IPR011706,IPR001117,IPR011707	Multicopper oxidase, type 2,Multicopper oxidase, type 1,Multicopper oxidase, type 3	AA1_1				PHI:2921__PHI:9075	reduced_virulence		KEGG Description=iron transport multicopper oxidase;KEGG Pathway Description=Protein families: signaling and cellular processes,Brite Hierarchies,Transporters;KEGG Abbrevation=abbr:FET3_5
ARMOST_18298	0	1.54331	2.56195	Mycoparasite	AO	IPR011706,IPR001117,IPR011707	Multicopper oxidase, type 2,Multicopper oxidase, type 1,Multicopper oxidase, type 3	AA1		A11A		PHI:552	unaffected_pathogenicity	Classically_secreted	KEGG Description=iron transport multicopper oxidase;KEGG Pathway Description=Protein families: signaling and cellular processes,Brite Hierarchies,Transporters;KEGG Abbrevation=abbr:FET3_5
ARMOST_04477	0	3.98259	3.19664	Metabolite	AO	IPR011706,IPR011707,IPR001117	Multicopper oxidase, type 2,Multicopper oxidase, type 3,Multicopper oxidase, type 1	AA1_1		A11A		PHI:552	unaffected_pathogenicity	Classically_secreted	KEGG Description=iron transport multicopper oxidase;KEGG Pathway Description=Protein families: signaling and cellular processes,Brite Hierarchies,Transporters;KEGG Abbrevation=abbr:FET3_5
ARMOST_16700	0	4.98198	5.98166	Mycoparasite	AO	IPR011706,IPR011707,IPR001117	Multicopper oxidase, type 2,Multicopper oxidase, type 3,Multicopper oxidase, type 1	AA1_1		C110		PHI:2921__PHI:9075	reduced_virulence	Classically_secreted	KEGG Description=iron transport multicopper oxidase;KEGG Pathway Description=Protein families: signaling and cellular processes,Brite Hierarchies,Transporters;KEGG Abbrevation=abbr:FET3_5
ARMOST_22340	0	-0.529667	-3.87	Downtrend	AO	IPR011707	Multicopper oxidase, type 3	AA1_1						Classically_secreted
ARMOST_02569	0	-1.05918	-2.43736	Downtrend	AO	IPR011707,IPR011706,IPR001117	Multicopper oxidase, type 3,Multicopper oxidase, type 2,Multicopper oxidase, type 1	AA1_1		C110		PHI:2920__PHI:9074	reduced_virulence	Classically_secreted	KEGG Description=iron transport multicopper oxidase;KEGG Pathway Description=Protein families: signaling and cellular processes,Brite Hierarchies,Transporters;KEGG Abbrevation=abbr:FET3_5
ARMOST_07982	0	-0.735925	-2.24821	Downtrend	AO	IPR039127,IPR005651	Multifunctional methyltransferase subunit Trm112,Trm112-like								KEGG Description=multifunctional methyltransferase subunit TRM112;KEGG Pathway Description=Translation factors,Transfer RNA biogenesis,Protein families: genetic information processing,Brite Hierarchies;KEGG Abbrevation=abbr:TRM112,abbr:TRMT112
ARMOST_16358	0	1.85478	3.38469	Mycoparasite	AO	IPR011598	Myc-type, basic helix-loop-helix (bHLH) domain
ARMOST_08469	0	2.35951	3.67419	Mycoparasite	AO	IPR021765,IPR021765	Mycotoxin biosynthesis protein UstYa-like,Mycotoxin biosynthesis protein UstYa-like
ARMOST_14567	0	0.827839	-1.18069	Metabolite	AO	IPR021765,IPR021765	Mycotoxin biosynthesis protein UstYa-like,Mycotoxin biosynthesis protein UstYa-like
ARMOST_00007	0	0.845911	3.19629	Mycoparasite	AO
ARMOST_00008	0	0.687787	2.53395	Mycoparasite	AO
ARMOST_00044	0	-2.22041	-5.30201	Downtrend	AO
ARMOST_00055	0	-1.18233	-3.39218	Downtrend	AO										KEGG_ENZYME=KEGG_ENZYME:3.4.22;KEGG Description=metacaspase-1;KEGG Pathway Description=Protein families: metabolism,Peptidases and inhibitors,Brite Hierarchies;KEGG Abbrevation=abbr:MCA1
ARMOST_00061	0	-0.0207213	2.5391	Mycoparasite	AO
ARMOST_00071	0	-0.781674	-4.81553	Downtrend	AO
ARMOST_00096	0	-0.409483	1.69508	Mycoparasite	AO
ARMOST_00101	0	1.78791	4.65709	Mycoparasite	AO
ARMOST_00104	0	-1.98588	-3.34263	Downtrend	AO									UPS
ARMOST_00122	0	-0.632743	-3.74663	Downtrend	AO
ARMOST_00133	0	0.789233	2.30848	Mycoparasite	AO
ARMOST_00138	0	0.50464	2.19174	Mycoparasite	AO
ARMOST_00167	0	-1.06058	-2.21386	Downtrend	AO						Note=GPI-anchor			Classically_secreted
ARMOST_00175	0	2.66116	3.58865	Mycoparasite	AO
ARMOST_00185	0	0.855261	2.70512	Mycoparasite	AO
ARMOST_00228	0	-0.274116	-2.04768	Downtrend	AO
ARMOST_00229	0	-1.23016	-2.5538	Downtrend	AO							PHI:2312__PHI:2844	increased_virulence_(hypervirulence)__unaffected_pathogenicity
ARMOST_00262	0	-1.63345	-3.4504	Downtrend	AO
ARMOST_00276	0	-1.56363	-2.01301	Downtrend	AO
ARMOST_00306	0	4.28039	5.01771	Mycoparasite	AO									Classically_secreted
ARMOST_00316	0	-2.57525	-4.13638	Downtrend	AO
ARMOST_00332	0	0.864883	2.0411	Mycoparasite	AO									Classically_secreted
ARMOST_00353	0	-1.49818	-2.02899	Downtrend	AO
ARMOST_00394	0	-0.966957	-2.49764	Downtrend	AO
ARMOST_00441	0	-0.922314	-2.14051	Downtrend	AO									Classically_secreted
ARMOST_00451	0	-0.612879	-5.71858	Downtrend	AO
ARMOST_00453	0	0.540567	2.0534	Mycoparasite	AO
ARMOST_00472	0	1.5053	2.66777	Mycoparasite	AO									Classically_secreted
ARMOST_00493	0	-1.89567	-3.72994	Downtrend	AO
ARMOST_00602	0	1.48065	2.38188	Mycoparasite	AO							PHI:4554	reduced_virulence		KEGG Description=bZIP-type transcription factor MBZ1;KEGG Pathway Description=Protein families: genetic information processing,Brite Hierarchies,Transcription factors;KEGG Abbrevation=abbr:MBZ1
ARMOST_00605	0	-1.13014	-2.67523	Downtrend	AO
ARMOST_00639	0	2.058	2.43516	Mycoparasite	AO
ARMOST_00656	0	-1.59051	-2.40523	Downtrend	AO									UPS
ARMOST_00659	0	1.48791	3.59927	Mycoparasite	AO							PHI:1331__PHI:3111__PHI:4023	unaffected_pathogenicity
ARMOST_00660	0	0.723665	2.02692	Mycoparasite	AO
ARMOST_00710	0	-1.17329	-2.04074	Downtrend	AO					M17				UPS
ARMOST_00808	0	-1.3389	-2.05401	Downtrend	AO
ARMOST_00810	0	2.6132	4.01961	Mycoparasite	AO
ARMOST_00811	0	0.476015	2.41124	Mycoparasite	AO
ARMOST_00878	0	-1.9882	-2.03749	Downtrend	AO									UPS
ARMOST_00900	0	3.39804	2.05768	Metabolite	AO
ARMOST_00908	0	6.06107	5.65726	Metabolite	AO
ARMOST_00917	0	-1.13837	-2.5915	Downtrend	AO
ARMOST_00928	0	2.44673	3.95782	Mycoparasite	AO									UPS
ARMOST_00959	0	2.16467	4.62149	Mycoparasite	AO
ARMOST_00975	0	0.427131	2.00199	Mycoparasite	AO
ARMOST_00984	0	1.10573	-1.5842	Metabolite	AO									UPS
ARMOST_01073	0	0.304302	-3.72993	Downtrend	AO									UPS
ARMOST_01114	0	2.59365	4.61539	Mycoparasite	AO									Classically_secreted
ARMOST_01118	0	-0.981646	-2.53792	Downtrend	AO
ARMOST_01127	0	-3.06037	1.46887	Mycoparasite	AO
ARMOST_01131	0	-0.409136	1.62213	Mycoparasite	AO
ARMOST_01135	0	0.0111823	2.36848	Mycoparasite	AO									UPS
ARMOST_01137	0	0.981652	2.88977	Mycoparasite	AO
ARMOST_01146	0	3.56399	5.94983	Mycoparasite	AO
ARMOST_01149	0	-2.10787	-3.08478	Downtrend	AO			GH39						Classically_secreted
ARMOST_01157	0	-1.24259	-2.21416	Downtrend	AO
ARMOST_01159	0	-1.02285	1.03131	Mycoparasite	AO
ARMOST_01164	0	-1.08364	-5.13468	Downtrend	AO
ARMOST_01196	0	1.48874	5.15199	Mycoparasite	AO
ARMOST_01215	0	0.560943	2.89146	Mycoparasite	AO
ARMOST_01219	0	-2.13338	-3.00423	Downtrend	AO						Note=GPI-anchor			Classically_secreted
ARMOST_01227	0	-1.33296	-2.46262	Downtrend	AO
ARMOST_01228	0	-1.24848	-3.20172	Downtrend	AO
ARMOST_01275	0	6.87326	6.93097	Mycoparasite	AO
ARMOST_01292	0	-0.39796	-2.29438	Downtrend	AO
ARMOST_01295	0	1.24104	2.16829	Mycoparasite	AO
ARMOST_01297	0	2.26464	2.37503	Mycoparasite	AO
ARMOST_01373	0	2.30041	2.62534	Mycoparasite	AO
ARMOST_01378	0	4.97983	5.21767	Mycoparasite	AO									Classically_secreted
ARMOST_01380	0	-0.868266	-2.3734	Downtrend	AO
ARMOST_01386	0	-0.516356	-2.62905	Downtrend	AO									Classically_secreted
ARMOST_01391	0	0.947043	2.15162	Mycoparasite	AO
ARMOST_01394	0	3.05082	3.81681	Mycoparasite	AO
ARMOST_01417	0	2.40339	1.98514	Metabolite	AO
ARMOST_01422	0	2.25468	3.06859	Mycoparasite	AO
ARMOST_01444	0	0.55729	-4.19036	Downtrend	AO
ARMOST_01445	0	2.54951	1.41699	Metabolite	AO
ARMOST_01451	0	4.0303	3.00963	Metabolite	AO
ARMOST_01471	0	1.82176	2.08418	Mycoparasite	AO
ARMOST_01474	0	1.29449	2.45922	Mycoparasite	AO
ARMOST_01481	0	-1.65516	-2.20357	Downtrend	AO
ARMOST_01492	0	5.13774	6.79297	Mycoparasite	AO									Classically_secreted
ARMOST_01493	0	0.854642	2.16273	Mycoparasite	AO
ARMOST_01499	0	2.59275	4.42616	Mycoparasite	AO
ARMOST_01580	0	-1.91827	0.81851	Mycoparasite	AO
ARMOST_01585	0	0.863699	2.30865	Mycoparasite	AO
ARMOST_01587	0	-0.280099	1.86083	Mycoparasite	AO
ARMOST_01622	0	1.59614	2.61211	Mycoparasite	AO
ARMOST_01627	0	1.67159	2.22428	Mycoparasite	AO
ARMOST_01632	0	-0.801157	-2.03428	Downtrend	AO
ARMOST_01685	0	3.18771	4.85665	Mycoparasite	AO
ARMOST_01707	0	-2.7388	-2.7622	Downtrend	AO					S41A				Classically_secreted
ARMOST_01715	0	4.95385	5.41852	Mycoparasite	AO									Classically_secreted
ARMOST_01719	0	2.48698	2.8805	Mycoparasite	AO
ARMOST_01736	0	-1.52887	-2.50947	Downtrend	AO									Classically_secreted
ARMOST_01737	0	0.972279	4.40324	Mycoparasite	AO
ARMOST_01740	0	-1.24548	1.90461	Mycoparasite	AO
ARMOST_01789	0	-1.62301	-2.24482	Downtrend	AO									Classically_secreted
ARMOST_01809	0	-1.57754	0.922954	Mycoparasite	AO
ARMOST_01811	0	-0.90287	-2.66255	Downtrend	AO
ARMOST_01817	0	-1.32707	-4.52828	Downtrend	AO
ARMOST_01837	0	-0.458365	-2.19395	Downtrend	AO
ARMOST_01841	0	-1.70649	-4.81592	Downtrend	AO
ARMOST_01844	0	-0.949304	-2.78396	Downtrend	AO							PHI:7696	unaffected_pathogenicity		KEGG_ENZYME=KEGG_ENZYME:1.1.1.100;KEGG Description=3-oxoacyl-;KEGG Pathway Description=Prodigiosin biosynthesis,Metabolism of cofactors and vitamins,Metabolism,Lipid metabolism,Lipid biosynthesis proteins,Fatty acid biosynthesis,Brite Hierarchies,Biotin metabolism,Biosynthesis of other secondary metabolites,Protein families: metabolism;KEGG Abbrevation=abbr:fabG,abbr:OAR1
ARMOST_01850	0	1.83489	5.87358	Mycoparasite	AO
ARMOST_01851	0	4.07524	4.68782	Mycoparasite	AO
ARMOST_01853	0	0.241193	2.15788	Mycoparasite	AO
ARMOST_01857	0	0.54827	2.4799	Mycoparasite	AO
ARMOST_01859	0	2.1264	4.15523	Mycoparasite	AO
ARMOST_01866	0	1.92453	2.69803	Mycoparasite	AO
ARMOST_01876	0	-2.09336	-3.0778	Downtrend	AO									UPS	KEGG_ENZYME=KEGG_ENZYME:1.1.1.270;KEGG Description=3-keto steroid reductase;KEGG Pathway Description=Lipid metabolism,Metabolism,Steroid biosynthesis;KEGG Abbrevation=abbr:ERG27
ARMOST_01879	0	0.919895	2.92062	Mycoparasite	AO
ARMOST_01880	0	1.4836	2.87681	Mycoparasite	AO
ARMOST_01919	0	1.00595	3.65911	Mycoparasite	AO
ARMOST_01951	0	1.88865	2.63466	Mycoparasite	AO
ARMOST_01955	0	3.44548	4.88079	Mycoparasite	AO										KEGG_ENZYME=KEGG_ENZYME:4.2.3.135;KEGG Description=Delta6-protoilludene synthase;KEGG Pathway Description=Not Included in Pathway or Brite,Enzymes with EC,Unclassified: metabolism;KEGG Abbrevation=abbr:PRO1
ARMOST_01961	0	-2.28774	-2.57281	Downtrend	AO									Classically_secreted
ARMOST_01976	0	2.25583	4.51991	Mycoparasite	AO
ARMOST_01988	0	2.2994	1.95864	Metabolite	AO									UPS
ARMOST_01992	0	0.426496	3.4535	Mycoparasite	AO
ARMOST_01993	0	0.596341	2.12318	Mycoparasite	AO									UPS
ARMOST_01994	0	-3.34643	-3.82407	Downtrend	AO			CBM67+CBM67		S08A				Classically_secreted
ARMOST_02019	0	1.47245	3.36697	Mycoparasite	AO									UPS
ARMOST_02023	0	-0.906276	-2.39124	Downtrend	AO
ARMOST_02042	0	-0.585863	-2.56857	Downtrend	AO
ARMOST_02066	0	1.18831	2.39855	Mycoparasite	AO
ARMOST_02074	0	0.269593	-1.92335	Metabolite	AO
ARMOST_02075	0	-1.18623	-2.84338	Downtrend	AO									Classically_secreted
ARMOST_02108	0	3.3134	4.14761	Mycoparasite	AO
ARMOST_02117	0	5.43493	5.04666	Metabolite	AO									UPS
ARMOST_02120	0	1.5332	-0.495861	Metabolite	AO									UPS
ARMOST_02133	0	-0.238957	-3.73337	Downtrend	AO
ARMOST_02147	0	1.11946	2.49897	Mycoparasite	AO									UPS
ARMOST_02148	0	0.403248	2.93351	Mycoparasite	AO
ARMOST_02152	0	0.696184	2.4387	Mycoparasite	AO						Note=GPI-anchor			Classically_secreted
ARMOST_02154	0	-1.79127	3.33084	Mycoparasite	AO
ARMOST_02175	0	1.86083	2.42848	Mycoparasite	AO									UPS
ARMOST_02195	0	0.447779	2.02782	Mycoparasite	AO
ARMOST_02198	0	-1.34496	-2.39255	Downtrend	AO
ARMOST_02203	0	1.24828	2.35011	Mycoparasite	AO									UPS
ARMOST_02228	0	2.42371	4.61984	Mycoparasite	AO
ARMOST_02229	0	2.27089	4.27333	Mycoparasite	AO
ARMOST_02251	0	1.83216	6.72635	Mycoparasite	AO
ARMOST_02268	0	1.33118	2.86028	Mycoparasite	AO
ARMOST_02269	0	0.95205	2.21258	Mycoparasite	AO
ARMOST_02273	0	-0.544904	-2.31206	Downtrend	AO
ARMOST_02276	0	-0.958717	-2.0083	Downtrend	AO
ARMOST_02293	0	-3.72467	0.920166	Mycoparasite	AO
ARMOST_02304	0	0.974369	-3.43311	Metabolite	AO
ARMOST_02309	0	0.314672	-3.72421	Downtrend	AO
ARMOST_02373	0	-2.59827	-5.19762	Downtrend	AO
ARMOST_02406	0	-2.01167	-2.67269	Downtrend	AO
ARMOST_02422	0	0.52502	2.66778	Mycoparasite	AO
ARMOST_02426	0	2.36258	1.96903	Metabolite	AO
ARMOST_02448	0	2.33476	2.43761	Mycoparasite	AO
ARMOST_02461	0	3.12416	3.75434	Mycoparasite	AO
ARMOST_02468	0	-0.97266	-2.2525	Downtrend	AO
ARMOST_02485	0	-2.07253	-2.7185	Downtrend	AO
ARMOST_02516	0	-3.10138	-4.32886	Downtrend	AO
ARMOST_02534	0	1.45672	3.57704	Mycoparasite	AO
ARMOST_02545	0	3.98131	3.08665	Metabolite	AO
ARMOST_02559	0	-2.93857	-4.42611	Downtrend	AO
ARMOST_02562	0	3.49301	3.53453	Mycoparasite	AO					I51				Classically_secreted
ARMOST_02565	0	-0.15371	-5.14525	Downtrend	AO
ARMOST_02568	0	-0.541853	-2.18487	Downtrend	AO
ARMOST_02583	0	2.30292	2.17642	Metabolite	AO					I51				Classically_secreted
ARMOST_02622	0	1.77418	2.15138	Mycoparasite	AO
ARMOST_02628	0	-2.14893	-3.99438	Downtrend	AO
ARMOST_02630	0	2.8085	3.42492	Mycoparasite	AO
ARMOST_02643	0	0.81933	2.64501	Mycoparasite	AO						Note=GPI-anchor			Classically_secreted
ARMOST_02652	0	-1.92195	-6.35116	Downtrend	AO
ARMOST_02654	0	-1.75208	-4.3671	Downtrend	AO
ARMOST_02658	0	-1.42208	-2.89349	Downtrend	AO
ARMOST_02659	0	-2.36915	-5.49259	Downtrend	AO
ARMOST_02660	0	-1.95566	-4.16992	Downtrend	AO
ARMOST_02662	0	-2.47239	-2.62303	Downtrend	AO
ARMOST_02663	0	-1.75181	-2.44922	Downtrend	AO
ARMOST_02695	0	0.475048	2.09272	Mycoparasite	AO
ARMOST_02696	0	-1.09586	-2.6467	Downtrend	AO						Note=GPI-anchor			UPS
ARMOST_02705	0	-0.96589	-2.30839	Downtrend	AO
ARMOST_02708	0	-1.41811	-2.27916	Downtrend	AO
ARMOST_02722	0	2.64608	4.79199	Mycoparasite	AO
ARMOST_02733	0	2.21516	5.19397	Mycoparasite	AO
ARMOST_02734	0	0.560754	3.75755	Mycoparasite	AO
ARMOST_02737	0	1.42409	2.09713	Mycoparasite	AO
ARMOST_02760	0	6.02625	7.36949	Mycoparasite	AO						Note=GPI-anchor			Classically_secreted
ARMOST_02764	0	1.83366	3.70721	Mycoparasite	AO
ARMOST_02768	0	-0.115061	-2.02469	Downtrend	AO
ARMOST_02794	0	-2.13032	-2.34757	Downtrend	AO
ARMOST_02819	0	0.620563	2.48904	Mycoparasite	AO
ARMOST_02820	0	1.23576	2.29725	Mycoparasite	AO									Classically_secreted
ARMOST_02836	0	-0.544481	1.95748	Mycoparasite	AO									UPS
ARMOST_02842	0	-0.939314	-3.12083	Downtrend	AO
ARMOST_02878	0	-0.570752	-2.49554	Downtrend	AO
ARMOST_02899	0	-1.17307	-2.37587	Downtrend	AO
ARMOST_02900	0	-2.16185	-4.76989	Downtrend	AO
ARMOST_02965	0	1.36574	2.29567	Mycoparasite	AO									Classically_secreted
ARMOST_02967	0	-1.3004	-2.40501	Downtrend	AO
ARMOST_02970	0	-0.971558	-2.22382	Downtrend	AO
ARMOST_03020	0	-0.656476	-2.61684	Downtrend	AO
ARMOST_03023	0	0.41857	-4.17653	Downtrend	AO
ARMOST_03036	0	-1.45808	-2.07368	Downtrend	AO
ARMOST_03102	0	-1.73657	-2.3799	Downtrend	AO
ARMOST_03123	0	-1.00827	-2.4256	Downtrend	AO
ARMOST_03124	0	-0.105657	2.71521	Mycoparasite	AO
ARMOST_03139	0	-0.622797	-2.52433	Downtrend	AO
ARMOST_03257	0	-1.22782	-2.20118	Downtrend	AO
ARMOST_03278	0	0.232676	2.24844	Mycoparasite	AO
ARMOST_03309	0	0	4.47863	Mycoparasite	AO
ARMOST_03314	0	-2.68274	-3.07245	Downtrend	AO			GH18						Classically_secreted
ARMOST_03369	0	3.68091	3.5852	Metabolite	AO
ARMOST_03382	0	1.62516	4.19129	Mycoparasite	AO
ARMOST_03390	0	1.6007	3.38625	Mycoparasite	AO
ARMOST_03391	0	0.845202	2.31582	Mycoparasite	AO
ARMOST_03395	0	0	3.70123	Mycoparasite	AO									UPS
ARMOST_03401	0	3.4844	3.72722	Mycoparasite	AO									Classically_secreted
ARMOST_03405	0	4.49558	4.86896	Mycoparasite	AO						Note=GPI-anchor			Classically_secreted
ARMOST_03418	0	2.43293	2.95856	Mycoparasite	AO
ARMOST_03450	0	-1.60316	-2.44016	Downtrend	AO
ARMOST_03491	0	3.16199	3.5243	Mycoparasite	AO							PHI:2269	unaffected_pathogenicity
ARMOST_03505	0	2.20658	2.46524	Mycoparasite	AO
ARMOST_03643	0	3.23624	2.56173	Metabolite	AO
ARMOST_03680	0	-3.08336	3.45828	Mycoparasite	AO
ARMOST_03685	0	0.0939438	2.81284	Mycoparasite	AO
ARMOST_03721	0	-0.523286	2.29141	Mycoparasite	AO
ARMOST_03798	0	-1.48952	-2.66099	Downtrend	AO						Note=GPI-anchor			Classically_secreted
ARMOST_03838	0	3.13879	5.27553	Mycoparasite	AO
ARMOST_03839	0	-2.29307	-2.40544	Downtrend	AO
ARMOST_03842	0	1.08022	2.93439	Mycoparasite	AO
ARMOST_03843	0	-1.81025	-2.24307	Downtrend	AO
ARMOST_03861	0	0.739149	2.15182	Mycoparasite	AO
ARMOST_03902	0	0.732944	2.96626	Mycoparasite	AO
ARMOST_03905	0	0.483938	2.08753	Mycoparasite	AO
ARMOST_03950	0	0.998197	3.63937	Mycoparasite	AO
ARMOST_03971	0	1.10543	2.37284	Mycoparasite	AO
ARMOST_03973	0	-1.89073	3.79716	Mycoparasite	AO
ARMOST_03987	0	0.181439	-1.955	Metabolite	AO
ARMOST_03989	0	7.34171	6.0114	Metabolite	AO									Classically_secreted
ARMOST_03990	0	8.28711	6.9995	Metabolite	AO									Classically_secreted
ARMOST_04001	0	6.4214	4.42293	Metabolite	AO
ARMOST_04002	0	6.77418	4.92784	Metabolite	AO									UPS
ARMOST_04025	0	6.1035	4.02397	Metabolite	AO									Classically_secreted
ARMOST_04028	0	-3.23224	-5.52184	Downtrend	AO
ARMOST_04057	0	-1.03283	-3.09167	Downtrend	AO
ARMOST_04079	0	-1.35127	-2.49919	Downtrend	AO
ARMOST_04091	0	1.72166	3.89375	Mycoparasite	AO
ARMOST_04093	0	0.784655	2.20359	Mycoparasite	AO							PHI:488	reduced_virulence
ARMOST_04097	0	1.09607	2.40261	Mycoparasite	AO
ARMOST_04107	0	-0.44352	2.58145	Mycoparasite	AO
ARMOST_04193	0	-3.45123	-5.34974	Downtrend	AO									Classically_secreted
ARMOST_04207	0	1.13446	2.43221	Mycoparasite	AO						Note=GPI-anchor			Classically_secreted
ARMOST_04208	0	0.04013	3.44236	Mycoparasite	AO
ARMOST_04218	0	2.64274	3.66207	Mycoparasite	AO					M16B				UPS
ARMOST_04220	0	2.24595	3.12755	Mycoparasite	AO
ARMOST_04230	0	1.83324	5.4653	Mycoparasite	AO
ARMOST_04247	0	1.22853	2.27089	Mycoparasite	AO
ARMOST_04252	0	0	4.0235	Mycoparasite	AO
ARMOST_04321	0	-1.71057	-2.40729	Downtrend	AO
ARMOST_04322	0	-1.09769	-2.9773	Downtrend	AO
ARMOST_04337	0	-1.12354	-2.61312	Downtrend	AO
ARMOST_04357	0	1.37322	2.1003	Mycoparasite	AO
ARMOST_04388	0	0.534475	3.467	Mycoparasite	AO
ARMOST_04391	0	-1.53508	-2.08725	Downtrend	AO
ARMOST_04402	0	-1.77605	-2.1401	Downtrend	AO									Classically_secreted
ARMOST_04426	0	-2.2571	-5.99091	Downtrend	AO							PHI:3329	reduced_virulence
ARMOST_04442	0	-1.0957	-2.12526	Downtrend	AO
ARMOST_04455	0	-2.56943	1.72902	Mycoparasite	AO
ARMOST_04459	0	-0.738088	-2.12535	Downtrend	AO
ARMOST_04462	0	-1.7684	-3.27915	Downtrend	AO
ARMOST_04471	0	7.73807	6.28905	Metabolite	AO
ARMOST_04478	0	9.19514	9.20853	Mycoparasite	AO
ARMOST_04534	0	2.87991	2.10183	Metabolite	AO									Classically_secreted
ARMOST_04546	0	0	4.02038	Mycoparasite	AO
ARMOST_04560	0	-1.21743	-2.71803	Downtrend	AO
ARMOST_04565	0	-7.18429e-05	2.00054	Mycoparasite	AO
ARMOST_04576	0	-1.49808	-2.33976	Downtrend	AO
ARMOST_04578	0	1.01675	-1.06014	Metabolite	AO
ARMOST_04600	0	-0.773408	-2.10902	Downtrend	AO
ARMOST_04612	0	-0.87692	-2.32862	Downtrend	AO
ARMOST_04686	0	2.77042	5.87657	Mycoparasite	AO										KEGG_ENZYME=KEGG_ENZYME:2.1.1.79;KEGG Description=cyclopropane-fatty-acyl-phospholipid synthase;KEGG Pathway Description=Enzymes with EC,Not Included in Pathway or Brite,Unclassified: metabolism;KEGG Abbrevation=abbr:cfa
ARMOST_04730	0	-1.58587	-2.78769	Downtrend	AO
ARMOST_04747	0	-1.14788	-3.16202	Downtrend	AO
ARMOST_04760	0	1.24559	2.03998	Mycoparasite	AO
ARMOST_04776	0	-0.322628	-2.40416	Downtrend	AO
ARMOST_04794	0	-1.32378	-2.68377	Downtrend	AO
ARMOST_04847	0	1.57473	2.27517	Mycoparasite	AO
ARMOST_04868	0	-1.30488	-2.54501	Downtrend	AO
ARMOST_04896	0	0.310913	4.12115	Mycoparasite	AO
ARMOST_04903	0	-1.11574	-2.34331	Downtrend	AO
ARMOST_04946	0	-1.11164	-2.43037	Downtrend	AO
ARMOST_04965	0	4.71907	6.00371	Mycoparasite	AO
ARMOST_05032	0	-1.56055	-2.03458	Downtrend	AO
ARMOST_05043	0	2.49167	2.70809	Mycoparasite	AO
ARMOST_05124	0	2.17157	3.78974	Mycoparasite	AO
ARMOST_05219	0	1.42698	2.15277	Mycoparasite	AO									UPS
ARMOST_05243	0	0.43156	2.51912	Mycoparasite	AO
ARMOST_05340	0	-1.10908	-2.45585	Downtrend	AO
ARMOST_05356	0	1.57276	2.29474	Mycoparasite	AO
ARMOST_05385	0	-3.71393	0.749371	Mycoparasite	AO									UPS
ARMOST_05404	0	-0.938672	-2.01699	Downtrend	AO
ARMOST_05463	0	-0.908158	-2.8176	Downtrend	AO										KEGG_ENZYME=KEGG_ENZYME:2.7.11.1;KEGG Description=serine/threonine-protein kinase haspin;KEGG Pathway Description=Protein families: metabolism,Protein families: genetic information processing,Chromosome and associated proteins,Brite Hierarchies,Protein kinases;KEGG Abbrevation=abbr:GSG2
ARMOST_05472	0	-0.676386	-2.10097	Downtrend	AO
ARMOST_05503	0	2.52195	4.52032	Mycoparasite	AO
ARMOST_05519	0	-1.86364	-2.24269	Downtrend	AO
ARMOST_05537	0	1.33921	3.0829	Mycoparasite	AO
ARMOST_05557	0	-1.77367	-4.20102	Downtrend	AO									UPS
ARMOST_05574	0	1.61926	2.89221	Mycoparasite	AO
ARMOST_05601	0	2.19446	1.83816	Metabolite	AO
ARMOST_05616	0	1.14364	2.74253	Mycoparasite	AO							PHI:6795	reduced_virulence		KEGG_ENZYME=KEGG_ENZYME:3.4.22;KEGG Description=metacaspase-1;KEGG Pathway Description=Protein families: metabolism,Peptidases and inhibitors,Brite Hierarchies;KEGG Abbrevation=abbr:MCA1
ARMOST_05627	0	-1.69309	-2.46259	Downtrend	AO
ARMOST_05692	0	1.94536	3.15105	Mycoparasite	AO			CBM67+CBM67						Classically_secreted
ARMOST_05693	0	1.17709	2.10172	Mycoparasite	AO
ARMOST_05744	0	1.77854	2.38809	Mycoparasite	AO
ARMOST_05751	0	2.02458	2.41263	Mycoparasite	AO
ARMOST_05760	0	2.72041	2.46074	Metabolite	AO
ARMOST_05762	0	-1.09711	-2.94473	Downtrend	AO
ARMOST_05765	0	0.850678	2.09315	Mycoparasite	AO
ARMOST_05773	0	-1.85771	-2.49217	Downtrend	AO
ARMOST_05781	0	2.14413	2.46173	Mycoparasite	AO
ARMOST_05792	0	3.21647	5.98661	Mycoparasite	AO
ARMOST_05800	0	1.84243	3.70712	Mycoparasite	AO
ARMOST_05810	0	-1.32959	-2.31307	Downtrend	AO
ARMOST_05811	0	-1.22182	-2.27684	Downtrend	AO
ARMOST_05834	0	0.936843	2.27688	Mycoparasite	AO
ARMOST_05889	0	2.48438	4.54832	Mycoparasite	AO
ARMOST_05901	0	-0.687994	-3.37911	Downtrend	AO			GH43_21		S09B				Classically_secreted
ARMOST_05922	0	-0.763697	-2.25309	Downtrend	AO
ARMOST_05928	0	-1.21029	-2.35329	Downtrend	AO
ARMOST_05933	0	0.807974	3.48646	Mycoparasite	AO
ARMOST_05935	0	1.82957	2.1015	Mycoparasite	AO									UPS
ARMOST_06004	0	-2.31642	-2.35557	Downtrend	AO
ARMOST_06005	0	-1.60519	-2.31373	Downtrend	AO
ARMOST_06034	0	-0.0578227	3.24679	Mycoparasite	AO
ARMOST_06051	0	-2.54652	1.50794	Mycoparasite	AO
ARMOST_06075	0	-0.67068	2.41442	Mycoparasite	AO
ARMOST_06091	0	0.81764	4.30484	Mycoparasite	AO
ARMOST_06099	0	3.81804	3.66935	Metabolite	AO
ARMOST_06105	0	1.58961	2.23947	Mycoparasite	AO
ARMOST_06112	0	-2.84513	0.652977	Mycoparasite	AO
ARMOST_06129	0	-2.1741	-2.34649	Downtrend	AO						Note=GPI-anchor			Classically_secreted
ARMOST_06151	0	-1.15739	-2.41133	Downtrend	AO
ARMOST_06192	0	2.22719	0.699553	Metabolite	AO
ARMOST_06203	0	5.54788	5.43325	Metabolite	AO
ARMOST_06204	0	2.1349	2.5238	Mycoparasite	AO
ARMOST_06207	0	-2.28428	-2.51167	Downtrend	AO
ARMOST_06215	0	-1.09336	1.61366	Mycoparasite	AO
ARMOST_06314	0	-0.205256	3.09271	Mycoparasite	AO
ARMOST_06319	0	0.838294	2.24464	Mycoparasite	AO
ARMOST_06326	0	0	4.14277	Mycoparasite	AO
ARMOST_06327	0	-1.03156	1.80251	Mycoparasite	AO
ARMOST_06340	0	4.85115	4.79709	Metabolite	AO
ARMOST_06351	0	1.82953	3.67276	Mycoparasite	AO
ARMOST_06383	0	3.152	5.10186	Mycoparasite	AO
ARMOST_06445	0	6.50282	7.53631	Mycoparasite	AO									Classically_secreted
ARMOST_06491	0	1.84151	3.72885	Mycoparasite	AO
ARMOST_06558	0	-2.30545	-2.88898	Downtrend	AO
ARMOST_06569	0	-1.69636	-2.44812	Downtrend	AO
ARMOST_06570	0	-1.60136	2.29044	Mycoparasite	AO
ARMOST_06573	0	-1.06152	-2.24082	Downtrend	AO
ARMOST_06590	0	7.80272	7.81959	Mycoparasite	AO
ARMOST_06593	0	7.28698	7.0467	Metabolite	AO
ARMOST_06600	0	4.66432	4.38543	Metabolite	AO
ARMOST_06660	0	-2.32521	-3.39787	Downtrend	AO
ARMOST_06741	0	1.88419	3.01715	Mycoparasite	AO
ARMOST_06773	0	0.617073	2.24723	Mycoparasite	AO
ARMOST_06779	0	1.51787	3.66559	Mycoparasite	AO
ARMOST_06802	0	-1.2561	-2.00367	Downtrend	AO							PHI:7485	unaffected_pathogenicity__reduced_virulence		KEGG Description=squamous cell carcinoma antigen recognized by T-cells 3;KEGG Pathway Description=Protein families: genetic information processing,Chromosome and associated proteins,Brite Hierarchies,Spliceosome;KEGG Abbrevation=abbr:SART3,abbr:TIP110
ARMOST_06822	0	-0.353456	2.78354	Mycoparasite	AO
ARMOST_06831	0	1.30949	2.067	Mycoparasite	AO						Note=GPI-anchor			Classically_secreted
ARMOST_06888	0	1.95659	5.89571	Mycoparasite	AO
ARMOST_06889	0	3.03971	5.12989	Mycoparasite	AO
ARMOST_07035	0	1.82368	2.18596	Mycoparasite	AO
ARMOST_07053	0	2.78189	0.924277	Metabolite	AO
ARMOST_07087	0	-1.40964	-2.62312	Downtrend	AO
ARMOST_07094	0	0.32356	3.30064	Mycoparasite	AO
ARMOST_07113	0	1.21566	2.11308	Mycoparasite	AO									UPS
ARMOST_07119	0	0.997002	4.63047	Mycoparasite	AO
ARMOST_07140	0	-1.1602	-2.53877	Downtrend	AO
ARMOST_07157	0	-0.833995	-2.2119	Downtrend	AO
ARMOST_07177	0	1.16588	2.4675	Mycoparasite	AO
ARMOST_07179	0	1.38165	2.25342	Mycoparasite	AO
ARMOST_07192	0	2.5266	1.97041	Metabolite	AO
ARMOST_07195	0	1.84098	4.02352	Mycoparasite	AO
ARMOST_07214	0	-1.89064	1.2164	Mycoparasite	AO
ARMOST_07250	0	-0.252114	2.08037	Mycoparasite	AO
ARMOST_07254	0	-1.20956	-2.79634	Downtrend	AO						Note=GPI-anchor			UPS
ARMOST_07265	0	0.51002	2.03111	Mycoparasite	AO
ARMOST_07267	0	-0.741233	-2.43874	Downtrend	AO
ARMOST_07341	0	1.11867	2.05404	Mycoparasite	AO									Classically_secreted
ARMOST_07358	0	2.58532	3.30134	Mycoparasite	AO									UPS
ARMOST_07361	0	-0.242006	1.79809	Mycoparasite	AO
ARMOST_07377	0	2.2016	3.5454	Mycoparasite	AO										KEGG_ENZYME=KEGG_ENZYME:1.3.3.6;KEGG Description=acyl-CoA oxidase;KEGG Pathway Description=cAMP signaling pathway,Biosynthesis of unsaturated fatty acids,beta-Alanine metabolism,alpha-Linolenic acid metabolism,Carbohydrate metabolism,Cellular Processes,Endocrine system,Environmental Information Processing,Fatty acid degradation,Lipid metabolism,Metabolism,Metabolism of other amino acids,Organisma…
ARMOST_07432	0	-0.552193	1.71433	Mycoparasite	AO
ARMOST_07433	0	1.48104	4.87993	Mycoparasite	AO
ARMOST_07463	0	1.82985	3.28766	Mycoparasite	AO
ARMOST_07471	0	-1.11301	-3.72822	Downtrend	AO									Classically_secreted
ARMOST_07517	0	-1.38082	-2.5954	Downtrend	AO									UPS
ARMOST_07526	0	-1.74357	-2.43775	Downtrend	AO
ARMOST_07735	0	7.63737	8.40947	Mycoparasite	AO					M20D				Classically_secreted
ARMOST_07811	0	-2.2007	-2.76418	Downtrend	AO									Classically_secreted
ARMOST_07834	0	0.822778	2.86948	Mycoparasite	AO						Note=GPI-anchor			Classically_secreted
ARMOST_07841	0	1.69339	3.43096	Mycoparasite	AO
ARMOST_07867	0	-1.07141	-2.34764	Downtrend	AO
ARMOST_07871	0	1.00875	2.24886	Mycoparasite	AO
ARMOST_07873	0	-1.78481	2.48562	Mycoparasite	AO
ARMOST_07914	0	3.11727	3.7207	Mycoparasite	AO
ARMOST_07945	0	-1.79143	2.23208	Mycoparasite	AO
ARMOST_07947	0	1.49183	2.36179	Mycoparasite	AO
ARMOST_07948	0	1.41802	2.41222	Mycoparasite	AO
ARMOST_07972	0	-3.07469	1.43339	Mycoparasite	AO
ARMOST_08007	0	1.01787	2.31148	Mycoparasite	AO
ARMOST_08011	0	-0.811778	-2.59183	Downtrend	AO
ARMOST_08013	0	-1.21112	-2.41867	Downtrend	AO
ARMOST_08014	0	-1.16649	-2.06919	Downtrend	AO
ARMOST_08020	0	2.31038	2.92617	Mycoparasite	AO
ARMOST_08037	0	3.50131	3.71709	Mycoparasite	AO
ARMOST_08055	0	-0.879958	-3.99188	Downtrend	AO
ARMOST_08130	0	-0.712994	-2.65829	Downtrend	AO
ARMOST_08158	0	9.77874	10.0378	Mycoparasite	AO									Classically_secreted
ARMOST_08221	0	-1.41073	-2.40786	Downtrend	AO
ARMOST_08223	0	0.839443	2.88622	Mycoparasite	AO						Note=GPI-anchor			Classically_secreted
ARMOST_08272	0	0.758967	2.17297	Mycoparasite	AO
ARMOST_08296	0	-0.11766	1.96224	Mycoparasite	AO									Classically_secreted
ARMOST_08344	0	0	5.50714	Mycoparasite	AO
ARMOST_08350	0	2.37293	2.24024	Metabolite	AO									Classically_secreted
ARMOST_08361	0	3.10103	3.95411	Mycoparasite	AO					S53	Note=GPI-anchor	PHI:5901	unaffected_pathogenicity	Classically_secreted
ARMOST_08363	0	3.63494	5.00651	Mycoparasite	AO
ARMOST_08380	0	0.457241	-3.97105	Downtrend	AO							PHI:3972	unaffected_pathogenicity
ARMOST_08384	0	-0.609921	-3.7335	Downtrend	AO
ARMOST_08395	0	1.43309	2.69509	Mycoparasite	AO
ARMOST_08396	0	1.95146	2.3464	Mycoparasite	AO
ARMOST_08399	0	1.89763	2.28563	Mycoparasite	AO
ARMOST_08429	0	0.0554101	3.87027	Mycoparasite	AO
ARMOST_08464	0	3.49452	6.85223	Mycoparasite	AO									UPS
ARMOST_08465	0	5.26136	5.20712	Metabolite	AO
ARMOST_08466	0	2.72901	1.99242	Metabolite	AO
ARMOST_08481	0	-0.15329	-3.76031	Downtrend	AO
ARMOST_08482	0	-0.755077	2.15501	Mycoparasite	AO
ARMOST_08498	0	-1.09319	-2.39618	Downtrend	AO
ARMOST_08502	0	1.33319	2.00918	Mycoparasite	AO
ARMOST_08516	0	0.600323	3.28655	Mycoparasite	AO
ARMOST_08518	0	1.68288	2.52733	Mycoparasite	AO
ARMOST_08525	0	1.98718	2.69229	Mycoparasite	AO
ARMOST_08543	0	2.61049	5.26874	Mycoparasite	AO
ARMOST_08587	0	-2.08808	-4.21891	Downtrend	AO
ARMOST_08644	0	-0.818913	-2.11156	Downtrend	AO
ARMOST_08727	0	0.845771	2.01972	Mycoparasite	AO
ARMOST_08734	0	0.847697	2.43846	Mycoparasite	AO
ARMOST_08748	0	-2.11252	-2.26625	Downtrend	AO
ARMOST_08863	0	2.12091	3.48136	Mycoparasite	AO						Note=GPI-anchor			Classically_secreted
ARMOST_08864	0	0.55499	3.34346	Mycoparasite	AO						Note=GPI-anchor			Classically_secreted
ARMOST_08885	0	0.351078	2.05635	Mycoparasite	AO									UPS
ARMOST_08901	0	2.92898	4.74391	Mycoparasite	AO
ARMOST_08993	0	-0.831967	-2.20385	Downtrend	AO							PHI:3301	unaffected_pathogenicity		KEGG_ENZYME=KEGG_ENZYME:1.1.1.173,KEGG_ENZYME:1.1.1.377,KEGG_ENZYME:1.1.1.378;KEGG Description=L-rhamnose 1-dehydrogenase;KEGG Pathway Description=Metabolism,Fructose and mannose metabolism,Carbohydrate metabolism;KEGG Abbrevation=abbr:LRA1
ARMOST_09019	0	0.944625	2.22054	Mycoparasite	AO									Classically_secreted
ARMOST_09021	0	-0.943573	-2.29895	Downtrend	AO
ARMOST_09076	0	-0.88793	2.16439	Mycoparasite	AO
ARMOST_09086	0	1.34299	2.34628	Mycoparasite	AO
ARMOST_09119	0	-2.05359	-3.11475	Downtrend	AO
ARMOST_09137	0	-1.53722	-2.16604	Downtrend	AO
ARMOST_09207	0	1.14198	2.54247	Mycoparasite	AO
ARMOST_09270	0	0.99982	2.08348	Mycoparasite	AO							PHI:9961	reduced_virulence	Classically_secreted
ARMOST_09271	0	3.65744	2.449	Metabolite	AO						Note=GPI-anchor			Classically_secreted
ARMOST_09301	0	0.0991688	3.1805	Mycoparasite	AO
ARMOST_09345	0	1.72031	3.56813	Mycoparasite	AO
ARMOST_09361	0	-1.61512	-3.29051	Downtrend	AO
ARMOST_09366	0	1.63606	3.18962	Mycoparasite	AO
ARMOST_09390	0	2.12723	2.80075	Mycoparasite	AO
ARMOST_09402	0	1.35003	2.11397	Mycoparasite	AO
ARMOST_09403	0	1.7952	3.47505	Mycoparasite	AO
ARMOST_09417	0	-0.601992	1.87965	Mycoparasite	AO
ARMOST_09501	0	1.38606	2.46366	Mycoparasite	AO
ARMOST_09505	0	-0.719684	-2.26081	Downtrend	AO
ARMOST_09552	0	1.51472	3.76268	Mycoparasite	AO
ARMOST_09558	0	-1.22426	-2.47558	Downtrend	AO
ARMOST_09584	0	0	3.6965	Mycoparasite	AO
ARMOST_09666	0	0.604502	3.26621	Mycoparasite	AO
ARMOST_09739	0	1.46556	2.75417	Mycoparasite	AO
ARMOST_09740	0	-0.255021	1.95855	Mycoparasite	AO
ARMOST_09801	0	-0.418624	-2.32593	Downtrend	AO									Classically_secreted
ARMOST_09804	0	4.42514	6.11172	Mycoparasite	AO
ARMOST_09843	0	1.62413	2.71123	Mycoparasite	AO									UPS
ARMOST_09850	0	0.831199	2.03121	Mycoparasite	AO
ARMOST_09864	0	0.746557	2.40879	Mycoparasite	AO
ARMOST_09881	0	0	3.74624	Mycoparasite	AO
ARMOST_09882	0	1.84978	4.07124	Mycoparasite	AO
ARMOST_09884	0	1.64817	2.79381	Mycoparasite	AO
ARMOST_09885	0	4.68249	6.41429	Mycoparasite	AO
ARMOST_09892	0	0.208574	2.70067	Mycoparasite	AO
ARMOST_09922	0	2.02964	3.52617	Mycoparasite	AO
ARMOST_10000	0	-1.2058	2.42444	Mycoparasite	AO
ARMOST_10008	0	-0.325321	2.16733	Mycoparasite	AO
ARMOST_10029	0	0.979299	2.12457	Mycoparasite	AO									Classically_secreted
ARMOST_10030	0	0.751691	2.491	Mycoparasite	AO									Classically_secreted
ARMOST_10043	0	2.59497	2.59834	Mycoparasite	AO									UPS
ARMOST_10044	0	-0.480493	2.54656	Mycoparasite	AO
ARMOST_10131	0	1.812	2.50055	Mycoparasite	AO
ARMOST_10217	0	2.60034	4.58219	Mycoparasite	AO
ARMOST_10224	0	1.19571	2.49916	Mycoparasite	AO									Classically_secreted
ARMOST_10244	0	-0.645377	-2.08404	Downtrend	AO						Note=GPI-anchor			Classically_secreted
ARMOST_10250	0	-2.13533	-3.96957	Downtrend	AO
ARMOST_10255	0	0.100318	2.51095	Mycoparasite	AO
ARMOST_10262	0	-1.28364	-2.80422	Downtrend	AO
ARMOST_10299	0	-0.333182	2.72858	Mycoparasite	AO
ARMOST_10312	0	-1.544	-3.11769	Downtrend	AO						Note=GPI-anchor			Classically_secreted
ARMOST_10338	0	0.725814	3.68651	Mycoparasite	AO
ARMOST_10339	0	2.45792	4.70944	Mycoparasite	AO						Note=GPI-anchor			Classically_secreted
ARMOST_10340	0	3.44333	4.16802	Mycoparasite	AO
ARMOST_10344	0	0.473097	2.31699	Mycoparasite	AO
ARMOST_10349	0	1.72165	3.07482	Mycoparasite	AO						Note=GPI-anchor			Classically_secreted
ARMOST_10353	0	0.99424	2.5257	Mycoparasite	AO
ARMOST_10355	0	3.04742	5.13649	Mycoparasite	AO						Note=GPI-anchor			Classically_secreted
ARMOST_10356	0	2.46795	2.52362	Mycoparasite	AO
ARMOST_10361	0	-1.24694	1.08231	Mycoparasite	AO
ARMOST_10403	0	-1.26647	-2.35112	Downtrend	AO										KEGG_ENZYME=KEGG_ENZYME:1.3.3.6;KEGG Description=acyl-CoA oxidase;KEGG Pathway Description=cAMP signaling pathway,Biosynthesis of unsaturated fatty acids,beta-Alanine metabolism,alpha-Linolenic acid metabolism,Carbohydrate metabolism,Cellular Processes,Endocrine system,Environmental Information Processing,Fatty acid degradation,Lipid metabolism,Metabolism,Metabolism of other amino acids,Organisma…
ARMOST_10458	0	-1.11109	-3.73268	Downtrend	AO					T02				Classically_secreted
ARMOST_10505	0	-1.00468	1.90384	Mycoparasite	AO
ARMOST_10523	0	2.69132	3.9255	Mycoparasite	AO									Classically_secreted
ARMOST_10529	0	3.44632	3.53539	Mycoparasite	AO									Classically_secreted
ARMOST_10531	0	0.876058	2.35412	Mycoparasite	AO									UPS
ARMOST_10596	0	1.2789	2.12936	Mycoparasite	AO
ARMOST_10625	0	-0.38438	1.78555	Mycoparasite	AO
ARMOST_10627	0	0.750972	2.51426	Mycoparasite	AO
ARMOST_10646	0	3.25529	4.23042	Mycoparasite	AO
ARMOST_10671	0	-1.47657	-2.11547	Downtrend	AO
ARMOST_10715	0	0.643791	2.56535	Mycoparasite	AO
ARMOST_10742	0	1.29503	2.23709	Mycoparasite	AO									UPS
ARMOST_10790	0	-1.56404	-2.32265	Downtrend	AO			CE16						UPS
ARMOST_10833	0	-0.100466	2.304	Mycoparasite	AO									Classically_secreted
ARMOST_10851	0	0.693001	2.28648	Mycoparasite	AO									UPS
ARMOST_10859	0	-1.53935	-2.09117	Downtrend	AO
ARMOST_10860	0	-1.88274	-2.6317	Downtrend	AO									UPS
ARMOST_10880	0	3.28488	2.7695	Metabolite	AO
ARMOST_10886	0	2.77194	3.99818	Mycoparasite	AO
ARMOST_10945	0	1.84445	4.12723	Mycoparasite	AO									Classically_secreted
ARMOST_10961	0	-2.3104	-2.92633	Downtrend	AO
ARMOST_10998	0	-1.56427	-2.66296	Downtrend	AO
ARMOST_11015	0	0.0666415	2.08686	Mycoparasite	AO
ARMOST_11047	0	0.628229	2.1214	Mycoparasite	AO									UPS
ARMOST_11082	0	7.68024	5.89546	Metabolite	AO
ARMOST_11101	0	1.57653	2.85124	Mycoparasite	AO
ARMOST_11128	0	2.00647	3.08984	Mycoparasite	AO
ARMOST_11144	0	-1.24297	-2.38958	Downtrend	AO
ARMOST_11148	0	-2.62079	-3.22588	Downtrend	AO
ARMOST_11149	0	-0.617805	3.41524	Mycoparasite	AO									Classically_secreted
ARMOST_11202	0	-2.26377	-3.05572	Downtrend	AO
ARMOST_11228	0	-1.34659	-2.32649	Downtrend	AO
ARMOST_11257	0	0.615882	2.91958	Mycoparasite	AO
ARMOST_11259	0	0.0511559	2.14816	Mycoparasite	AO							PHI:3859	reduced_virulence		KEGG_ENZYME=KEGG_ENZYME:3.2.1.58;KEGG Description=glucan 1,3-beta-glucosidase;KEGG Pathway Description=Metabolism,Carbohydrate metabolism,Starch and sucrose metabolism;KEGG Abbrevation=abbr:E3.2.1.58
ARMOST_11281	0	-0.447148	2.46528	Mycoparasite	AO						Note=GPI-anchor			Classically_secreted
ARMOST_11312	0	-1.07392	-2.28595	Downtrend	AO
ARMOST_11317	0	1.1019	2.71286	Mycoparasite	AO
ARMOST_11325	0	-1.20437	-2.29019	Downtrend	AO
ARMOST_11331	0	-0.971805	-2.31077	Downtrend	AO
ARMOST_11335	0	2.64613	3.36221	Mycoparasite	AO
ARMOST_11352	0	2.51054	2.94225	Mycoparasite	AO										KEGG_ENZYME=KEGG_ENZYME:3.4.22;KEGG Description=metacaspase-1;KEGG Pathway Description=Protein families: metabolism,Peptidases and inhibitors,Brite Hierarchies;KEGG Abbrevation=abbr:MCA1
ARMOST_11359	0	1.35516	2.19166	Mycoparasite	AO
ARMOST_11360	0	1.179	2.0951	Mycoparasite	AO										KEGG_ENZYME=KEGG_ENZYME:3.4.22;KEGG Description=metacaspase-1;KEGG Pathway Description=Protein families: metabolism,Peptidases and inhibitors,Brite Hierarchies;KEGG Abbrevation=abbr:MCA1
ARMOST_11361	0	0.717106	2.01865	Mycoparasite	AO										KEGG_ENZYME=KEGG_ENZYME:3.4.22;KEGG Description=metacaspase-1;KEGG Pathway Description=Protein families: metabolism,Peptidases and inhibitors,Brite Hierarchies;KEGG Abbrevation=abbr:MCA1
ARMOST_11364	0	0.861199	2.9375	Mycoparasite	AO									UPS
ARMOST_11365	0	0.975222	3.66669	Mycoparasite	AO									Classically_secreted
ARMOST_11372	0	-0.492044	2.04761	Mycoparasite	AO
ARMOST_11423	0	0	4.53323	Mycoparasite	AO									Classically_secreted
ARMOST_11441	0	-0.427452	1.58156	Mycoparasite	AO
ARMOST_11451	0	-0.754568	-2.7779	Downtrend	AO
ARMOST_11456	0	1.47275	3.24111	Mycoparasite	AO
ARMOST_11466	0	0.121449	-1.91701	Metabolite	AO
ARMOST_11492	0	-2.55366	1.47437	Mycoparasite	AO
ARMOST_11518	0	1.35449	2.91751	Mycoparasite	AO
ARMOST_11552	0	1.50152	3.28034	Mycoparasite	AO
ARMOST_11562	0	-2.50605	-4.54408	Downtrend	AO
ARMOST_11566	0	0.281361	2.13251	Mycoparasite	AO
ARMOST_11572	0	3.07552	2.23215	Metabolite	AO
ARMOST_11585	0	3.50107	3.36764	Metabolite	AO
ARMOST_11587	0	1.53529	2.30129	Mycoparasite	AO									Classically_secreted
ARMOST_11727	0	-1.87392	-3.70572	Downtrend	AO
ARMOST_11735	0	-1.86468	-2.77551	Downtrend	AO
ARMOST_11751	0	-0.705083	-2.37433	Downtrend	AO
ARMOST_11760	0	1.64605	2.32363	Mycoparasite	AO
ARMOST_11810	0	2.73998	3.77478	Mycoparasite	AO									UPS
ARMOST_11811	0	2.0203	4.48865	Mycoparasite	AO
ARMOST_11882	0	0	4.26655	Mycoparasite	AO
ARMOST_11930	0	-0.650856	-2.29075	Downtrend	AO
ARMOST_11944	0	-1.75838	-2.39929	Downtrend	AO
ARMOST_11949	0	5.29087	5.51989	Mycoparasite	AO									Classically_secreted
ARMOST_11960	0	-0.665937	-3.51302	Downtrend	AO
ARMOST_11964	0	-2.34557	-4.17984	Downtrend	AO
ARMOST_11968	0	-0.632686	-3.74663	Downtrend	AO
ARMOST_11977	0	-0.233657	-2.75828	Downtrend	AO									UPS
ARMOST_11997	0	-0.827074	-2.89167	Downtrend	AO									UPS
ARMOST_12006	0	1.47928	3.1705	Mycoparasite	AO
ARMOST_12067	0	-0.0535387	2.66635	Mycoparasite	AO
ARMOST_12081	0	-1.15149	-2.30683	Downtrend	AO
ARMOST_12092	0	-1.36428	-6.23246	Downtrend	AO
ARMOST_12101	0	0.535508	2.62458	Mycoparasite	AO
ARMOST_12110	0	4.91401	4.58718	Metabolite	AO						Note=GPI-anchor			Classically_secreted
ARMOST_12142	0	8.44574	8.93772	Mycoparasite	AO
ARMOST_12175	0	0.832119	2.68565	Mycoparasite	AO									UPS
ARMOST_12179	0	1.65074	2.51201	Mycoparasite	AO
ARMOST_12192	0	3.77829	4.1646	Mycoparasite	AO
ARMOST_12232	0	-1.06518	-4.1812	Downtrend	AO
ARMOST_12250	0	-2.32238	-2.83157	Downtrend	AO
ARMOST_12295	0	1.57856	2.11691	Mycoparasite	AO
ARMOST_12350	0	1.65887	2.98787	Mycoparasite	AO
ARMOST_12387	0	0.824714	3.65891	Mycoparasite	AO
ARMOST_12390	0	1.77397	2.47778	Mycoparasite	AO
ARMOST_12420	0	-1.18722	-2.82574	Downtrend	AO
ARMOST_12422	0	-1.68768	-2.00467	Downtrend	AO									Classically_secreted
ARMOST_12428	0	4.55084	5.52372	Mycoparasite	AO									Classically_secreted
ARMOST_12444	0	0.431247	2.1694	Mycoparasite	AO									Classically_secreted
ARMOST_12445	0	0.377939	3.15569	Mycoparasite	AO									UPS
ARMOST_12450	0	0.80521	2.57756	Mycoparasite	AO
ARMOST_12451	0	1.19149	2.33489	Mycoparasite	AO
ARMOST_12480	0	0.919353	2.30527	Mycoparasite	AO
ARMOST_12510	0	0	5.13156	Mycoparasite	AO
ARMOST_12512	0	-0.547932	-2.07384	Downtrend	AO									UPS
ARMOST_12514	0	-0.516573	-2.49996	Downtrend	AO
ARMOST_12546	0	-2.0638	-2.63202	Downtrend	AO							PHI:7696	unaffected_pathogenicity		KEGG_ENZYME=KEGG_ENZYME:1.1.1.100;KEGG Description=3-oxoacyl-;KEGG Pathway Description=Prodigiosin biosynthesis,Metabolism of cofactors and vitamins,Metabolism,Lipid metabolism,Lipid biosynthesis proteins,Fatty acid biosynthesis,Brite Hierarchies,Biotin metabolism,Biosynthesis of other secondary metabolites,Protein families: metabolism;KEGG Abbrevation=abbr:fabG,abbr:OAR1
ARMOST_12551	0	0.782286	2.23088	Mycoparasite	AO
ARMOST_12560	0	-1.37379	-2.22235	Downtrend	AO
ARMOST_12568	0	1.05252	5.58822	Mycoparasite	AO
ARMOST_12581	0	2.17355	2.52793	Mycoparasite	AO										KEGG Description=mitochondrial import inner membrane translocase subunit TIM17;KEGG Pathway Description=Protein families: signaling and cellular processes,Protein families: genetic information processing,Mitochondrial biogenesis,Brite Hierarchies,Transporters;KEGG Abbrevation=abbr:TIM17
ARMOST_12594	0	2.72184	2.75447	Mycoparasite	AO
ARMOST_12599	0	2.15279	0.278224	Metabolite	AO
ARMOST_12693	0	-0.684914	-2.43428	Downtrend	AO
ARMOST_12711	0	0	3.71137	Mycoparasite	AO
ARMOST_12716	0	2.01777	2.86581	Mycoparasite	AO									Classically_secreted
ARMOST_12726	0	-1.01804	-2.98085	Downtrend	AO
ARMOST_12727	0	-0.637479	-3.15822	Downtrend	AO
ARMOST_12778	0	-2.82273	-3.52285	Downtrend	AO
ARMOST_12795	0	1.74127	2.70847	Mycoparasite	AO
ARMOST_12802	0	-0.237893	-2.54613	Downtrend	AO
ARMOST_12815	0	7.45453	6.45134	Metabolite	AO									Classically_secreted
ARMOST_12828	0	4.764	6.47451	Mycoparasite	AO									Classically_secreted
ARMOST_12866	0	-1.90114	-2.52532	Downtrend	AO
ARMOST_12909	0	-1.20878	-2.15014	Downtrend	AO
ARMOST_12913	0	-1.99834	-2.89032	Downtrend	AO
ARMOST_12942	0	1.83059	4.49688	Mycoparasite	AO									UPS
ARMOST_12968	0	1.98947	2.6428	Mycoparasite	AO
ARMOST_12987	0	2.19809	2.74679	Mycoparasite	AO
ARMOST_12995	0	3.03599	2.75929	Metabolite	AO
ARMOST_13008	0	0.970198	2.4378	Mycoparasite	AO
ARMOST_13062	0	-1.24	-2.60274	Downtrend	AO
ARMOST_13086	0	-0.0768337	2.13737	Mycoparasite	AO
ARMOST_13131	0	1.53484	2.05805	Mycoparasite	AO
ARMOST_13212	0	-1.97296	-2.03546	Downtrend	AO
ARMOST_13217	0	3.94217	4.34412	Mycoparasite	AO
ARMOST_13261	0	1.50654	2.54294	Mycoparasite	AO
ARMOST_13279	0	0.701801	2.58483	Mycoparasite	AO									Classically_secreted
ARMOST_13290	0	-1.37312	1.98237	Mycoparasite	AO
ARMOST_13310	0	2.67358	2.2354	Metabolite	AO										KEGG_ENZYME=KEGG_ENZYME:1.14.18.1;KEGG Description=tyrosinase;KEGG Pathway Description=Organismal Systems,Metabolism,Melanogenesis,Isoquinoline alkaloid biosynthesis,Endocrine system,Biosynthesis of other secondary metabolites,Betalain biosynthesis,Amino acid metabolism,Tyrosine metabolism;KEGG Abbrevation=abbr:TYR
ARMOST_13319	0	-2.0255	0.0369703	Mycoparasite	AO
ARMOST_13321	0	0.747602	-1.57889	Metabolite	AO
ARMOST_13332	0	3.98406	5.63741	Mycoparasite	AO
ARMOST_13372	0	-2.26547	-2.73317	Downtrend	AO										KEGG_ENZYME=KEGG_ENZYME:2.5.1.21;KEGG Description=farnesyl-diphosphate farnesyltransferase;KEGG Pathway Description=Metabolism,Lipid metabolism,Brite Hierarchies,Metabolism of terpenoids and polyketides,Prenyltransferases,Protein families: metabolism,Sesquiterpenoid and triterpenoid biosynthesis,Steroid biosynthesis;KEGG Abbrevation=abbr:FDFT1
ARMOST_13386	0	1.74285	2.85373	Mycoparasite	AO
ARMOST_13395	0	2.04269	2.42758	Mycoparasite	AO
ARMOST_13396	0	1.56617	2.61108	Mycoparasite	AO
ARMOST_13397	0	1.38534	2.54849	Mycoparasite	AO
ARMOST_13399	0	2.59509	2.75225	Mycoparasite	AO
ARMOST_13400	0	0.864384	2.19491	Mycoparasite	AO
ARMOST_13410	0	-1.24925	-2.00112	Downtrend	AO
ARMOST_13434	0	-1.6125	-5.66633	Downtrend	AO									Classically_secreted
ARMOST_13444	0	0.661114	3.0759	Mycoparasite	AO
ARMOST_13445	0	1.77434	2.96572	Mycoparasite	AO
ARMOST_13448	0	-2.18346	-3.61852	Downtrend	AO
ARMOST_13452	0	-0.80468	-2.47577	Downtrend	AO
ARMOST_13476	0	1.09911	2.28264	Mycoparasite	AO
ARMOST_13493	0	1.42251	2.0969	Mycoparasite	AO
ARMOST_13522	0	2.52777	3.55875	Mycoparasite	AO
ARMOST_13546	0	-3.52337	-5.28171	Downtrend	AO									Classically_secreted
ARMOST_13562	0	1.17537	2.97193	Mycoparasite	AO
ARMOST_13591	0	5.2899	5.50716	Mycoparasite	AO
ARMOST_13609	0	-1.57153	-3.14119	Downtrend	AO									Classically_secreted
ARMOST_13660	0	1.88916	5.04497	Mycoparasite	AO
ARMOST_13681	0	1.629	3.0734	Mycoparasite	AO
ARMOST_13737	0	2.38649	2.70611	Mycoparasite	AO
ARMOST_13742	0	1.59201	2.08608	Mycoparasite	AO
ARMOST_13777	0	0.396355	2.18949	Mycoparasite	AO
ARMOST_13788	0	9.52028	9.74957	Mycoparasite	AO									Classically_secreted
ARMOST_13807	0	2.62484	4.06633	Mycoparasite	AO
ARMOST_13826	0	2.25793	5.66057	Mycoparasite	AO
ARMOST_13863	0	-2.69501	-4.52981	Downtrend	AO
ARMOST_13883	0	0.0700553	-2.38059	Downtrend	AO
ARMOST_13935	0	2.03934	2.45205	Mycoparasite	AO
ARMOST_13952	0	-1.12426	-2.94721	Downtrend	AO
ARMOST_14013	0	1.63468	2.56229	Mycoparasite	AO
ARMOST_14014	0	3.12396	3.69985	Mycoparasite	AO
ARMOST_14024	0	0.76124	2.05963	Mycoparasite	AO
ARMOST_14025	0	0.741358	3.62684	Mycoparasite	AO
ARMOST_14026	0	-0.60435	1.69377	Mycoparasite	AO
ARMOST_14030	0	3.77222	5.97603	Mycoparasite	AO
ARMOST_14033	0	-1.36519	-3.97994	Downtrend	AO
ARMOST_14036	0	0.857299	3.98676	Mycoparasite	AO
ARMOST_14067	0	1.9549	3.19905	Mycoparasite	AO
ARMOST_14068	0	3.48024	4.42294	Mycoparasite	AO
ARMOST_14113	0	-1.18228	-4.6733	Downtrend	AO									UPS
ARMOST_14130	0	-0.44527	-2.07846	Downtrend	AO
ARMOST_14165	0	1.83209	3.75554	Mycoparasite	AO
ARMOST_14201	0	-1.0192	-2.29566	Downtrend	AO
ARMOST_14207	0	2.66666	1.85292	Metabolite	AO									Classically_secreted
ARMOST_14209	0	4.07848	3.94453	Metabolite	AO									Classically_secreted
ARMOST_14218	0	3.06141	2.2207	Metabolite	AO
ARMOST_14219	0	4.67768	4.5819	Metabolite	AO									Classically_secreted
ARMOST_14235	0	3.26957	3.79586	Mycoparasite	AO						Note=GPI-anchor			Classically_secreted
ARMOST_14237	0	-1.12959	-2.68291	Downtrend	AO
ARMOST_14291	0	0.790293	2.62147	Mycoparasite	AO
ARMOST_14300	0	1.85859	4.03004	Mycoparasite	AO
ARMOST_14302	0	2.0213	2.78767	Mycoparasite	AO
ARMOST_14316	0	0.864616	2.35598	Mycoparasite	AO
ARMOST_14317	0	0.269038	2.1313	Mycoparasite	AO
ARMOST_14318	0	1.79251	2.85118	Mycoparasite	AO
ARMOST_14330	0	-1.16381	-2.26825	Downtrend	AO
ARMOST_14340	0	0.917218	2.00121	Mycoparasite	AO
ARMOST_14345	0	3.98698	2.93123	Metabolite	AO
ARMOST_14350	0	-1.37247	-2.03817	Downtrend	AO
ARMOST_14375	0	1.36216	3.14463	Mycoparasite	AO
ARMOST_14399	0	-0.384598	-2.21681	Downtrend	AO									UPS
ARMOST_14402	0	1.70189	3.86392	Mycoparasite	AO									UPS
ARMOST_14410	0	0.460282	2.28616	Mycoparasite	AO
ARMOST_14418	0	2.25397	-1.78484	Metabolite	AO
ARMOST_14448	0	-0.392677	-2.22568	Downtrend	AO
ARMOST_14452	0	1.11067	2.02708	Mycoparasite	AO									UPS
ARMOST_14476	0	-0.532566	-2.15195	Downtrend	AO
ARMOST_14495	0	1.84674	3.03783	Mycoparasite	AO
ARMOST_14512	0	-1.1932	-4.68757	Downtrend	AO
ARMOST_14523	0	-0.533584	2.48862	Mycoparasite	AO
ARMOST_14525	0	0.906428	2.08476	Mycoparasite	AO
ARMOST_14533	0	-1.14013	-3.1161	Downtrend	AO						Note=GPI-anchor			Classically_secreted
ARMOST_14536	0	5.1115	6.65021	Mycoparasite	AO										KEGG_ENZYME=KEGG_ENZYME:1.3.3.6;KEGG Description=acyl-CoA oxidase;KEGG Pathway Description=cAMP signaling pathway,Biosynthesis of unsaturated fatty acids,beta-Alanine metabolism,alpha-Linolenic acid metabolism,Carbohydrate metabolism,Cellular Processes,Endocrine system,Environmental Information Processing,Fatty acid degradation,Lipid metabolism,Metabolism,Metabolism of other amino acids,Organisma…
ARMOST_14538	0	-0.518871	-2.46127	Downtrend	AO
ARMOST_14540	0	-2.59471	-4.75969	Downtrend	AO
ARMOST_14546	0	-1.11792	-2.07993	Downtrend	AO
ARMOST_14549	0	-1.17525	-2.95075	Downtrend	AO
ARMOST_14583	0	0.775945	2.82239	Mycoparasite	AO
ARMOST_14609	0	-1.5313	-2.04528	Downtrend	AO
ARMOST_14639	0	-0.734023	2.25414	Mycoparasite	AO
ARMOST_14652	0	1.77433	2.70313	Mycoparasite	AO
ARMOST_14656	0	1.85371	2.58409	Mycoparasite	AO
ARMOST_14725	0	0.405413	4.77174	Mycoparasite	AO					S01A				Classically_secreted
ARMOST_14737	0	-1.12433	-2.40522	Downtrend	AO
ARMOST_14743	0	-0.523609	-2.07869	Downtrend	AO
ARMOST_14763	0	-1.62531	0.65467	Mycoparasite	AO
ARMOST_14775	0	5.3352	5.16075	Metabolite	AO							PHI:5272	reduced_virulence
ARMOST_14835	0	-1.89182	-3.41997	Downtrend	AO
ARMOST_14843	0	4.30401	5.09255	Mycoparasite	AO									UPS
ARMOST_14844	0	1.477	2.5493	Mycoparasite	AO
ARMOST_14855	0	1.03808	2.05603	Mycoparasite	AO
ARMOST_14860	0	-0.725723	-2.37505	Downtrend	AO
ARMOST_14863	0	1.57906	2.44784	Mycoparasite	AO
ARMOST_14875	0	0.289212	-3.73001	Downtrend	AO
ARMOST_14895	0	-1.59956	-2.83998	Downtrend	AO
ARMOST_14908	0	-2.11549	-2.95502	Downtrend	AO
ARMOST_14939	0	2.08119	1.91212	Metabolite	AO					S09X		PHI:5271	lethal	UPS
ARMOST_14940	0	0.882426	2.71484	Mycoparasite	AO
ARMOST_14959	0	3.00943	4.76918	Mycoparasite	AO
ARMOST_14975	0	2.56936	3.58615	Mycoparasite	AO
ARMOST_15000	0	2.53743	2.78714	Mycoparasite	AO
ARMOST_15005	0	1.99278	3.30819	Mycoparasite	AO									Classically_secreted
ARMOST_15017	0	2.0164	3.72038	Mycoparasite	AO
ARMOST_15070	0	2.23841	2.90928	Mycoparasite	AO
ARMOST_15080	0	4.31268	3.82339	Metabolite	AO							PHI:6957	increased_virulence_(hypervirulence)
ARMOST_15092	0	2.16074	2.88779	Mycoparasite	AO							PHI:6957	increased_virulence_(hypervirulence)
ARMOST_15099	0	0.99258	2.34607	Mycoparasite	AO							PHI:2034	reduced_virulence
ARMOST_15103	0	0.569305	2.59818	Mycoparasite	AO									UPS
ARMOST_15107	0	4.04747	2.65215	Metabolite	AO
ARMOST_15109	0	8.78718	8.23212	Metabolite	AO
ARMOST_15110	0	7.85671	8.18841	Mycoparasite	AO
ARMOST_15113	0	1.90671	3.1412	Mycoparasite	AO
ARMOST_15138	0	2.94926	2.47376	Metabolite	AO
ARMOST_15166	0	0.933873	2.29099	Mycoparasite	AO
ARMOST_15182	0	-3.05145	0.35031	Mycoparasite	AO
ARMOST_15282	0	-0.637479	1.88383	Mycoparasite	AO
ARMOST_15285	0	-1.44016	-2.11394	Downtrend	AO
ARMOST_15290	0	-0.879269	-2.49492	Downtrend	AO									UPS
ARMOST_15305	0	3.99401	5.08341	Mycoparasite	AO
ARMOST_15308	0	-0.990485	-2.45959	Downtrend	AO
ARMOST_15356	0	2.75009	4.48642	Mycoparasite	AO
ARMOST_15369	0	-1.39236	-2.15868	Downtrend	AO
ARMOST_15372	0	2.05976	1.89424	Metabolite	AO
ARMOST_15373	0	1.79961	2.17549	Mycoparasite	AO
ARMOST_15378	0	-1.14928	-2.35731	Downtrend	AO
ARMOST_15390	0	1.63305	2.83447	Mycoparasite	AO
ARMOST_15398	0	0.183516	2.13254	Mycoparasite	AO									UPS
ARMOST_15399	0	4.23972	3.85897	Metabolite	AO
ARMOST_15411	0	3.11821	4.76443	Mycoparasite	AO
ARMOST_15435	0	2.54486	1.96318	Metabolite	AO
ARMOST_15439	0	-1.61435	-2.61215	Downtrend	AO			GH17						Classically_secreted
ARMOST_15441	0	1.82729	3.17259	Mycoparasite	AO
ARMOST_15444	0	-2.45027	-2.89824	Downtrend	AO
ARMOST_15448	0	3.19647	4.51702	Mycoparasite	AO					A01A				UPS
ARMOST_15453	0	-1.05199	-2.16308	Downtrend	AO
ARMOST_15455	0	1.92932	-0.27297	Metabolite	AO
ARMOST_15466	0	-3.25094	-3.47876	Downtrend	AO			CBM67+CBM67						UPS
ARMOST_15475	0	-1.15958	-2.06805	Downtrend	AO
ARMOST_15484	0	-1.11575	-3.72995	Downtrend	AO
ARMOST_15489	0	2.21408	1.79927	Metabolite	AO
ARMOST_15540	0	1.8338	4.01967	Mycoparasite	AO
ARMOST_15543	0	0.697457	2.69934	Mycoparasite	AO
ARMOST_15544	0	0.695893	2.11816	Mycoparasite	AO
ARMOST_15560	0	1.75428	2.64805	Mycoparasite	AO
ARMOST_15562	0	0.762512	2.19862	Mycoparasite	AO
ARMOST_15565	0	2.59176	3.95743	Mycoparasite	AO							PHI:6957	increased_virulence_(hypervirulence)		KEGG_ENZYME=KEGG_ENZYME:1.1.1.250;KEGG Description=D-arabinitol 2-dehydrogenase;KEGG Pathway Description=Pentose and glucuronate interconversions,Metabolism,Carbohydrate metabolism;KEGG Abbrevation=abbr:ARD
ARMOST_15600	0	1.48967	2.35912	Mycoparasite	AO
ARMOST_15629	0	1.7896	4.24858	Mycoparasite	AO
ARMOST_15634	0	1.3898	2.12614	Mycoparasite	AO									UPS
ARMOST_15640	0	-0.271214	2.51325	Mycoparasite	AO
ARMOST_15641	0	0.965967	3.42204	Mycoparasite	AO
ARMOST_15644	0	-0.580755	-4.36264	Downtrend	AO
ARMOST_15679	0	2.9887	4.39995	Mycoparasite	AO
ARMOST_15700	0	2.23462	4.73082	Mycoparasite	AO
ARMOST_15736	0	-0.863707	-2.22122	Downtrend	AO
ARMOST_15743	0	-1.36349	-2.43049	Downtrend	AO
ARMOST_15786	0	3.43633	2.88851	Metabolite	AO
ARMOST_15825	0	-1.38874	-2.84479	Downtrend	AO
ARMOST_15859	0	0.861188	2.12525	Mycoparasite	AO
ARMOST_15860	0	0.444977	3.86908	Mycoparasite	AO
ARMOST_15892	0	-1.5444	-2.67896	Downtrend	AO
ARMOST_15909	0	0.435689	3.05745	Mycoparasite	AO
ARMOST_15922	0	2.68638	2.9365	Mycoparasite	AO
ARMOST_15931	0	1.05908	2.84242	Mycoparasite	AO
ARMOST_15979	0	-1.33897	-2.6247	Downtrend	AO									Classically_secreted
ARMOST_15992	0	2.78135	2.08352	Metabolite	AO						Note=GPI-anchor			Classically_secreted
ARMOST_16029	0	-1.66373	-3.07947	Downtrend	AO
ARMOST_16054	0	1.39243	2.08494	Mycoparasite	AO
ARMOST_16089	0	4.39152	3.65794	Metabolite	AO
ARMOST_16093	0	-2.45215	-3.8373	Downtrend	AO									Classically_secreted
ARMOST_16102	0	1.15601	2.52763	Mycoparasite	AO										KEGG_ENZYME=KEGG_ENZYME:3.4.22;KEGG Description=metacaspase-1;KEGG Pathway Description=Protein families: metabolism,Peptidases and inhibitors,Brite Hierarchies;KEGG Abbrevation=abbr:MCA1
ARMOST_16110	0	2.20585	1.89992	Metabolite	AO
ARMOST_16111	0	2.98383	3.67018	Mycoparasite	AO										KEGG_ENZYME=KEGG_ENZYME:3.4.22;KEGG Description=metacaspase-1;KEGG Pathway Description=Protein families: metabolism,Peptidases and inhibitors,Brite Hierarchies;KEGG Abbrevation=abbr:MCA1
ARMOST_16119	0	5.21277	7.10647	Mycoparasite	AO
ARMOST_16132	0	1.48704	2.92926	Mycoparasite	AO
ARMOST_16148	0	1.71338	4.54811	Mycoparasite	AO
ARMOST_16230	0	-2.12967	-3.96203	Downtrend	AO
ARMOST_16238	0	-1.01333	-2.0342	Downtrend	AO
ARMOST_16243	0	2.19453	3.6972	Mycoparasite	AO
ARMOST_16256	0	3.12377	4.25228	Mycoparasite	AO
ARMOST_16259	0	-0.934125	-3.00368	Downtrend	AO									Classically_secreted
ARMOST_16268	0	-0.961474	-2.49973	Downtrend	AO
ARMOST_16269	0	-0.907789	-3.8626	Downtrend	AO
ARMOST_16296	0	1.01236	2.4619	Mycoparasite	AO
ARMOST_16314	0	0.894765	3.01234	Mycoparasite	AO
ARMOST_16387	0	0.294652	2.52842	Mycoparasite	AO
ARMOST_16398	0	0.27548	-2.56598	Downtrend	AO									UPS
ARMOST_16404	0	-0.98287	-2.97533	Downtrend	AO
ARMOST_16414	0	-1.65358	-2.37753	Downtrend	AO
ARMOST_16415	0	-2.0915	-4.63763	Downtrend	AO									UPS
ARMOST_16433	0	0.83155	2.14356	Mycoparasite	AO
ARMOST_16452	0	2.35357	1.72019	Metabolite	AO
ARMOST_16463	0	1.80851	2.14952	Mycoparasite	AO
ARMOST_16467	0	0.693172	-2.16426	Metabolite	AO
ARMOST_16522	0	2.06575	1.73132	Metabolite	AO							PHI:5271	lethal
ARMOST_16523	0	1.23312	3.00675	Mycoparasite	AO									UPS
ARMOST_16552	0	0.0741079	-2.81441	Downtrend	AO						Note=GPI-anchor			Classically_secreted
ARMOST_16577	0	-0.121669	-5.69463	Downtrend	AO						Note=GPI-anchor			Classically_secreted
ARMOST_16596	0	1.45221	3.259	Mycoparasite	AO
ARMOST_16610	0	-0.87474	-2.73806	Downtrend	AO
ARMOST_16614	0	-0.761584	-2.54151	Downtrend	AO
ARMOST_16636	0	1.33154	2.21971	Mycoparasite	AO
ARMOST_16638	0	1.95228	2.40317	Mycoparasite	AO
ARMOST_16646	0	2.34718	3.15739	Mycoparasite	AO									Classically_secreted
ARMOST_16648	0	0	3.70123	Mycoparasite	AO
ARMOST_16658	0	0.0422799	-3.98315	Downtrend	AO
ARMOST_16669	0	-1.39482	-2.80703	Downtrend	AO
ARMOST_16674	0	-3.22045	-3.24161	Downtrend	AO
ARMOST_16694	0	-1.78482	-6.37395	Downtrend	AO
ARMOST_16706	0	-1.46985	-2.24839	Downtrend	AO
ARMOST_16709	0	1.83509	5.44734	Mycoparasite	AO
ARMOST_16740	0	3.79026	5.72984	Mycoparasite	AO
ARMOST_16746	0	5.19964	4.47738	Metabolite	AO
ARMOST_16748	0	3.92724	3.51166	Metabolite	AO									Classically_secreted
ARMOST_16814	0	-1.4022	-2.31708	Downtrend	AO
ARMOST_16847	0	0	4.41071	Mycoparasite	AO
ARMOST_16919	0	-4.32127	-8.49321	Downtrend	AO
ARMOST_16923	0	-1.21234	-2.12117	Downtrend	AO
ARMOST_16924	0	-1.52677	-2.26478	Downtrend	AO
ARMOST_16952	0	-0.907166	-2.43037	Downtrend	AO
ARMOST_16996	0	0.202979	3.48449	Mycoparasite	AO
ARMOST_17007	0	-1.17396	-2.42696	Downtrend	AO
ARMOST_17014	0	4.54545	3.77485	Metabolite	AO
ARMOST_17023	0	2.5476	2.18296	Metabolite	AO
ARMOST_17024	0	0.269991	2.50094	Mycoparasite	AO
ARMOST_17028	0	3.8335	5.46655	Mycoparasite	AO									Classically_secreted
ARMOST_17031	0	5.41181	6.56132	Mycoparasite	AO									Classically_secreted
ARMOST_17061	0	1.47123	3.4031	Mycoparasite	AO
ARMOST_17092	0	0.314063	-3.725	Downtrend	AO
ARMOST_17103	0	2.38811	3.39697	Mycoparasite	AO
ARMOST_17112	0	0.211157	2.42705	Mycoparasite	AO
ARMOST_17134	0	0.0570449	3.1835	Mycoparasite	AO
ARMOST_17151	0	-1.38755	-5.4184	Downtrend	AO
ARMOST_17163	0	-1.05041	-2.11615	Downtrend	AO									UPS
ARMOST_17215	0	2.73213	3.28656	Mycoparasite	AO										KEGG_ENZYME=KEGG_ENZYME:1.1.1;KEGG Description=oxidoreductase;KEGG Pathway Description=Brite Hierarchies,Exosome,Protein families: signaling and cellular processes;KEGG Abbrevation=abbr:HTATIP2
ARMOST_17217	0	-1.64669	-2.20361	Downtrend	AO
ARMOST_17257	0	2.15733	2.58387	Mycoparasite	AO
ARMOST_17258	0	0.782829	2.31181	Mycoparasite	AO
ARMOST_17266	0	0.802305	2.8495	Mycoparasite	AO									UPS
ARMOST_17269	0	-1.09922	2.17502	Mycoparasite	AO
ARMOST_17290	0	1.30845	2.75904	Mycoparasite	AO
ARMOST_17291	0	0.40271	3.57944	Mycoparasite	AO
ARMOST_17292	0	0.301026	3.08258	Mycoparasite	AO
ARMOST_17313	0	6.67958	6.20689	Metabolite	AO						Note=GPI-anchor			Classically_secreted
ARMOST_17317	0	-3.05252	1.92229	Mycoparasite	AO
ARMOST_17340	0	0.380912	2.3191	Mycoparasite	AO									Classically_secreted
ARMOST_17353	0	-0.642333	-2.08853	Downtrend	AO
ARMOST_17411	0	1.66589	2.62312	Mycoparasite	AO
ARMOST_17423	0	-1.0134	-4.80359	Downtrend	AO
ARMOST_17432	0	-0.889319	-2.10372	Downtrend	AO
ARMOST_17438	0	2.32645	3.00553	Mycoparasite	AO
ARMOST_17440	0	0.859791	2.10028	Mycoparasite	AO
ARMOST_17452	0	2.02084	2.44677	Mycoparasite	AO
ARMOST_17455	0	3.42013	6.07504	Mycoparasite	AO
ARMOST_17456	0	0.439387	2.00716	Mycoparasite	AO
ARMOST_17491	0	6.79713	4.64703	Metabolite	AO									Classically_secreted
ARMOST_17493	0	3.70222	1.88839	Metabolite	AO									Classically_secreted
ARMOST_17498	0	2.5637	2.96416	Mycoparasite	AO
ARMOST_17507	0	-1.10836	-2.39937	Downtrend	AO
ARMOST_17509	0	-1.68604	-2.48478	Downtrend	AO
ARMOST_17511	0	-2.34266	-3.24165	Downtrend	AO
ARMOST_17533	0	-2.03575	-2.54228	Downtrend	AO
ARMOST_17535	0	-1.83692	-3.1688	Downtrend	AO
ARMOST_17536	0	-1.97139	-2.82519	Downtrend	AO
ARMOST_17572	0	-0.0367688	2.56417	Mycoparasite	AO
ARMOST_17576	0	2.20591	2.49595	Mycoparasite	AO
ARMOST_17580	0	-0.186512	-2.44345	Downtrend	AO
ARMOST_17601	0	-1.75472	2.8007	Mycoparasite	AO
ARMOST_17604	0	-0.129535	2.3321	Mycoparasite	AO									Classically_secreted
ARMOST_17631	0	0.69928	5.09924	Mycoparasite	AO
ARMOST_17792	0	1.60408	2.62758	Mycoparasite	AO
ARMOST_17819	0	-2.57601	-3.83473	Downtrend	AO									UPS
ARMOST_17825	0	-1.91405	-2.59724	Downtrend	AO
ARMOST_17829	0	-1.69038	-3.69939	Downtrend	AO
ARMOST_17876	0	2.26735	3.65302	Mycoparasite	AO
ARMOST_17893	0	1.83411	5.22929	Mycoparasite	AO
ARMOST_17917	0	-1.5861	-3.16546	Downtrend	AO
ARMOST_17920	0	-1.67428	-3.18675	Downtrend	AO
ARMOST_17921	0	1.84179	4.28295	Mycoparasite	AO
ARMOST_17926	0	-1.49848	-2.21175	Downtrend	AO									Classically_secreted
ARMOST_17947	0	-0.77426	-2.26821	Downtrend	AO
ARMOST_17961	0	-4.33916	-8.66293	Downtrend	AO									Classically_secreted
ARMOST_17962	0	-5.23437	-10.427	Downtrend	AO									Classically_secreted
ARMOST_17967	0	0.494691	2.13741	Mycoparasite	AO					S33				UPS
ARMOST_17996	0	-0.682102	-2.91254	Downtrend	AO									UPS
ARMOST_18002	0	-3.15491	-5.43735	Downtrend	AO
ARMOST_18010	0	2.01185	3.54958	Mycoparasite	AO
ARMOST_18018	0	-2.16686	-3.93706	Downtrend	AO
ARMOST_18039	0	2.85894	5.50431	Mycoparasite	AO
ARMOST_18040	0	1.52712	3.59203	Mycoparasite	AO
ARMOST_18048	0	2.24418	3.54085	Mycoparasite	AO
ARMOST_18060	0	1.15994	2.51256	Mycoparasite	AO									Classically_secreted
ARMOST_18077	0	-1.45285	-2.27823	Downtrend	AO
ARMOST_18078	0	-3.43567	2.70812	Mycoparasite	AO
ARMOST_18087	0	1.99939	4.09849	Mycoparasite	AO
ARMOST_18089	0	1.27014	3.24042	Mycoparasite	AO
ARMOST_18156	0	-3.43434	0.833089	Mycoparasite	AO						Note=GPI-anchor			Classically_secreted
ARMOST_18192	0	-1.67953	-2.78174	Downtrend	AO
ARMOST_18209	0	3.65588	5.36655	Mycoparasite	AO
ARMOST_18243	0	-0.890861	1.27695	Mycoparasite	AO									Classically_secreted
ARMOST_18248	0	0.98009	3.78243	Mycoparasite	AO
ARMOST_18255	0	-3.97238	0.0661619	Mycoparasite	AO
ARMOST_18256	0	0.57344	2.58288	Mycoparasite	AO
ARMOST_18267	0	0.998316	2.77052	Mycoparasite	AO						Note=GPI-anchor			Classically_secreted
ARMOST_18273	0	-0.36055	2.85912	Mycoparasite	AO
ARMOST_18274	0	3.20927	2.53721	Metabolite	AO
ARMOST_18281	0	0	4.26751	Mycoparasite	AO
ARMOST_18292	0	2.8916	3.60216	Mycoparasite	AO
ARMOST_18305	0	0.730262	2.01798	Mycoparasite	AO
ARMOST_18316	0	0.939179	4.68608	Mycoparasite	AO
ARMOST_18317	0	0.457935	2.36193	Mycoparasite	AO
ARMOST_18333	0	1.13587	2.09266	Mycoparasite	AO					M36				Classically_secreted
ARMOST_18336	0	-1.14404	-2.83076	Downtrend	AO
ARMOST_18348	0	-0.226274	-3.73971	Downtrend	AO
ARMOST_18362	0	5.08425	6.25099	Mycoparasite	AO							PHI:6795	reduced_virulence		KEGG_ENZYME=KEGG_ENZYME:3.4.22;KEGG Description=metacaspase-1;KEGG Pathway Description=Protein families: metabolism,Peptidases and inhibitors,Brite Hierarchies;KEGG Abbrevation=abbr:MCA1
ARMOST_18363	0	0.590928	2.05578	Mycoparasite	AO
ARMOST_18385	0	1.54869	3.08762	Mycoparasite	AO					M76				Classically_secreted
ARMOST_18406	0	-2.90135	-3.1493	Downtrend	AO									Classically_secreted
ARMOST_18413	0	1.57735	2.5602	Mycoparasite	AO
ARMOST_18419	0	-0.266506	-2.8163	Downtrend	AO
ARMOST_18421	0	-1.19556	-2.40329	Downtrend	AO
ARMOST_18432	0	0.641543	2.31174	Mycoparasite	AO
ARMOST_18443	0	-1.79062	3.41895	Mycoparasite	AO
ARMOST_18448	0	-1.35653	-2.11069	Downtrend	AO
ARMOST_18451	0	-3.38679	-5.24267	Downtrend	AO									Classically_secreted
ARMOST_18452	0	-1.32897	-3.68161	Downtrend	AO
ARMOST_18489	0	1.61289	2.12409	Mycoparasite	AO
ARMOST_18490	0	-0.0812636	-2.79147	Downtrend	AO									UPS
ARMOST_18498	0	-0.532372	-3.38552	Downtrend	AO
ARMOST_18520	0	-1.60058	2.0151	Mycoparasite	AO
ARMOST_18524	0	-1.95264	-4.00411	Downtrend	AO
ARMOST_18536	0	1.15508	2.23213	Mycoparasite	AO
ARMOST_18592	0	2.20387	2.89147	Mycoparasite	AO
ARMOST_18593	0	0.994296	2.46621	Mycoparasite	AO
ARMOST_18602	0	2.51872	3.25086	Mycoparasite	AO
ARMOST_18604	0	1.97175	2.45157	Mycoparasite	AO							PHI:6795	reduced_virulence		KEGG_ENZYME=KEGG_ENZYME:3.4.22;KEGG Description=metacaspase-1;KEGG Pathway Description=Protein families: metabolism,Peptidases and inhibitors,Brite Hierarchies;KEGG Abbrevation=abbr:MCA1
ARMOST_18610	0	-0.762693	-4.53503	Downtrend	AO
ARMOST_18631	0	-0.560964	1.79561	Mycoparasite	AO							PHI:6795	reduced_virulence		KEGG_ENZYME=KEGG_ENZYME:3.4.22;KEGG Description=metacaspase-1;KEGG Pathway Description=Protein families: metabolism,Peptidases and inhibitors,Brite Hierarchies;KEGG Abbrevation=abbr:MCA1
ARMOST_18632	0	-1.3323	-2.21994	Downtrend	AO
ARMOST_18649	0	1.30163	2.92134	Mycoparasite	AO
ARMOST_18653	0	1.79819	2.21965	Mycoparasite	AO
ARMOST_18730	0	-1.50262	-2.09962	Downtrend	AO
ARMOST_18731	0	0.590187	2.22333	Mycoparasite	AO
ARMOST_18732	0	1.22416	2.24136	Mycoparasite	AO
ARMOST_18733	0	1.82934	3.78187	Mycoparasite	AO
ARMOST_18740	0	-1.09517	-2.08761	Downtrend	AO
ARMOST_18754	0	-1.94604	-2.71346	Downtrend	AO
ARMOST_18760	0	-1.75469	-4.37028	Downtrend	AO
ARMOST_18778	0	0.949739	2.0468	Mycoparasite	AO
ARMOST_18790	0	-1.96162	-2.40042	Downtrend	AO
ARMOST_18817	0	6.08804	6.21859	Mycoparasite	AO
ARMOST_18822	0	4.95852	4.95908	Mycoparasite	AO
ARMOST_18823	0	4.9329	5.04016	Mycoparasite	AO
ARMOST_18827	0	5.87386	5.90887	Mycoparasite	AO
ARMOST_18834	0	5.61886	6.68383	Mycoparasite	AO
ARMOST_18837	0	2.15881	3.51161	Mycoparasite	AO							PHI:500	reduced_virulence		KEGG Description=uncharacterized protein;KEGG Pathway Description=Poorly characterized,Not Included in Pathway or Brite,Function;KEGG Abbrevation=abbr:K07006
ARMOST_18840	0	-1.20599	1.03702	Mycoparasite	AO
ARMOST_18851	0	-3.1989	-3.52053	Downtrend	AO						Note=GPI-anchor			Classically_secreted
ARMOST_18857	0	1.90619	2.78142	Mycoparasite	AO
ARMOST_18858	0	1.36107	2.68473	Mycoparasite	AO
ARMOST_18883	0	1.38724	4.18013	Mycoparasite	AO									Classically_secreted
ARMOST_18886	0	-1.04634	-2.42332	Downtrend	AO
ARMOST_18932	0	-2.2846	-2.71304	Downtrend	AO									Classically_secreted
ARMOST_18938	0	-1.37421	-2.55024	Downtrend	AO
ARMOST_18944	0	-1.6006	1.79183	Mycoparasite	AO
ARMOST_18964	0	-0.685416	-4.92067	Downtrend	AO
ARMOST_18968	0	-1.64521	-2.60177	Downtrend	AO
ARMOST_18973	0	-1.13345	-2.10602	Downtrend	AO
ARMOST_18976	0	-1.40798	-2.39501	Downtrend	AO					S01A				Classically_secreted
ARMOST_18977	0	-2.52844	-2.83476	Downtrend	AO
ARMOST_18978	0	-1.75469	-4.37028	Downtrend	AO
ARMOST_18979	0	-1.75229	-2.10598	Downtrend	AO
ARMOST_18980	0	-0.476907	-3.97204	Downtrend	AO
ARMOST_18983	0	-2.23908	-2.51985	Downtrend	AO
ARMOST_18988	0	-2.73262	-2.76746	Downtrend	AO					T01A				Classically_secreted
ARMOST_18989	0	-2.0547	-2.65375	Downtrend	AO
ARMOST_18993	0	-0.34081	-2.45488	Downtrend	AO
ARMOST_18997	0	2.07138	1.12904	Metabolite	AO
ARMOST_19010	0	1.25848	3.47913	Mycoparasite	AO
ARMOST_19018	0	2.54652	4.03909	Mycoparasite	AO
ARMOST_19093	0	-2.57192	3.55881	Mycoparasite	AO
ARMOST_19097	0	0.86343	2.93092	Mycoparasite	AO
ARMOST_19119	0	0.272639	2.12772	Mycoparasite	AO
ARMOST_19125	0	0.400367	2.03552	Mycoparasite	AO
ARMOST_19126	0	-2.18543	-4.01449	Downtrend	AO
ARMOST_19150	0	0.323678	2.8816	Mycoparasite	AO
ARMOST_19197	0	1.31415	3.43832	Mycoparasite	AO									Classically_secreted
ARMOST_19217	0	0	6.80115	Mycoparasite	AO									Classically_secreted
ARMOST_19233	0	2.03442	3.56061	Mycoparasite	AO										KEGG_ENZYME=KEGG_ENZYME:2.2.1.3;KEGG Description=dihydroxyacetone synthase;KEGG Pathway Description=Metabolism,Energy metabolism,Methane metabolism;KEGG Abbrevation=abbr:DAS
ARMOST_19234	0	0.351247	3.53959	Mycoparasite	AO										KEGG_ENZYME=KEGG_ENZYME:3.4.22;KEGG Description=metacaspase-1;KEGG Pathway Description=Protein families: metabolism,Peptidases and inhibitors,Brite Hierarchies;KEGG Abbrevation=abbr:MCA1
ARMOST_19235	0	-1.18047	-2.65777	Downtrend	AO
ARMOST_19248	0	-0.367563	-2.12302	Downtrend	AO
ARMOST_19272	0	7.69456	8.72217	Mycoparasite	AO									Classically_secreted
ARMOST_19292	0	-0.868472	-4.36348	Downtrend	AO
ARMOST_19344	0	2.3728	4.62891	Mycoparasite	AO
ARMOST_19369	0	-1.31973	-2.17515	Downtrend	AO
ARMOST_19449	0	4.69818	6.62645	Mycoparasite	AO					S33		PHI:7485	unaffected_pathogenicity__reduced_virulence	UPS
ARMOST_19500	0	4.84934	5.00317	Mycoparasite	AO
ARMOST_19507	0	3.49873	2.77569	Metabolite	AO
ARMOST_19512	0	-1.61057	-2.95516	Downtrend	AO
ARMOST_19517	0	-3.43891	2.08789	Mycoparasite	AO									Classically_secreted
ARMOST_19528	0	0.0433382	2.92048	Mycoparasite	AO
ARMOST_19533	0	1.21654	3.20176	Mycoparasite	AO
ARMOST_19565	0	2.9544	0.925538	Metabolite	AO
ARMOST_19567	0	0.761019	2.9577	Mycoparasite	AO									Classically_secreted
ARMOST_19577	0	-1.59875	-2.56339	Downtrend	AO
ARMOST_19591	0	2.63034	4.13273	Mycoparasite	AO
ARMOST_19599	0	3.7491	8.12542	Mycoparasite	AO
ARMOST_19652	0	0.775972	-4.21089	Downtrend	AO
ARMOST_19655	0	3.51241	3.74195	Mycoparasite	AO
ARMOST_19657	0	0.61951	4.21593	Mycoparasite	AO
ARMOST_19669	0	-3.06624	-4.14919	Downtrend	AO
ARMOST_19676	0	0.957377	3.29912	Mycoparasite	AO
ARMOST_19683	0	0.754792	2.08362	Mycoparasite	AO
ARMOST_19700	0	-0.953879	-2.81554	Downtrend	AO
ARMOST_19707	0	2.08013	0.198321	Metabolite	AO
ARMOST_19728	0	2.03721	2.36259	Mycoparasite	AO
ARMOST_19736	0	-1.24489	1.97666	Mycoparasite	AO									Classically_secreted
ARMOST_19748	0	1.39221	2.32123	Mycoparasite	AO
ARMOST_19853	0	1.61412	2.3171	Mycoparasite	AO
ARMOST_19854	0	0.154336	2.91624	Mycoparasite	AO									UPS
ARMOST_19956	0	5.13749	6.0446	Mycoparasite	AO									UPS
ARMOST_19961	0	1.46028	3.92433	Mycoparasite	AO									Classically_secreted
ARMOST_19964	0	-1.78193	2.23845	Mycoparasite	AO						Note=GPI-anchor			Classically_secreted
ARMOST_19965	0	0	3.73594	Mycoparasite	AO									Classically_secreted
ARMOST_19967	0	1.83429	6.5383	Mycoparasite	AO
ARMOST_20028	0	0.608177	2.10233	Mycoparasite	AO
ARMOST_20049	0	4.05268	0.23021	Metabolite	AO
ARMOST_20051	0	4.33363	5.96035	Mycoparasite	AO									Classically_secreted
ARMOST_20053	0	4.23803	4.68117	Mycoparasite	AO
ARMOST_20054	0	4.50469	5.83039	Mycoparasite	AO							PHI:685__PHI:2022	loss_of_pathogenicity
ARMOST_20058	0	1.67154	2.66307	Mycoparasite	AO
ARMOST_20076	0	0.96371	2.06977	Mycoparasite	AO
ARMOST_20120	0	-0.470433	-3.96485	Downtrend	AO
ARMOST_20150	0	-1.33462	-3.96733	Downtrend	AO
ARMOST_20156	0	-1.79226	3.32164	Mycoparasite	AO
ARMOST_20160	0	5.93507	5.45644	Metabolite	AO										KEGG_ENZYME=KEGG_ENZYME:1.6.5.2;KEGG Description=NAD(P)H dehydrogenase (quinone);KEGG Pathway Description=Metabolism of cofactors and vitamins,Metabolism,Ubiquinone and other terpenoid-quinone biosynthesis;KEGG Abbrevation=abbr:wrbA
ARMOST_20178	0	4.70297	5.40033	Mycoparasite	AO
ARMOST_20187	0	0.877688	-1.53169	Metabolite	AO
ARMOST_20191	0	4.19311	4.25501	Mycoparasite	AO
ARMOST_20195	0	2.69439	3.26264	Mycoparasite	AO
ARMOST_20198	0	2.02586	1.91792	Metabolite	AO
ARMOST_20218	0	0.368092	2.08987	Mycoparasite	AO
ARMOST_20244	0	1.4262	4.17066	Mycoparasite	AO
ARMOST_20403	0	0.852537	3.35847	Mycoparasite	AO
ARMOST_20404	0	1.66947	2.85799	Mycoparasite	AO
ARMOST_20405	0	0.45429	2.04728	Mycoparasite	AO
ARMOST_20428	0	2.43634	4.22329	Mycoparasite	AO
ARMOST_20432	0	-1.75735	-3.15136	Downtrend	AO
ARMOST_20447	0	2.17195	1.59213	Metabolite	AO
ARMOST_20455	0	2.32668	2.55922	Mycoparasite	AO
ARMOST_20479	0	0.336699	2.03016	Mycoparasite	AO
ARMOST_20489	0	-1.24834	-4.36188	Downtrend	AO
ARMOST_20550	0	1.8546	2.06914	Mycoparasite	AO
ARMOST_20554	0	0.685093	2.06073	Mycoparasite	AO
ARMOST_20570	0	1.71657	3.64057	Mycoparasite	AO									Classically_secreted
ARMOST_20585	0	-0.782992	2.35932	Mycoparasite	AO
ARMOST_20608	0	2.46165	1.39648	Metabolite	AO
ARMOST_20632	0	-1.67182	-3.12681	Downtrend	AO
ARMOST_20641	0	1.96519	-0.690176	Metabolite	AO
ARMOST_20648	0	-1.01577	-4.80641	Downtrend	AO
ARMOST_20677	0	3.02596	4.32802	Mycoparasite	AO
ARMOST_20678	0	1.61149	2.84507	Mycoparasite	AO
ARMOST_20683	0	0.0381148	5.43634	Mycoparasite	AO
ARMOST_20694	0	-0.67853	-2.08642	Downtrend	AO
ARMOST_20697	0	-1.22536	1.92678	Mycoparasite	AO
ARMOST_20720	0	-1.41189	-2.12939	Downtrend	AO
ARMOST_20735	0	1.48803	2.72819	Mycoparasite	AO
ARMOST_20743	0	1.47369	3.39014	Mycoparasite	AO
ARMOST_20745	0	2.76147	4.25081	Mycoparasite	AO
ARMOST_20751	0	0.667409	2.14309	Mycoparasite	AO
ARMOST_20758	0	2.7246	3.54898	Mycoparasite	AO
ARMOST_20759	0	1.84664	4.63221	Mycoparasite	AO
ARMOST_20787	0	3.12416	3.75434	Mycoparasite	AO
ARMOST_20798	0	-1.11293	1.4955	Mycoparasite	AO										KEGG_ENZYME=KEGG_ENZYME:3.4.22;KEGG Description=metacaspase-1;KEGG Pathway Description=Protein families: metabolism,Peptidases and inhibitors,Brite Hierarchies;KEGG Abbrevation=abbr:MCA1
ARMOST_20802	0	-1.01298	-2.30941	Downtrend	AO
ARMOST_20806	0	1.67714	3.95792	Mycoparasite	AO										KEGG_ENZYME=KEGG_ENZYME:3.4.22;KEGG Description=metacaspase-1;KEGG Pathway Description=Protein families: metabolism,Peptidases and inhibitors,Brite Hierarchies;KEGG Abbrevation=abbr:MCA1
ARMOST_20809	0	-0.613824	-3.73772	Downtrend	AO
ARMOST_20816	0	-0.150093	-3.12342	Downtrend	AO
ARMOST_20820	0	0.287239	2.03019	Mycoparasite	AO
ARMOST_20861	0	-1.9774	-3.56075	Downtrend	AO
ARMOST_20871	0	5.70415	6.11627	Mycoparasite	AO									UPS
ARMOST_20877	0	-1.07807	-5.32532	Downtrend	AO
ARMOST_20916	0	2.09074	2.5362	Mycoparasite	AO									UPS
ARMOST_20963	0	1.86471	3.39538	Mycoparasite	AO
ARMOST_20972	0	2.7397	4.5972	Mycoparasite	AO
ARMOST_20976	0	2.6146	5.21706	Mycoparasite	AO
ARMOST_20983	0	-0.861779	-4.35656	Downtrend	AO
ARMOST_20989	0	-1.41316	-4.36489	Downtrend	AO
ARMOST_21016	0	9.13764	9.24793	Mycoparasite	AO
ARMOST_21028	0	2.40188	2.35671	Metabolite	AO
ARMOST_21038	0	1.72862	-0.914325	Metabolite	AO
ARMOST_21054	0	1.32519	3.34916	Mycoparasite	AO
ARMOST_21083	0	-0.935745	-2.97229	Downtrend	AO
ARMOST_21138	0	-0.312397	1.80317	Mycoparasite	AO
ARMOST_21164	0	0.342412	6.21906	Mycoparasite	AO
ARMOST_21186	0	-2.146	-3.99291	Downtrend	AO
ARMOST_21207	0	3.50106	3.70989	Mycoparasite	AO
ARMOST_21209	0	9.00049	8.97004	Metabolite	AO
ARMOST_21213	0	0.0690037	2.87994	Mycoparasite	AO
ARMOST_21214	0	-1.3536	-2.94387	Downtrend	AO
ARMOST_21215	0	-0.183468	-2.45542	Downtrend	AO
ARMOST_21238	0	1.94295	2.24316	Mycoparasite	AO
ARMOST_21243	0	0.848042	2.34658	Mycoparasite	AO									Classically_secreted
ARMOST_21265	0	1.4118	2.21037	Mycoparasite	AO									Classically_secreted
ARMOST_21266	0	2.02023	-0.150633	Metabolite	AO
ARMOST_21288	0	2.37863	2.18055	Metabolite	AO
ARMOST_21315	0	0.7684	2.97173	Mycoparasite	AO
ARMOST_21317	0	0.569237	2.34968	Mycoparasite	AO							PHI:4495	unaffected_pathogenicity
ARMOST_21385	0	1.98615	2.96075	Mycoparasite	AO
ARMOST_21392	0	2.73169	4.94379	Mycoparasite	AO
ARMOST_21394	0	-2.20241	-2.80605	Downtrend	AO									Classically_secreted
ARMOST_21401	0	0.675491	5.10669	Mycoparasite	AO
ARMOST_21402	0	0.958396	4.35823	Mycoparasite	AO
ARMOST_21405	0	-0.621303	-3.73753	Downtrend	AO
ARMOST_21409	0	2.63629	3.679	Mycoparasite	AO
ARMOST_21419	0	0.0389105	2.8453	Mycoparasite	AO
ARMOST_21426	0	0	4.25395	Mycoparasite	AO
ARMOST_21467	0	1.61093	4.55862	Mycoparasite	AO										KEGG_ENZYME=KEGG_ENZYME:3.4.22;KEGG Description=metacaspase-1;KEGG Pathway Description=Protein families: metabolism,Peptidases and inhibitors,Brite Hierarchies;KEGG Abbrevation=abbr:MCA1
ARMOST_21468	0	1.16678	3.88889	Mycoparasite	AO
ARMOST_21473	0	1.03613	3.89173	Mycoparasite	AO						Note=GPI-anchor			Classically_secreted	KEGG_ENZYME=KEGG_ENZYME:3.4.22;KEGG Description=metacaspase-1;KEGG Pathway Description=Protein families: metabolism,Peptidases and inhibitors,Brite Hierarchies;KEGG Abbrevation=abbr:MCA1
ARMOST_21505	0	-2.30838	-4.93064	Downtrend	AO
ARMOST_21547	0	-1.45163	-2.40568	Downtrend	AO
ARMOST_21554	0	3.34256	5.58224	Mycoparasite	AO						Note=GPI-anchor			Classically_secreted
ARMOST_21555	0	1.717	2.48642	Mycoparasite	AO									Classically_secreted
ARMOST_21556	0	0	4.67009	Mycoparasite	AO									Classically_secreted
ARMOST_21578	0	2.47365	2.3723	Metabolite	AO										KEGG_ENZYME=KEGG_ENZYME:3.4.22;KEGG Description=metacaspase-1;KEGG Pathway Description=Protein families: metabolism,Peptidases and inhibitors,Brite Hierarchies;KEGG Abbrevation=abbr:MCA1
ARMOST_21657	0	-2.34743	-4.18201	Downtrend	AO
ARMOST_21659	0	-1.78212	3.63508	Mycoparasite	AO
ARMOST_21687	0	-1.92461	-4.53871	Downtrend	AO
ARMOST_21688	0	-0.694303	-4.17574	Downtrend	AO									UPS
ARMOST_21695	0	4.8388	2.00345	Metabolite	AO
ARMOST_21701	0	2.6744	2.79493	Mycoparasite	AO
ARMOST_21708	0	3.09801	5.58367	Mycoparasite	AO									UPS
ARMOST_21711	0	3.12374	7.81769	Mycoparasite	AO
ARMOST_21738	0	-0.937283	-2.02744	Downtrend	AO
ARMOST_21743	0	-1.04203	-2.80173	Downtrend	AO
ARMOST_21758	0	0.99311	2.3991	Mycoparasite	AO
ARMOST_21765	0	4.0216	5.01158	Mycoparasite	AO
ARMOST_21767	0	-1.01986	-2.13979	Downtrend	AO
ARMOST_21822	0	2.40504	2.71641	Mycoparasite	AO
ARMOST_21832	0	2.26265	3.46187	Mycoparasite	AO						Note=GPI-anchor			Classically_secreted
ARMOST_21854	0	-0.903788	-2.17509	Downtrend	AO
ARMOST_21864	0	0	4.08033	Mycoparasite	AO
ARMOST_21924	0	-0.604336	-6.31997	Downtrend	AO
ARMOST_21930	0	1.94039	2.71555	Mycoparasite	AO
ARMOST_21972	0	0	4.81903	Mycoparasite	AO
ARMOST_21976	0	1.93157	2.76913	Mycoparasite	AO						Note=GPI-anchor			UPS
ARMOST_21992	0	2.62628	3.07224	Mycoparasite	AO
ARMOST_21998	0	0.496114	3.09167	Mycoparasite	AO
ARMOST_22019	0	2.62188	3.45067	Mycoparasite	AO
ARMOST_22020	0	2.33548	2.2622	Metabolite	AO
ARMOST_22021	0	2.71143	2.17516	Metabolite	AO
ARMOST_22029	0	2.66291	2.07528	Metabolite	AO
ARMOST_22092	0	1.28016	2.11915	Mycoparasite	AO
ARMOST_22095	0	-1.14209	1.04424	Mycoparasite	AO
ARMOST_22135	0	0.680625	2.08332	Mycoparasite	AO
ARMOST_22138	0	-0.6825	-2.59791	Downtrend	AO
ARMOST_22148	0	3.49159	5.83526	Mycoparasite	AO
ARMOST_22156	0	-1.75219	-2.53528	Downtrend	AO
ARMOST_22166	0	-1.3288	-2.74153	Downtrend	AO									UPS
ARMOST_22177	0	3.00084	1.05096	Metabolite	AO
ARMOST_22183	0	-3.06435	1.18198	Mycoparasite	AO
ARMOST_22270	0	3.79634	4.83778	Mycoparasite	AO
ARMOST_22293	0	0.73957	2.74449	Mycoparasite	AO
ARMOST_22296	0	0	3.98734	Mycoparasite	AO										KEGG Description=serine/arginine repetitive matrix protein 2;KEGG Pathway Description=Spliceosome,Protein families: genetic information processing,Brite Hierarchies;KEGG Abbrevation=abbr:SRM300,abbr:SRRM2
ARMOST_22314	0	4.67722	0	Metabolite	AO
ARMOST_22334	0	0.412803	2.11564	Mycoparasite	AO
ARMOST_22347	0	-2.50005	-4.33043	Downtrend	AO
ARMOST_22355	0	-1.24338	-2.47399	Downtrend	AO
ARMOST_22388	0	0	4.01967	Mycoparasite	AO
ARMOST_22389	0	1.15295	2.68144	Mycoparasite	AO
ARMOST_22391	0	1.82873	3.70916	Mycoparasite	AO
ARMOST_22448	0	1.24006	2.12972	Mycoparasite	AO
ARMOST_22586	0	8.97975	9.38212	Mycoparasite	AO
ARMOST_22627	0	-1.26334	-2.70863	Downtrend	AO									UPS
ARMOST_22630	0	2.63855	4.62181	Mycoparasite	AO
ARMOST_22658	0	-1.05627	-4.09738	Downtrend	AO
ARMOST_22684	0	0.866784	2.76928	Mycoparasite	AO
ARMOST_20973	0	2.23626	3.65988	Mycoparasite	AO	IPR007111	NACHT nucleoside triphosphatase
ARMOST_06214	0	-0.803742	1.78898	Mycoparasite	AO	IPR031352,IPR007111,IPR020683	NACHT-NTPase and P-loop NTPases, N-terminal domain,NACHT nucleoside triphosphatase,Ankyrin repeat-containing domain
ARMOST_01925	0	-1.18349	-2.01634	Downtrend	AO	IPR001509	NAD-dependent epimerase/dehydratase			C56				UPS
ARMOST_01948	0	7.18112	9.75292	Mycoparasite	AO	IPR001509	NAD-dependent epimerase/dehydratase
ARMOST_01967	0	1.58012	4.53822	Mycoparasite	AO	IPR001509	NAD-dependent epimerase/dehydratase
ARMOST_01975	0	3.73829	7.40802	Mycoparasite	AO	IPR001509	NAD-dependent epimerase/dehydratase
ARMOST_02731	0	1.62349	6.19461	Mycoparasite	AO	IPR001509	NAD-dependent epimerase/dehydratase
ARMOST_05471	0	2.89103	2.51933	Metabolite	AO	IPR001509	NAD-dependent epimerase/dehydratase
ARMOST_06765	0	3.47823	4.50249	Mycoparasite	AO	IPR001509	NAD-dependent epimerase/dehydratase
ARMOST_09886	0	4.73016	6.6013	Mycoparasite	AO	IPR001509	NAD-dependent epimerase/dehydratase							UPS
ARMOST_15381	0	1.73672	2.38679	Mycoparasite	AO	IPR001509	NAD-dependent epimerase/dehydratase
ARMOST_16572	0	2.46722	3.23449	Mycoparasite	AO	IPR001509	NAD-dependent epimerase/dehydratase					PHI:9556	unaffected_pathogenicity
ARMOST_01989	0	4.54516	5.62512	Mycoparasite	AO	IPR016040	NAD(P)-binding domain
ARMOST_10785	0	4.82638	5.38002	Mycoparasite	AO	IPR016040	NAD(P)-binding domain					PHI:2947__PHI:4773__PHI:4854	effector_(plant_avirulence_determinant)		KEGG_ENZYME=KEGG_ENZYME:1.6.5.2;KEGG Description=NAD(P)H dehydrogenase (quinone);KEGG Pathway Description=Ubiquinone and other terpenoid-quinone biosynthesis,Metabolism of cofactors and vitamins,Metabolism;KEGG Abbrevation=abbr:qorB
ARMOST_01688	0	5.83884	7.83609	Mycoparasite	AO	IPR001155	NADH:flavin oxidoreductase/NADH oxidase, N-terminal					PHI:7917	reduced_virulence
ARMOST_01689	0	2.22135	3.45972	Mycoparasite	AO	IPR001155	NADH:flavin oxidoreductase/NADH oxidase, N-terminal
ARMOST_03716	0	2.54768	4.25182	Mycoparasite	AO	IPR001155	NADH:flavin oxidoreductase/NADH oxidase, N-terminal					PHI:7917	reduced_virulence
ARMOST_08416	0	-1.4396	-2.00507	Downtrend	AO	IPR001155	NADH:flavin oxidoreductase/NADH oxidase, N-terminal					PHI:7917	reduced_virulence
ARMOST_08480	0	6.0144	6.5413	Mycoparasite	AO	IPR001155	NADH:flavin oxidoreductase/NADH oxidase, N-terminal					PHI:7917	reduced_virulence		KEGG_ENZYME=KEGG_ENZYME:1.6.99.1;KEGG Description=NADPH2 dehydrogenase;KEGG Pathway Description=Not Included in Pathway or Brite,Enzymes with EC,Unclassified: metabolism;KEGG Abbrevation=abbr:E1.6.99.1
ARMOST_08484	0	6.75707	7.74326	Mycoparasite	AO	IPR001155	NADH:flavin oxidoreductase/NADH oxidase, N-terminal					PHI:7917	reduced_virulence		KEGG_ENZYME=KEGG_ENZYME:1.6.99.1;KEGG Description=NADPH2 dehydrogenase;KEGG Pathway Description=Not Included in Pathway or Brite,Enzymes with EC,Unclassified: metabolism;KEGG Abbrevation=abbr:E1.6.99.1
ARMOST_08487	0	4.72036	5.56931	Mycoparasite	AO	IPR001155	NADH:flavin oxidoreductase/NADH oxidase, N-terminal					PHI:7917	reduced_virulence		KEGG_ENZYME=KEGG_ENZYME:1.6.99.1;KEGG Description=NADPH2 dehydrogenase;KEGG Pathway Description=Not Included in Pathway or Brite,Enzymes with EC,Unclassified: metabolism;KEGG Abbrevation=abbr:E1.6.99.1
ARMOST_08489	0	7.31483	8.01782	Mycoparasite	AO	IPR001155	NADH:flavin oxidoreductase/NADH oxidase, N-terminal
[truncated: 431 more rows]

## Sheet: TA_Cluster_1
GeneID	0h	53h	62h	Cluster_1_Interest
XM_014082335.1	0	-2.14401	-9.70097	0
XM_014082605.1	0	-2.29673	-8.92082	0
XM_014083183.1	0	-2.6487	-6.87053	0
XM_014083245.1	0	-2.03738	-2.83216	0
XM_014083399.1	0	-3.3003	-7.00593	0
XM_014083511.1	0	-2.55219	-7.32711	0
XM_014083927.1	0	-2.3593	-3.04342	0
XM_014084373.1	0	-2.19757	-2.78948	0
XM_014084420.1	0	-2.62235	-8.08783	0
XM_014084475.1	0	-2.25622	-7.87058	0
XM_014084856.1	0	-3.41983	-8.17425	0
XM_014085288.1	0	-2.34912	-6.22974	0
XM_014086106.1	0	-2.18303	-4.07586	0
XM_014088243.1	0	-2.1307	-2.55492	0
XM_014088269.1	0	-2.09067	-6.00978	0
XM_014088380.1	0	-2.01027	-4.20062	0
XM_014089330.1	0	-2.77413	-6.68877	0
XM_014089519.1	0	-2.90409	-7.15489	0
XM_014089613.1	0	-2.33041	-2.90944	0
XM_014089645.1	0	-3.10563	-6.81554	0
XM_014089670.1	0	-2.27468	-4.16082	0
XM_014089732.1	0	-2.44996	-2.93037	0
XM_014089795.1	0	-2.04046	-7.18202	0
XM_014090073.1	0	-3.254	-3.92601	0
XM_014090733.1	0	-2.39803	-4.21143	0
XM_014091126.1	0	-2.89654	-6.80292	0
XM_014091268.1	0	-2.18422	-6.92703	0
XM_014091456.1	0	-2.3034	-5.47324	0
XM_014091491.1	0	-2.68384	-7.34873	0
XM_014091732.1	0	-2.07185	-7.43144	0
XM_014091889.1	0	-3.00921	-11.6395	0
XM_014092002.1	0	-2.38985	-8.13561	0
XM_014092141.1	0	-2.23448	-8.43669	0
XM_014092468.1	0	-2.81715	-2.82611	0
XM_014092909.1	0	-2.70282	-8.26707	0
XM_014093408.1	0	-2.70935	-7.89338	0
XM_014093493.1	0	-2.117	-7.05844	0
XM_014093560.1	0	-4.446	-8.54865	0
XM_014093696.1	0	-2.30688	-2.62043	0
XM_014082033.1	0	-0.247532	-2.19134	0
XM_014082042.1	0	-0.188416	-2.57111	0
XM_014082043.1	0	-0.201239	-2.72057	0
XM_014082044.1	0	-0.189376	-8.02771	0
XM_014082052.1	0	-0.268185	-2.01341	0
XM_014082054.1	0	-0.191865	-2.87781	0
XM_014082057.1	0	-1.25191	-2.11167	0
XM_014082060.1	0	-0.310964	-4.08832	0
XM_014082061.1	0	-0.606044	-2.53213	0
XM_014082073.1	0	-0.277495	-2.11478	0
XM_014082086.1	0	-0.146901	-2.60404	0
XM_014082094.1	0	-1.95286	-7.54935	0
XM_014082101.1	0	-0.464666	-2.10684	0
XM_014082102.1	0	-0.449254	-3.0577	0
XM_014082119.1	0	-0.0674625	-2.37062	0
XM_014082126.1	0	-0.0148285	-4.64766	0
XM_014082144.1	0	-0.317981	-7.8067	0
XM_014082217.1	0	-0.134779	-3.69434	0
XM_014082240.1	0	-0.0278522	-3.24096	0
XM_014082363.1	0	-0.292282	-2.14073	0
XM_014082382.1	0	-0.0465302	-2.73772	0
XM_014082407.1	0	-0.0281097	-2.30809	0
XM_014082413.1	0	-0.328686	-2.38315	0
XM_014082438.1	0	-0.0266645	-7.61457	0
XM_014082462.1	0	-0.292487	-8.59866	0
XM_014082465.1	0	-0.0278259	-2.10778	0
XM_014082469.1	0	-0.0218224	-2.88441	0
XM_014082551.1	0	-0.182965	-8.3366	0
XM_014082554.1	0	-0.00745887	-3.03235	0
XM_014082572.1	0	-0.108064	-2.62852	0
XM_014082601.1	0	-1.29968	-2.13201	0
XM_014082626.1	0	-0.024827	-2.2152	0
XM_014082627.1	0	-1.09992	-2.39335	0
XM_014082630.1	0	-0.156971	-4.40348	0
XM_014082680.1	0	-0.380222	-2.39734	0
XM_014082694.1	0	-0.154353	-3.04526	0
XM_014082726.1	0	-0.239696	-2.22118	0
XM_014082745.1	0	-0.75696	-2.43924	0
XM_014082775.1	0	-0.237064	-7.44491	0
XM_014082779.1	0	-0.308617	-2.14038	0
XM_014082794.1	0	-0.16207	-3.68972	0
XM_014082840.1	0	-0.15115	-3.28997	0
XM_014082844.1	0	-0.0824061	-2.63585	0
XM_014082848.1	0	-0.11968	-2.35086	0
XM_014082868.1	0	-0.161752	-2.92398	0
XM_014082884.1	0	-0.115671	-7.98861	0
XM_014082886.1	0	-0.248349	-4.53346	0
XM_014082888.1	0	-0.133557	-3.38102	0
XM_014082893.1	0	-0.157063	-2.62314	0
XM_014082896.1	0	-0.112411	-2.33284	0
XM_014082900.1	0	-0.0749639	-2.67442	0
XM_014082908.1	0	-0.260981	-8.10631	0
XM_014082916.1	0	-1.82934	-7.49977	0
XM_014082925.1	0	-0.312456	-7.41777	0
XM_014082938.1	0	-0.125456	-2.32912	0
XM_014082944.1	0	-0.189964	-2.03073	0
XM_014082950.1	0	-0.0329939	-5.09544	0
XM_014082966.1	0	-0.112838	-2.36332	0
XM_014083016.1	0	-0.0387867	-2.23671	0
XM_014083059.1	0	-0.238433	-3.64445	0
XM_014083060.1	0	-0.278451	-3.55535	0
XM_014083062.1	0	-0.00149722	-8.4507	0
XM_014083063.1	0	-0.27029	-10.5133	0
XM_014083106.1	0	-0.389662	-2.9452	0
XM_014083163.1	0	-0.0618085	-3.28554	0
XM_014083172.1	0	-0.195221	-2.97603	0
XM_014083209.1	0	-0.342684	-7.91566	0
XM_014083232.1	0	-0.575829	-8.51967	0
XM_014083251.1	0	-0.0796908	-7.4664	0
XM_014083274.1	0	-0.397866	-2.27526	0
XM_014083288.1	0	-1.49175	-7.52651	0
XM_014083306.1	0	-0.030102	-2.95944	0
XM_014083319.1	0	-0.953673	-2.30609	0
XM_014083324.1	0	-0.242559	-10.4614	0
XM_014083333.1	0	-0.172515	-2.04723	0
XM_014083348.1	0	-0.662008	-7.64212	0
XM_014083352.1	0	-1.7078	-2.01925	0
XM_014083368.1	0	-0.060279	-3.29524	0
XM_014083374.1	0	-0.086064	-7.34474	0
XM_014083384.1	0	-1.76118	-4.77284	0
XM_014083409.1	0	-0.685395	-4.15638	0
XM_014083414.1	0	-0.0935526	-8.83396	0
XM_014083420.1	0	-0.390738	-2.12473	0
XM_014083423.1	0	-0.168808	-2.47113	0
XM_014083424.1	0	-0.233983	-2.02541	0
XM_014083442.1	0	-0.446416	-9.76909	0
XM_014083443.1	0	-0.0366376	-2.72297	0
XM_014083470.1	0	-0.577745	-3.88527	0
XM_014083476.1	0	-1.34075	-9.49883	0
XM_014083484.1	0	-0.710561	-7.31756	0
XM_014083490.1	0	-0.25759	-2.77236	0
XM_014083499.1	0	-0.154447	-8.39177	0
XM_014083505.1	0	-0.743357	-7.34581	0
XM_014083506.1	0	-0.0561311	-2.37997	0
XM_014083526.1	0	-0.0234784	-2.55133	0
XM_014083546.1	0	-0.190138	-2.33613	0
XM_014083560.1	0	-0.669638	-5.19596	0
XM_014083561.1	0	-0.221306	-4.01435	0
XM_014083665.1	0	-0.34274	-2.80059	0
XM_014083731.1	0	-0.215573	-2.30741	0
XM_014083739.1	0	-0.305926	-3.73769	0
XM_014083742.1	0	-0.0942251	-2.80381	0
XM_014083768.1	0	-0.107934	-3.68422	0
XM_014083799.1	0	-0.170751	-2.52865	0
XM_014083800.1	0	-0.298227	-4.09285	0
XM_014083801.1	0	-0.191109	-2.87309	0
XM_014083857.1	0	-0.382591	-2.6841	0
XM_014083862.1	0	-0.290283	-2.38314	0
XM_014083875.1	0	-0.16332	-2.11676	0
XM_014083914.1	0	-0.393613	-2.59584	0
XM_014083959.1	0	-0.508822	-2.96199	0
XM_014083961.1	0	-0.213925	-10.1211	0
XM_014084009.1	0	-0.0698905	-2.32199	0
XM_014084023.1	0	-0.289409	-2.50535	0
XM_014084026.1	0	-0.357883	-2.64285	0
XM_014084027.1	0	-0.0742517	-5.01153	0
XM_014084075.1	0	-0.650562	-5.32028	0
XM_014084082.1	0	-0.189899	-3.57329	0
XM_014084126.1	0	-0.0368706	-2.19659	0
XM_014084262.1	0	-0.180029	-7.97766	0
XM_014084264.1	0	-0.102708	-2.43331	0
XM_014084304.1	0	-0.468231	-8.37201	0
XM_014084305.1	0	-0.594822	-8.74198	0
XM_014084309.1	0	-0.236586	-2.28735	0
XM_014084320.1	0	-0.094614	-2.02837	0
XM_014084323.1	0	-0.18747	-6.63776	0
XM_014084326.1	0	-0.292865	-7.82925	0
XM_014084340.1	0	-0.953029	-2.8318	0
XM_014084360.1	0	-1.38344	-3.62926	0
XM_014084387.1	0	-0.16359	-3.28973	0
XM_014084392.1	0	-0.412369	-2.42546	0
XM_014084401.1	0	-0.23704	-2.87167	0
XM_014084409.1	0	-0.785754	-2.88609	0
XM_014084416.1	0	-0.136258	-3.30297	0
XM_014084435.1	0	-0.793637	-2.22605	0
XM_014084453.1	0	-0.638403	-4.23002	0
XM_014084530.1	0	-0.736311	-2.2606	0
XM_014084548.1	0	-0.186671	-2.3155	0
XM_014084571.1	0	-0.130259	-3.42111	0
XM_014084584.1	0	-0.196126	-2.72111	0
XM_014084585.1	0	-0.446173	-2.20417	0
XM_014084592.1	0	-0.138301	-8.97678	0
XM_014084619.1	0	-0.111461	-11.1022	0
XM_014084622.1	0	-0.276925	-2.13607	0
XM_014084630.1	0	-0.0262049	-2.40227	0
XM_014084646.1	0	-0.182978	-3.09932	0
XM_014084665.1	0	-0.167149	-3.05741	0
XM_014084671.1	0	-0.571562	-2.12845	0
XM_014084680.1	0	-0.0245764	-3.3456	0
XM_014084682.1	0	-1.00702	-9.41196	0
XM_014084688.1	0	-0.0446174	-2.5663	0
XM_014084707.1	0	-0.275508	-2.24465	0
XM_014084729.1	0	-0.0737516	-2.36196	0
XM_014084733.1	0	-0.014514	-2.28246	0
XM_014084734.1	0	-0.0240571	-3.5333	0
XM_014084747.1	0	-0.756875	-4.85645	0
XM_014084821.1	0	-0.51869	-2.5352	0
XM_014084827.1	0	-0.727797	-2.67529	0
XM_014084829.1	0	-0.375599	-2.3948	0
XM_014084857.1	0	-1.78573	-8.31965	0
XM_014084859.1	0	-0.726661	-4.1572	0
XM_014084865.1	0	-0.00335037	-4.28108	0
XM_014084887.1	0	-0.0431995	-2.95393	0
XM_014084896.1	0	-0.398044	-8.41784	0
XM_014084903.1	0	-0.215261	-2.12221	0
XM_014084906.1	0	-1.04997	-5.51137	0
XM_014084915.1	0	-1.43064	-2.09762	0
XM_014084916.1	0	-0.698733	-7.32748	0
XM_014084917.1	0	-0.215087	-2.25097	0
XM_014084954.1	0	-0.472164	-9.09344	0
XM_014084980.1	0	-1.14263	-9.49888	0
XM_014085003.1	0	-0.0581635	-2.37719	0
XM_014085077.1	0	-0.0727052	-3.05082	0
XM_014085095.1	0	-0.233064	-3.54003	0
XM_014085100.1	0	-0.993396	-7.44616	0
XM_014085109.1	0	-0.00282954	-2.5151	0
XM_014085126.1	0	-1.70875	-4.0926	0
XM_014085130.1	0	-0.114788	-3.39782	0
XM_014085149.1	0	-0.62565	-2.03779	0
XM_014085194.1	0	-0.989469	-8.84934	0
XM_014085201.1	0	-0.459181	-3.67789	0
XM_014085204.1	0	-0.351916	-4.05369	0
XM_014085225.1	0	-0.138242	-3.59666	0
XM_014085242.1	0	-0.236255	-9.73248	0
XM_014085247.1	0	-0.0588925	-2.5116	0
XM_014085248.1	0	-0.712339	-3.19158	0
XM_014085252.1	0	-0.0194536	-3.31353	0
XM_014085265.1	0	-0.101239	-8.81314	0
XM_014085285.1	0	-0.449197	-2.25936	0
XM_014085299.1	0	-0.0672367	-3.4378	0
XM_014085307.1	0	-0.401376	-2.461	0
XM_014085320.1	0	-0.645484	-2.98179	0
XM_014085321.1	0	-0.0100091	-8.41919	0
XM_014085324.1	0	-0.872834	-8.5012	0
XM_014085358.1	0	-0.00932377	-2.27704	0
XM_014085372.1	0	-0.279617	-3.98258	0
XM_014085431.1	0	-0.217352	-3.51663	0
XM_014085467.1	0	-0.1182	-8.49039	0
XM_014085469.1	0	-0.578323	-2.8119	0
XM_014085478.1	0	-0.156994	-2.3415	0
XM_014085515.1	0	-0.486953	-3.20385	0
XM_014085556.1	0	-0.192514	-2.55362	0
XM_014085566.1	0	-0.208343	-2.93415	0
XM_014085572.1	0	-2.3161	-11.3344	0
XM_014085573.1	0	-0.0484767	-2.01152	0
XM_014085587.1	0	-1.19579	-3.13349	0
XM_014085632.1	0	-1.83777	-8.07208	0
XM_014085636.1	0	-0.0872073	-2.83545	0
XM_014085708.1	0	-0.518801	-7.70687	0
XM_014085717.1	0	-0.458106	-2.75538	0
XM_014085779.1	0	-0.817653	-2.05899	0
XM_014085786.1	0	-0.207752	-2.35879	0
XM_014085791.1	0	-0.120371	-2.54679	0
XM_014085814.1	0	-0.632776	-2.13008	0
XM_014085820.1	0	-0.239272	-2.78214	0
XM_014085835.1	0	-0.0186919	-2.81764	0
XM_014085846.1	0	-0.0882273	-2.04025	0
XM_014085862.1	0	-0.545735	-3.34302	0
XM_014085863.1	0	-0.070031	-2.05114	0
XM_014085864.1	0	-0.374652	-3.41394	0
XM_014085874.1	0	-0.0359518	-2.33149	0
XM_014085960.1	0	-1.05813	-2.90967	0
XM_014085964.1	0	-0.695262	-9.49089	0
XM_014086050.1	0	-0.702486	-7.99112	0
XM_014086090.1	0	-0.0922132	-2.64139	0
XM_014086095.1	0	-0.211918	-2.12312	0
XM_014086128.1	0	-0.37387	-2.29526	0
XM_014086156.1	0	-0.197167	-3.41581	0
XM_014086172.1	0	-0.917443	-4.36634	0
XM_014086173.1	0	-1.04196	-2.88002	0
XM_014086196.1	0	-0.260688	-3.51645	0
XM_014086226.1	0	-0.0493903	-2.38767	0
XM_014086244.1	0	-0.474159	-2.1096	0
XM_014086304.1	0	-0.277077	-9.60837	0
XM_014086320.1	0	-0.243891	-3.26216	0
XM_014086322.1	0	-0.247267	-2.16235	0
XM_014086344.1	0	-0.801837	-8.8365	0
XM_014086350.1	0	-0.00209122	-9.30033	0
XM_014086351.1	0	-1.16273	-2.45884	0
XM_014086358.1	0	-1.08832	-7.50165	0
XM_014086387.1	0	-0.168187	-8.67135	0
XM_014086394.1	0	-0.376318	-4.92317	0
XM_014086395.1	0	-1.1944	-8.87389	0
XM_014086423.1	0	-0.378672	-8.28542	0
XM_014086453.1	0	-0.121388	-2.5727	0
XM_014086466.1	0	-1.18982	-8.87785	0
XM_014086479.1	0	-0.165542	-2.1048	0
XM_014086501.1	0	-0.400187	-2.08225	0
XM_014086532.1	0	-0.0188135	-3.29061	0
XM_014086575.1	0	-0.111786	-2.75334	0
XM_014086587.1	0	-0.558638	-2.40327	0
XM_014086590.1	0	-0.499346	-2.34189	0
XM_014086620.1	0	-0.461133	-8.13831	0
XM_014086632.1	0	-0.114615	-7.64807	0
XM_014086635.1	0	-0.67848	-2.27463	0
XM_014086637.1	0	-0.712292	-3.03745	0
XM_014086641.1	0	-1.66048	-7.4531	0
XM_014086653.1	0	-0.284126	-7.51736	0
XM_014086654.1	0	-0.364952	-8.03654	0
XM_014086655.1	0	-0.963975	-7.65219	0
XM_014086686.1	0	-1.00869	-2.61621	0
XM_014086724.1	0	-0.409399	-4.76913	0
XM_014086760.1	0	-0.142484	-2.76545	0
XM_014086765.1	0	-0.089162	-2.04924	0
XM_014086807.1	0	-0.227394	-2.27099	0
XM_014086817.1	0	-0.475602	-2.24575	0
XM_014086821.1	0	-0.301198	-2.186	0
XM_014086823.1	0	-0.279461	-2.14666	0
XM_014086835.1	0	-0.612028	-2.43353	0
XM_014086846.1	0	-0.255269	-2.26648	0
XM_014086847.1	0	-0.603963	-2.58398	0
XM_014086872.1	0	-0.439319	-3.03949	0
XM_014086894.1	0	-0.814491	-2.04674	0
XM_014086915.1	0	-0.0218402	-2.38439	0
XM_014086922.1	0	-0.108888	-2.57517	0
XM_014086932.1	0	-0.341598	-3.95161	0
XM_014086937.1	0	-0.623859	-4.26862	0
XM_014086951.1	0	-1.19724	-2.61693	0
XM_014087012.1	0	-0.133473	-2.2885	0
XM_014087032.1	0	-0.00937912	-2.47123	0
XM_014087043.1	0	-0.0418279	-3.06364	0
XM_014087053.1	0	-1.08459	-2.46178	0
XM_014087077.1	0	-0.0824538	-2.21992	0
XM_014087112.1	0	-0.155744	-2.10308	0
XM_014087113.1	0	-0.344522	-4.30642	0
XM_014087117.1	0	-0.639144	-2.8145	0
XM_014087160.1	0	-0.39286	-4.34834	0
XM_014087169.1	0	-0.185855	-2.12047	0
XM_014087184.1	0	-0.202678	-3.32298	0
XM_014087187.1	0	-0.94708	-9.56845	0
XM_014087191.1	0	-1.00566	-8.46415	0
XM_014087217.1	0	-0.15032	-8.94391	0
XM_014087258.1	0	-0.510214	-7.71197	0
XM_014087271.1	0	-1.08607	-3.2766	0
XM_014087274.1	0	-1.03325	-7.40566	0
XM_014087279.1	0	-0.392395	-10.1139	0
XM_014087288.1	0	-0.0500122	-2.08948	0
XM_014087295.1	0	-0.427789	-4.58634	0
XM_014087300.1	0	-0.751967	-8.50929	0
XM_014087302.1	0	-0.264187	-8.99121	0
XM_014087325.1	0	-0.126057	-3.34568	0
XM_014087326.1	0	-1.03842	-2.95937	0
XM_014087327.1	0	-0.438011	-7.71777	0
XM_014087331.1	0	-0.240131	-2.69282	0
XM_014087344.1	0	-0.883392	-8.11528	0
XM_014087357.1	0	-0.902576	-7.76112	0
XM_014087368.1	0	-0.0508541	-2.72518	0
XM_014087370.1	0	-0.0880881	-7.87645	0
XM_014087389.1	0	-0.174549	-2.88935	0
XM_014087397.1	0	-0.378812	-9.89401	0
XM_014087421.1	0	-0.777543	-2.83352	0
XM_014087430.1	0	-0.0314668	-2.01281	0
XM_014087432.1	0	-0.298561	-5.54008	0
XM_014087435.1	0	-0.0569117	-3.04803	0
XM_014087445.1	0	-1.53547	-3.64985	0
XM_014087456.1	0	-0.255727	-3.066	0
XM_014087491.1	0	-0.118067	-2.30879	0
XM_014087549.1	0	-0.221522	-7.76794	0
XM_014087557.1	0	-0.22245	-3.72336	0
XM_014087559.1	0	-0.214251	-3.02484	0
XM_014087589.1	0	-0.49478	-2.81055	0
XM_014087616.1	0	-0.0730035	-2.50927	0
XM_014087618.1	0	-0.0721733	-2.12934	0
XM_014087622.1	0	-0.588926	-4.44275	0
XM_014087623.1	0	-0.00576106	-2.10582	0
XM_014087670.1	0	-0.0187673	-7.40248	0
XM_014087671.1	0	-0.819186	-9.22517	0
XM_014087682.1	0	-0.000601684	-2.56065	0
XM_014087687.1	0	-1.02188	-8.44885	0
XM_014087719.1	0	-0.0296018	-2.67009	0
XM_014087743.1	0	-1.73788	-7.9502	0
XM_014087790.1	0	-0.508715	-2.67702	0
XM_014087813.1	0	-0.123622	-2.1602	0
XM_014087817.1	0	-0.265837	-3.0795	0
XM_014087818.1	0	-0.476793	-5.91	0
XM_014087835.1	0	-0.104588	-2.89964	0
XM_014087864.1	0	-0.611079	-7.79385	0
XM_014087886.1	0	-0.939369	-3.06351	0
XM_014087917.1	0	-0.495195	-2.05889	0
XM_014087925.1	0	-0.0841663	-11.6485	0
XM_014087933.1	0	-0.280794	-2.15473	0
XM_014087940.1	0	-0.0484864	-3.44564	0
XM_014087978.1	0	-0.123001	-2.03834	0
XM_014088031.1	0	-0.57341	-3.28445	0
XM_014088036.1	0	-0.351462	-2.8951	0
XM_014088043.1	0	-0.0282816	-2.24102	0
XM_014088058.1	0	-0.097496	-8.29312	0
XM_014088068.1	0	-0.0166244	-2.23177	0
XM_014088109.1	0	-0.277561	-3.41648	0
XM_014088140.1	0	-0.00741211	-3.14386	0
XM_014088166.1	0	-0.420113	-2.5194	0
XM_014088189.1	0	-0.277589	-2.57473	0
XM_014088199.1	0	-0.279538	-2.14388	0
XM_014088208.1	0	-0.640722	-3.03599	0
XM_014088233.1	0	-0.0752169	-8.19767	0
XM_014088237.1	0	-1.48908	-2.43192	0
XM_014088256.1	0	-0.379399	-10.0349	0
XM_014088276.1	0	-0.488422	-8.76436	0
XM_014088284.1	0	-0.737329	-7.44031	0
XM_014088311.1	0	-0.719341	-9.05967	0
XM_014088318.1	0	-0.205235	-10.0834	0
XM_014088338.1	0	-0.236512	-2.77898	0
XM_014088381.1	0	-1.93535	-4.35496	0
XM_014088383.1	0	-1.12646	-3.64713	0
XM_014088407.1	0	-0.41572	-8.72593	0
XM_014088413.1	0	-0.277653	-3.02208	0
XM_014088438.1	0	-1.13113	-4.43966	0
XM_014088445.1	0	-0.81778	-9.09974	0
XM_014088459.1	0	-0.0838394	-9.03656	0
XM_014088524.1	0	-0.735	-9.52789	0
XM_014088547.1	0	-0.204922	-2.37295	0
XM_014088549.1	0	-0.0843548	-2.39872	0
XM_014088566.1	0	-0.516653	-2.45993	0
XM_014088569.1	0	-0.29377	-2.86361	0
XM_014088582.1	0	-0.167874	-3.0163	0
XM_014088608.1	0	-0.0411754	-2.43829	0
XM_014088620.1	0	-0.0667021	-2.45176	0
XM_014088628.1	0	-0.194985	-2.20286	0
XM_014088639.1	0	-0.0201191	-2.44607	0
XM_014088643.1	0	-0.376089	-9.8187	0
XM_014088644.1	0	-0.430543	-8.31137	0
XM_014088650.1	0	-0.404667	-8.108	0
XM_014088663.1	0	-0.148388	-2.18046	0
XM_014088671.1	0	-1.62222	-9.33485	0
XM_014088675.1	0	-0.406416	-2.20259	0
XM_014088718.1	0	-1.03794	-10.2854	0
XM_014088742.1	0	-0.0481612	-3.12662	0
XM_014088827.1	0	-0.141843	-3.20458	0
XM_014088830.1	0	-0.105008	-2.03724	0
XM_014088840.1	0	-0.0923459	-3.1994	0
XM_014088843.1	0	-1.02528	-7.51009	0
XM_014088845.1	0	-0.598107	-5.82941	0
XM_014088849.1	0	-1.59083	-2.72706	0
XM_014088864.1	0	-0.465597	-8.81523	0
XM_014088869.1	0	-0.352419	-2.15105	0
XM_014088870.1	0	-0.0679323	-2.30227	0
XM_014088871.1	0	-0.600942	-4.11623	0
XM_014088872.1	0	-0.544972	-3.78386	0
XM_014088873.1	0	-0.499941	-4.4124	0
XM_014088874.1	0	-0.304658	-3.01552	0
XM_014088875.1	0	-0.323198	-3.83859	0
XM_014088881.1	0	-1.19853	-7.858	0
XM_014088887.1	0	-0.327008	-2.96186	0
XM_014088915.1	0	-0.0965103	-3.50993	0
XM_014088923.1	0	-1.13658	-2.06913	0
XM_014088924.1	0	-0.0144382	-7.65995	0
XM_014088963.1	0	-0.324596	-7.53736	0
XM_014088964.1	0	-0.248058	-3.22384	0
XM_014088984.1	0	-1.02052	-2.62479	0
XM_014089010.1	0	-0.140604	-2.56469	0
XM_014089016.1	0	-0.148422	-4.43467	0
XM_014089026.1	0	-0.253779	-9.45015	0
XM_014089055.1	0	-0.253123	-2.82053	0
XM_014089074.1	0	-0.313273	-2.1912	0
XM_014089090.1	0	-0.0508035	-2.86172	0
XM_014089111.1	0	-0.029704	-3.00291	0
XM_014089128.1	0	-0.271504	-7.66991	0
XM_014089138.1	0	-0.287599	-4.5024	0
XM_014089140.1	0	-0.19539	-2.1661	0
XM_014089189.1	0	-0.76459	-2.55617	0
XM_014089269.1	0	-0.1036	-7.42245	0
XM_014089339.1	0	-1.75609	-3.70686	0
XM_014089340.1	0	-1.83271	-4.82986	0
XM_014089341.1	0	-0.402321	-2.3102	0
XM_014089347.1	0	-0.48942	-4.07608	0
XM_014089348.1	0	-0.567412	-2.56501	0
XM_014089357.1	0	-0.278779	-2.2214	0
XM_014089360.1	0	-0.0599013	-3.33495	0
XM_014089372.1	0	-0.446765	-5.09348	0
XM_014089373.1	0	-0.542725	-3.84965	0
XM_014089394.1	0	-0.553392	-10.614	0
XM_014089429.1	0	-0.106942	-3.3009	0
XM_014089437.1	0	-0.829785	-2.33805	0
XM_014089461.1	0	-0.376662	-2.22676	0
XM_014089464.1	0	-1.34713	-2.28531	0
XM_014089472.1	0	-0.306256	-3.10692	0
XM_014089479.1	0	-0.337927	-2.82595	0
XM_014089489.1	0	-0.189479	-2.46259	0
XM_014089504.1	0	-0.519267	-2.81846	0
XM_014089517.1	0	-0.194793	-7.35681	0
XM_014089520.1	0	-0.764239	-7.97319	0
XM_014089523.1	0	-1.63421	-3.29242	0
XM_014089531.1	0	-0.891028	-2.60179	0
XM_014089534.1	0	-0.0297213	-8.27742	0
XM_014089554.1	0	-0.288886	-10.2988	0
XM_014089564.1	0	-0.873657	-3.09175	0
XM_014089568.1	0	-1.86136	-8.54706	0
XM_014089570.1	0	-0.0767905	-7.89716	0
XM_014089612.1	0	-1.72891	-7.52031	0
XM_014089614.1	0	-0.629775	-3.18835	0
XM_014089616.1	0	-0.0900577	-4.50457	0
XM_014089617.1	0	-0.0809126	-7.78601	0
XM_014089636.1	0	-0.517108	-8.27186	0
XM_014089647.1	0	-0.246305	-3.31474	0
XM_014089651.1	0	-1.43624	-8.24707	0
XM_014089656.1	0	-0.219088	-2.59433	0
XM_014089660.1	0	-0.18454	-2.58664	0
XM_014089668.1	0	-0.596324	-4.77186	0
XM_014089676.1	0	-1.39083	-2.87125	0
XM_014089677.1	0	-0.350333	-2.91249	0
XM_014089703.1	0	-0.489364	-2.67602	0
XM_014089717.1	0	-1.64265	-11.5032	0
XM_014089723.1	0	-0.210688	-2.65343	0
XM_014089745.1	0	-0.234865	-2.58806	0
XM_014089746.1	0	-0.381967	-10.0515	0
XM_014089747.1	0	-0.905918	-2.54647	0
XM_014089765.1	0	-0.109007	-3.71468	0
XM_014089776.1	0	-0.359728	-3.69497	0
XM_014089796.1	0	-0.0612994	-2.14125	0
XM_014089815.1	0	-0.10397	-2.18755	0
XM_014089854.1	0	-0.339107	-2.53928	0
XM_014089865.1	0	-0.0764587	-2.67668	0
XM_014089869.1	0	-0.281175	-2.32081	0
XM_014089884.1	0	-1.79107	-3.28051	0
XM_014089885.1	0	-0.329471	-3.2898	0
XM_014089886.1	0	-0.47737	-2.72667	0
XM_014089898.1	0	-1.46593	-2.53119	0
XM_014089921.1	0	-1.23645	-3.98946	0
XM_014089931.1	0	-0.0574068	-2.57453	0
XM_014089932.1	0	-0.179431	-2.03413	0
XM_014089952.1	0	-0.512716	-7.40662	0
XM_014089960.1	0	-0.152004	-2.87	0
XM_014089983.1	0	-0.828833	-7.40586	0
XM_014090036.1	0	-0.650676	-2.25019	0
XM_014090057.1	0	-1.63747	-2.06502	0
XM_014090061.1	0	-1.1651	-9.67589	0
XM_014090068.1	0	-0.640013	-2.95603	0
XM_014090075.1	0	-0.928239	-10.3215	0
XM_014090081.1	0	-0.128952	-2.95067	0
XM_014090126.1	0	-0.325078	-9.45416	0
XM_014090152.1	0	-0.42066	-3.42884	0
XM_014090156.1	0	-1.65488	-3.43502	0
XM_014090165.1	0	-0.331565	-2.50162	0
XM_014090169.1	0	-1.75851	-2.17426	0
XM_014090171.1	0	-0.0510337	-3.17488	0
XM_014090183.1	0	-0.83322	-2.20678	0
XM_014090185.1	0	-0.431617	-2.18963	0
XM_014090254.1	0	-0.0850936	-10.2372	0
XM_014090258.1	0	-1.92278	-9.11218	0
XM_014090259.1	0	-0.428696	-7.33379	0
XM_014090325.1	0	-0.339473	-2.36002	0
XM_014090374.1	0	-0.299375	-4.14133	0
XM_014090389.1	0	-0.0505698	-2.96134	0
XM_014090391.1	0	-0.546232	-5.22922	0
XM_014090439.1	0	-0.541302	-3.149	0
XM_014090444.1	0	-0.0252515	-2.10124	0
XM_014090446.1	0	-0.102757	-9.02077	0
XM_014090453.1	0	-0.243288	-2.04989	0
XM_014090455.1	0	-0.169617	-8.87228	0
XM_014090463.1	0	-1.6986	-9.63	0
XM_014090467.1	0	-0.188911	-3.34578	0
XM_014090505.1	0	-0.176806	-9.06479	0
XM_014090508.1	0	-0.0550256	-8.40361	0
XM_014090510.1	0	-1.08087	-2.0822	0
XM_014090519.1	0	-0.217912	-3.5616	0
XM_014090523.1	0	-1.10009	-2.75444	0
XM_014090527.1	0	-0.417071	-7.93934	0
XM_014090551.1	0	-0.607474	-3.70681	0
XM_014090555.1	0	-0.328146	-2.29876	0
XM_014090557.1	0	-0.568026	-2.24844	0
XM_014090624.1	0	-0.496936	-4.24794	0
XM_014090646.1	0	-0.128699	-3.18442	0
XM_014090657.1	0	-1.05413	-8.84086	0
XM_014090678.1	0	-0.193077	-2.33522	0
XM_014090776.1	0	-0.0136647	-2.0394	0
XM_014090780.1	0	-0.0453043	-4.05107	0
XM_014090787.1	0	-0.111302	-2.5976	0
XM_014090793.1	0	-1.02645	-7.66059	0
XM_014090795.1	0	-0.68724	-3.08771	0
XM_014090799.1	0	-0.167441	-2.66951	0
XM_014090813.1	0	-0.153359	-9.49199	0
XM_014090851.1	0	-0.155103	-2.11593	0
XM_014090879.1	0	-0.336586	-4.14059	0
XM_014090899.1	0	-0.310334	-7.9684	0
XM_014090900.1	0	-0.118276	-8.93868	0
XM_014090933.1	0	-0.244738	-10.6812	0
XM_014090973.1	0	-0.10584	-2.11438	0
XM_014090994.1	0	-0.902265	-3.88703	0
XM_014091002.1	0	-0.0627634	-3.29353	0
XM_014091027.1	0	-0.0974953	-2.45208	0
XM_014091109.1	0	-0.0418144	-7.99639	0
XM_014091111.1	0	-1.77958	-2.6667	0
XM_014091119.1	0	-1.58054	-9.28171	0
XM_014091122.1	0	-0.556854	-2.76358	0
XM_014091123.1	0	-0.741171	-3.02707	0
XM_014091124.1	0	-0.329633	-2.69242	0
XM_014091132.1	0	-1.07119	-5.07646	0
XM_014091183.1	0	-0.205276	-2.32387	0
XM_014091252.1	0	-0.393788	-7.96486	0
XM_014091269.1	0	-0.169543	-3.25135	0
XM_014091280.1	0	-0.354706	-2.22235	0
XM_014091286.1	0	-0.512214	-2.76667	0
XM_014091341.1	0	-0.359469	-2.7728	0
XM_014091381.1	0	-0.0215172	-4.0439	0
XM_014091410.1	0	-0.438827	-4.43594	0
XM_014091418.1	0	-0.953022	-2.21918	0
XM_014091433.1	0	-0.410698	-2.79549	0
XM_014091442.1	0	-1.6047	-10.1113	0
XM_014091455.1	0	-0.259459	-8.06834	0
XM_014091460.1	0	-0.0674637	-7.4544	0
XM_014091473.1	0	-0.139405	-8.13747	0
XM_014091566.1	0	-0.488081	-2.58774	0
XM_014091613.1	0	-0.148423	-9.09856	0
XM_014091637.1	0	-0.323355	-2.26949	0
XM_014091743.1	0	-0.466041	-2.80021	0
XM_014091755.1	0	-1.48892	-7.43789	0
XM_014091762.1	0	-0.235464	-2.35319	0
XM_014091813.1	0	-0.572219	-2.9234	0
XM_014091829.1	0	-0.127944	-2.53496	0
XM_014091836.1	0	-0.249096	-3.33624	0
XM_014091855.1	0	-0.378069	-2.65237	0
XM_014091930.1	0	-0.136478	-3.01853	0
XM_014091936.1	0	-0.15061	-9.42215	0
XM_014091943.1	0	-0.423654	-2.43782	0
XM_014091964.1	0	-0.0501062	-3.37256	0
XM_014091970.1	0	-0.589997	-2.08484	0
XM_014091980.1	0	-1.30997	-5.13133	0
XM_014091990.1	0	-0.0886968	-2.43359	0
XM_014091996.1	0	-1.07544	-9.49527	0
XM_014091998.1	0	-0.221788	-3.49761	0
XM_014092018.1	0	-0.0833242	-2.95171	0
XM_014092023.1	0	-1.626	-4.10884	0
XM_014092024.1	0	-0.903735	-2.0114	0
XM_014092025.1	0	-0.528608	-3.22697	0
XM_014092027.1	0	-0.393642	-8.13892	0
XM_014092031.1	0	-0.329531	-2.64459	0
XM_014092032.1	0	-0.207535	-8.75763	0
XM_014092033.1	0	-0.376508	-9.3885	0
XM_014092036.1	0	-0.463866	-2.99877	0
XM_014092042.1	0	-0.0748886	-2.49889	0
XM_014092046.1	0	-0.216949	-2.13208	0
XM_014092071.1	0	-0.258961	-2.72802	0
XM_014092073.1	0	-0.00816964	-3.23038	0
XM_014092077.1	0	-0.22687	-9.09102	0
XM_014092078.1	0	-0.381703	-8.22806	0
XM_014092091.1	0	-0.850146	-2.54758	0
XM_014092092.1	0	-1.12055	-4.00558	0
XM_014092108.1	0	-1.17189	-2.51583	0
XM_014092112.1	0	-0.453208	-2.48083	0
XM_014092120.1	0	-0.377141	-4.95521	0
XM_014092123.1	0	-0.530464	-3.20096	0
XM_014092144.1	0	-0.0666544	-2.30554	0
XM_014092192.1	0	-0.676623	-7.35093	0
XM_014092198.1	0	-0.341125	-2.5006	0
XM_014092200.1	0	-0.95006	-2.71041	0
XM_014092201.1	0	-0.552979	-2.14848	0
XM_014092205.1	0	-1.06465	-2.02406	0
XM_014092233.1	0	-1.91539	-8.71506	0
XM_014092263.1	0	-0.0859704	-3.00387	0
XM_014092279.1	0	-0.0825107	-2.45729	0
XM_014092284.1	0	-0.00649425	-2.25999	0
XM_014092292.1	0	-0.135876	-2.66313	0
XM_014092293.1	0	-0.117437	-2.25484	0
XM_014092321.1	0	-0.308701	-2.36081	0
XM_014092322.1	0	-0.645735	-2.29752	0
XM_014092323.1	0	-0.543297	-2.67282	0
XM_014092361.1	0	-0.185037	-3.21167	0
XM_014092371.1	0	-0.236071	-3.20801	0
XM_014092440.1	0	-0.23902	-7.76513	0
XM_014092449.1	0	-0.124624	-2.57177	0
XM_014092450.1	0	-0.766089	-4.04883	0
XM_014092463.1	0	-0.0233064	-9.26701	0
XM_014092475.1	0	-0.163099	-3.1423	0
XM_014092476.1	0	-0.272023	-2.76165	0
XM_014092481.1	0	-0.391916	-2.90138	0
XM_014092506.1	0	-0.191689	-7.47071	0
XM_014092524.1	0	-0.778319	-9.04379	0
XM_014092574.1	0	-0.153937	-3.25508	0
XM_014092575.1	0	-0.342759	-8.02663	0
XM_014092593.1	0	-0.0161134	-3.19306	0
XM_014092607.1	0	-0.481828	-3.47678	0
XM_014092626.1	0	-0.0675532	-2.61228	0
XM_014092659.1	0	-0.0032532	-2.90661	0
XM_014092666.1	0	-1.11961	-3.17789	0
XM_014092668.1	0	-0.13285	-2.53818	0
XM_014092681.1	0	-0.104464	-2.12946	0
XM_014092697.1	0	-0.446824	-2.04834	0
XM_014092703.1	0	-0.144063	-9.93491	0
XM_014092705.1	0	-1.42345	-9.23672	0
XM_014092716.1	0	-0.544285	-2.31358	0
XM_014092759.1	0	-0.192067	-2.18217	0
XM_014092760.1	0	-0.764108	-2.9211	0
XM_014092768.1	0	-0.247069	-2.30393	0
XM_014092798.1	0	-0.123407	-2.3423	0
XM_014092800.1	0	-0.249859	-2.34085	0
XM_014092828.1	0	-0.239152	-2.2536	0
XM_014092867.1	0	-1.72689	-8.18899	0
XM_014092869.1	0	-0.270288	-7.58951	0
XM_014092872.1	0	-1.4998	-2.16756	0
XM_014092875.1	0	-0.616191	-7.47306	0
XM_014092883.1	0	-0.390066	-2.53702	0
XM_014092906.1	0	-0.512606	-8.7304	0
XM_014092911.1	0	-0.264668	-4.64315	0
XM_014092920.1	0	-0.30191	-2.03839	0
XM_014092944.1	0	-0.174639	-2.61705	0
XM_014092993.1	0	-0.0383924	-2.17601	0
XM_014093007.1	0	-0.128999	-2.7685	0
XM_014093020.1	0	-0.119833	-7.36036	0
XM_014093022.1	0	-0.130611	-7.85306	0
XM_014093036.1	0	-0.335262	-8.09127	0
XM_014093093.1	0	-0.400112	-8.0224	0
XM_014093094.1	0	-0.223167	-3.35241	0
XM_014093110.1	0	-0.91719	-3.60036	0
XM_014093152.1	0	-0.028783	-4.00672	0
XM_014093158.1	0	-0.255092	-2.0639	0
XM_014093198.1	0	-0.449711	-3.11667	0
XM_014093290.1	0	-0.124915	-2.40744	0
XM_014093311.1	0	-0.214827	-2.01573	0
XM_014093336.1	0	-0.633459	-2.16563	0
XM_014093337.1	0	-0.256109	-2.26328	0
XM_014093345.1	0	-0.0106385	-2.36673	0
XM_014093414.1	0	-0.0522094	-2.95304	0
XM_014093416.1	0	-0.0971756	-3.96298	0
XM_014093418.1	0	-0.334996	-3.47695	0
XM_014093422.1	0	-0.314655	-3.84946	0
XM_014093428.1	0	-0.826732	-3.63136	0
XM_014093431.1	0	-0.397578	-2.14411	0
XM_014093432.1	0	-0.877616	-2.31144	0
XM_014093435.1	0	-0.481324	-3.28393	0
XM_014093454.1	0	-0.029148	-2.7853	0
XM_014093455.1	0	-0.00756344	-2.24399	0
XM_014093484.1	0	-0.791534	-7.5485	0
XM_014093495.1	0	-0.445577	-9.12055	0
XM_014093498.1	0	-0.821555	-11.3979	0
XM_014093500.1	0	-1.94298	-3.58488	0
XM_014093528.1	0	-1.23589	-4.25894	0
XM_014093537.1	0	-0.423018	-7.61114	0
XM_014093538.1	0	-0.602996	-2.22913	0
XM_014093546.1	0	-0.0353525	-2.04863	0
XM_014093551.1	0	-0.722164	-2.70566	0
XM_014093572.1	0	-0.656971	-2.21525	0
XM_014093574.1	0	-0.149186	-2.87734	0
XM_014093605.1	0	-0.88425	-2.65726	0
XM_014093653.1	0	-0.879256	-5.12703	0
XM_014093671.1	0	-0.452317	-7.87747	0
XM_014093678.1	0	-0.118111	-9.24389	0
XM_014093683.1	0	-0.478662	-3.41629	0
XM_014093693.1	0	-0.0918358	-2.3544	0
XM_014093711.1	0	-0.397415	-2.42348	0
XM_014093750.1	0	-0.51479	-3.39765	0
XM_014093770.1	0	-1.06731	-8.62607	0
XM_014093784.1	0	-0.0119411	-2.49443	0
XM_014093786.1	0	-0.127358	-3.66267	0
XM_014093787.1	0	-0.293042	-2.52503	0
XM_014093791.1	0	-0.399283	-7.53971	0
XM_014093805.1	0	-0.740794	-10.7576	0
XM_014093808.1	0	-0.41004	-7.77505	0
XM_014093825.1	0	-0.269503	-2.54555	0

## Sheet: TA_Cluster2
Symbol	0h	53h	62h	Stage
XM_014082032.1	0	0.3422	-1.68551	Metabolite
XM_014082035.1	0	0.553127	-1.9614	Metabolite
XM_014082048.1	0	0.257708	-7.65955	Metabolite
XM_014082076.1	0	0.149238	-2.55589	Metabolite
XM_014082089.1	0	0.315131	-1.88842	Metabolite
XM_014082091.1	0	0.41591	-3.37132	Metabolite
XM_014082105.1	0	0.420685	-9.04308	Metabolite
XM_014082108.1	0	0.00358089	-2.93475	Metabolite
XM_014082111.1	0	0.0816744	-1.99181	Metabolite
XM_014082130.1	0	1.06328	-6.73058	Metabolite
XM_014082135.1	0	0.119666	-2.59817	Metabolite
XM_014082141.1	0	2.10822	-7.65055	Metabolite
XM_014082142.1	0	0.567522	-1.71621	Metabolite
XM_014082143.1	0	0.740556	-1.55918	Metabolite
XM_014082158.1	0	0.066984	-2.34228	Metabolite
XM_014082159.1	0	0.381537	-3.72123	Metabolite
XM_014082164.1	0	0.232703	-2.33073	Metabolite
XM_014082170.1	0	0.214725	-1.86526	Metabolite
XM_014082179.1	0	0.409801	-1.90051	Metabolite
XM_014082182.1	0	0.0657724	-8.11152	Metabolite
XM_014082183.1	0	0.30438	-2.91347	Metabolite
XM_014082202.1	0	1.17902	-2.85459	Metabolite
XM_014082220.1	0	0.22511	-2.09786	Metabolite
XM_014082234.1	0	0.485894	-4.27913	Metabolite
XM_014082243.1	0	0.162271	-1.94761	Metabolite
XM_014082247.1	0	0.323492	-9.50729	Metabolite
XM_014082248.1	0	0.263919	-8.53054	Metabolite
XM_014082263.1	0	0.132566	-2.2636	Metabolite
XM_014082290.1	0	0.0975132	-4.64304	Metabolite
XM_014082326.1	0	0.0537765	-2.28025	Metabolite
XM_014082329.1	0	0.356596	-2.12404	Metabolite
XM_014082334.1	0	0.385715	-4.97212	Metabolite
XM_014082367.1	0	1.4071	-1.10655	Metabolite
XM_014082372.1	0	0.736165	-2.15329	Metabolite
XM_014082390.1	0	1.06096	-1.04998	Metabolite
XM_014082391.1	0	2.75366	2.09221	Metabolite
XM_014082396.1	0	0.4785	-3.22401	Metabolite
XM_014082420.1	0	0.293364	-1.95522	Metabolite
XM_014082421.1	0	0.157167	-3.20001	Metabolite
XM_014082423.1	0	1.22019	-1.26117	Metabolite
XM_014082440.1	0	3.30573	1.74893	Metabolite
XM_014082441.1	0	0.355909	-2.50891	Metabolite
XM_014082476.1	0	0.318222	-2.85671	Metabolite
XM_014082485.1	0	0.577686	-1.66166	Metabolite
XM_014082486.1	0	0.300786	-2.36641	Metabolite
XM_014082522.1	0	0.00847718	-2.00356	Metabolite
XM_014082542.1	0	3.05898	-3.21386	Metabolite
XM_014082543.1	0	2.81559	-1.32144	Metabolite
XM_014082545.1	0	0.342408	-1.84068	Metabolite
XM_014082571.1	0	0.118512	-2.72241	Metabolite
XM_014082575.1	0	0.0591585	-8.7513	Metabolite
XM_014082587.1	0	0.480579	-3.46656	Metabolite
XM_014082595.1	0	0.435336	-1.81352	Metabolite
XM_014082604.1	0	1.3939	-1.49867	Metabolite
XM_014082617.1	0	2.18944	0.979623	Metabolite
XM_014082634.1	0	0.104459	-2.49593	Metabolite
XM_014082669.1	0	0.229058	-2.55444	Metabolite
XM_014082690.1	0	0.0498824	-2.37108	Metabolite
XM_014082693.1	0	3.63278	-5.14788	Metabolite
XM_014082709.1	0	0.923517	-9.26391	Metabolite
XM_014082723.1	0	0.153345	-2.34368	Metabolite
XM_014082724.1	0	0.336625	-5.4736	Metabolite
XM_014082740.1	0	1.08335	-0.922737	Metabolite
XM_014082750.1	0	0.298339	-2.15922	Metabolite
XM_014082751.1	0	2.36154	-0.702907	Metabolite
XM_014082758.1	0	0.382564	-1.69569	Metabolite
XM_014082760.1	0	0.364593	-1.70219	Metabolite
XM_014082766.1	0	0.520248	-2.10547	Metabolite
XM_014082767.1	0	0.185418	-2.54855	Metabolite
XM_014082776.1	0	0.429382	-1.99666	Metabolite
XM_014082790.1	0	3.10623	0.20399	Metabolite
XM_014082791.1	0	1.64905	-1.89181	Metabolite
XM_014082796.1	0	0.381883	-2.27178	Metabolite
XM_014082802.1	0	0.0941933	-2.26045	Metabolite
XM_014082819.1	0	0.767292	-1.45592	Metabolite
XM_014082827.1	0	2.98204	0.795042	Metabolite
XM_014082828.1	0	1.20742	-1.40072	Metabolite
XM_014082830.1	0	2.39229	-5.51318	Metabolite
XM_014082831.1	0	2.72595	2.70608	Metabolite
XM_014082833.1	0	0.266098	-1.93685	Metabolite
XM_014082834.1	0	1.28274	-1.77265	Metabolite
XM_014082835.1	0	1.11856	-10.6351	Metabolite
XM_014082836.1	0	0.0735428	-3.3913	Metabolite
XM_014082837.1	0	0.335541	-2.11786	Metabolite
XM_014082841.1	0	0.0103753	-2.89257	Metabolite
XM_014082843.1	0	0.245751	-2.04102	Metabolite
XM_014082845.1	0	0.0347516	-3.07473	Metabolite
XM_014082880.1	0	0.022787	-3.26661	Metabolite
XM_014082883.1	0	0.229541	-6.3732	Metabolite
XM_014082887.1	0	1.17734	-2.94453	Metabolite
XM_014082897.1	0	0.665211	-1.45605	Metabolite
XM_014082902.1	0	1.3487	-1.9157	Metabolite
XM_014082909.1	0	0.272879	-1.94997	Metabolite
XM_014082939.1	0	0.676451	-9.00662	Metabolite
XM_014082946.1	0	0.463493	-2.54244	Metabolite
XM_014082952.1	0	0.539526	-1.74356	Metabolite
XM_014082969.1	0	0.186698	-7.17478	Metabolite
XM_014082995.1	0	0.0271534	-2.78003	Metabolite
XM_014083015.1	0	0.378773	-8.55928	Metabolite
XM_014083025.1	0	0.991056	-1.47317	Metabolite
XM_014083101.1	0	0.307557	-3.77019	Metabolite
XM_014083134.1	0	0.0788219	-2.02363	Metabolite
XM_014083141.1	0	1.08752	-2.30032	Metabolite
XM_014083156.1	0	0.249313	-8.29224	Metabolite
XM_014083157.1	0	0.265154	-4.25255	Metabolite
XM_014083161.1	0	0.242445	-5.92389	Metabolite
XM_014083168.1	0	2.86331	0.392353	Metabolite
XM_014083175.1	0	0.125328	-2.94424	Metabolite
XM_014083178.1	0	0.181182	-9.02393	Metabolite
XM_014083208.1	0	0.198714	-8.70438	Metabolite
XM_014083210.1	0	0.182317	-3.01957	Metabolite
XM_014083214.1	0	0.434201	-7.10446	Metabolite
XM_014083215.1	0	0.426569	-7.30359	Metabolite
XM_014083216.1	0	0.237623	-2.54113	Metabolite
XM_014083223.1	0	0.474949	-1.90797	Metabolite
XM_014083242.1	0	1.44894	-6.38	Metabolite
XM_014083253.1	0	0.185933	-8.95827	Metabolite
XM_014083267.1	0	3.17583	-0.797216	Metabolite
XM_014083321.1	0	1.15283	-1.53456	Metabolite
XM_014083346.1	0	1.8058	-1.19402	Metabolite
XM_014083353.1	0	0.326548	-1.81056	Metabolite
XM_014083359.1	0	0.137648	-8.92352	Metabolite
XM_014083360.1	0	2.57944	1.27168	Metabolite
XM_014083369.1	0	1.7478	-7.47763	Metabolite
XM_014083394.1	0	0.23259	-7.89878	Metabolite
XM_014083406.1	0	0.266208	-2.8489	Metabolite
XM_014083411.1	0	0.157192	-1.9417	Metabolite
XM_014083417.1	0	0.218733	-2.90363	Metabolite
XM_014083437.1	0	0.918961	-7.30064	Metabolite
XM_014083438.1	0	0.440324	-2.24252	Metabolite
XM_014083441.1	0	0.0178432	-2.02936	Metabolite
XM_014083450.1	0	0.214162	-2.08666	Metabolite
XM_014083454.1	0	0.192129	-2.06931	Metabolite
XM_014083469.1	0	0.00585795	-3.05619	Metabolite
XM_014083472.1	0	0.112416	-8.50729	Metabolite
XM_014083477.1	0	0.258329	-3.7822	Metabolite
XM_014083480.1	0	0.346721	-1.69543	Metabolite
XM_014083502.1	0	0.525298	-8.1935	Metabolite
XM_014083508.1	0	1.14725	-1.61695	Metabolite
XM_014083543.1	0	0.108633	-9.43868	Metabolite
XM_014083545.1	0	0.267092	-2.03339	Metabolite
XM_014083552.1	0	0.292147	-2.97014	Metabolite
XM_014083567.1	0	0.727569	-2.45246	Metabolite
XM_014083640.1	0	0.0203394	-2.05431	Metabolite
XM_014083670.1	0	0.599102	-2.37587	Metabolite
XM_014083703.1	0	0.816774	-1.18359	Metabolite
XM_014083707.1	0	0.048858	-2.56216	Metabolite
XM_014083737.1	0	0.331058	-2.53118	Metabolite
XM_014083756.1	0	0.0387599	-2.3218	Metabolite
XM_014083787.1	0	0.174616	-3.16599	Metabolite
XM_014083816.1	0	0.117129	-2.28536	Metabolite
XM_014083821.1	0	0.106261	-2.61578	Metabolite
XM_014083822.1	0	0.231603	-2.94594	Metabolite
XM_014083845.1	0	0.653362	-7.09714	Metabolite
XM_014083860.1	0	0.283056	-2.76829	Metabolite
XM_014083886.1	0	0.362539	-3.1815	Metabolite
XM_014083916.1	0	0.0520764	-3.02734	Metabolite
XM_014083922.1	0	0.258155	-2.2099	Metabolite
XM_014083929.1	0	0.240987	-3.91366	Metabolite
XM_014083930.1	0	0.368584	-3.73018	Metabolite
XM_014083934.1	0	0.270658	-8.2062	Metabolite
XM_014083937.1	0	0.00291436	-8.23506	Metabolite
XM_014083940.1	0	0.445601	-5.36683	Metabolite
XM_014083944.1	0	0.491938	-2.71473	Metabolite
XM_014083947.1	0	0.508169	-2.14558	Metabolite
XM_014083948.1	0	0.220961	-2.70494	Metabolite
XM_014083958.1	0	0.430466	-2.81071	Metabolite
XM_014083965.1	0	0.629151	-1.57326	Metabolite
XM_014083997.1	0	0.333619	-1.9096	Metabolite
XM_014084001.1	0	0.0381267	-2.38977	Metabolite
XM_014084039.1	0	0.148886	-2.48002	Metabolite
XM_014084043.1	0	0.430126	-1.86875	Metabolite
XM_014084064.1	0	0.199734	-1.85379	Metabolite
XM_014084074.1	0	0.10568	-4.4211	Metabolite
XM_014084087.1	0	0.181053	-1.96726	Metabolite
XM_014084104.1	0	0.285282	-2.06497	Metabolite
XM_014084110.1	0	0.410152	-2.56442	Metabolite
XM_014084114.1	0	0.775546	-2.81445	Metabolite
XM_014084130.1	0	1.22636	-1.10023	Metabolite
XM_014084135.1	0	0.168446	-2.01119	Metabolite
XM_014084139.1	0	1.84003	-1.49097	Metabolite
XM_014084171.1	0	0.276045	-9.60618	Metabolite
XM_014084175.1	0	0.961367	-3.74923	Metabolite
XM_014084176.1	0	0.159806	-2.8463	Metabolite
XM_014084185.1	0	0.0670586	-3.54738	Metabolite
XM_014084224.1	0	0.52268	-2.03842	Metabolite
XM_014084232.1	0	0.565872	-2.14546	Metabolite
XM_014084233.1	0	0.045429	-2.39454	Metabolite
XM_014084251.1	0	0.16207	-4.16069	Metabolite
XM_014084266.1	0	0.33931	-2.16782	Metabolite
XM_014084270.1	0	0.346311	-8.54306	Metabolite
XM_014084275.1	0	0.311024	-2.64125	Metabolite
XM_014084277.1	0	0.721376	-6.76535	Metabolite
XM_014084338.1	0	0.191689	-1.93908	Metabolite
XM_014084341.1	0	0.129831	-1.97101	Metabolite
XM_014084345.1	0	0.232745	-2.0871	Metabolite
XM_014084369.1	0	0.242941	-2.44063	Metabolite
XM_014084370.1	0	0.165885	-3.64205	Metabolite
XM_014084384.1	0	0.121136	-2.71894	Metabolite
XM_014084391.1	0	0.0589854	-1.94696	Metabolite
XM_014084400.1	0	0.226534	-3.36633	Metabolite
XM_014084426.1	0	0.352971	-3.85847	Metabolite
XM_014084439.1	0	0.743637	-5.59695	Metabolite
XM_014084452.1	0	2.01515	-1.13477	Metabolite
XM_014084455.1	0	0.0451687	-2.74996	Metabolite
XM_014084471.1	0	0.415612	-1.78992	Metabolite
XM_014084486.1	0	0.34147	-2.67652	Metabolite
XM_014084496.1	0	0.115675	-3.15322	Metabolite
XM_014084522.1	0	0.197901	-2.97797	Metabolite
XM_014084572.1	0	0.0847418	-3.17829	Metabolite
XM_014084575.1	0	0.308751	-7.10879	Metabolite
XM_014084596.1	0	0.576482	-9.88796	Metabolite
XM_014084597.1	0	0.28334	-2.32501	Metabolite
XM_014084598.1	0	0.120383	-3.13156	Metabolite
XM_014084599.1	0	0.677087	-2.97217	Metabolite
XM_014084602.1	0	0.187089	-1.93732	Metabolite
XM_014084631.1	0	0.228796	-2.52204	Metabolite
XM_014084633.1	0	0.857937	-8.46801	Metabolite
XM_014084634.1	0	0.714138	-7.41081	Metabolite
XM_014084635.1	0	0.505436	-7.82534	Metabolite
XM_014084636.1	0	0.451881	-2.83528	Metabolite
XM_014084651.1	0	0.223936	-2.27319	Metabolite
XM_014084657.1	0	0.0181441	-2.09929	Metabolite
XM_014084674.1	0	0.198211	-1.86322	Metabolite
XM_014084713.1	0	0.268446	-1.82274	Metabolite
XM_014084731.1	0	0.314889	-2.0508	Metabolite
XM_014084732.1	0	0.236784	-2.44696	Metabolite
XM_014084759.1	0	0.757246	-9.61633	Metabolite
XM_014084760.1	0	0.949123	-1.82635	Metabolite
XM_014084782.1	0	0.155218	-3.00892	Metabolite
XM_014084796.1	0	4.92039	4.41915	Metabolite
XM_014084820.1	0	0.667828	-2.69493	Metabolite
XM_014084823.1	0	1.6216	-6.32321	Metabolite
XM_014084824.1	0	1.6583	-7.00512	Metabolite
XM_014084870.1	0	0.728913	-3.22999	Metabolite
XM_014084871.1	0	0.795424	-4.93056	Metabolite
XM_014084872.1	0	0.31767	-8.81774	Metabolite
XM_014084874.1	0	1.89539	-0.903797	Metabolite
XM_014084877.1	0	0.895604	-8.40234	Metabolite
XM_014084881.1	0	1.12936	-1.04196	Metabolite
XM_014084884.1	0	0.560816	-2.10481	Metabolite
XM_014084890.1	0	0.352157	-7.25276	Metabolite
XM_014084909.1	0	0.824915	-1.96278	Metabolite
XM_014084920.1	0	0.479621	-1.95891	Metabolite
XM_014084923.1	0	0.440156	-1.71857	Metabolite
XM_014084925.1	0	2.09325	-0.675477	Metabolite
XM_014084928.1	0	2.39114	1.53232	Metabolite
XM_014084931.1	0	0.0267996	-2.05784	Metabolite
XM_014084934.1	0	0.271126	-7.70388	Metabolite
XM_014084935.1	0	0.0472232	-8.71361	Metabolite
XM_014084953.1	0	2.18884	1.11984	Metabolite
XM_014084956.1	0	0.209927	-3.62699	Metabolite
XM_014084957.1	0	0.0236198	-2.45224	Metabolite
XM_014084970.1	0	0.0930864	-3.33767	Metabolite
XM_014084973.1	0	0.0143404	-2.21197	Metabolite
XM_014084992.1	0	0.869684	-9.55542	Metabolite
XM_014084995.1	0	0.000372586	-3.48326	Metabolite
XM_014085007.1	0	2.6819	1.48195	Metabolite
XM_014085010.1	0	0.257849	-1.95716	Metabolite
XM_014085016.1	0	0.0800675	-1.93292	Metabolite
XM_014085024.1	0	0.345928	-7.54292	Metabolite
XM_014085040.1	0	0.0660448	-2.77197	Metabolite
XM_014085046.1	0	2.53005	-1.82089	Metabolite
XM_014085048.1	0	0.114744	-2.61272	Metabolite
XM_014085051.1	0	4.82092	3.37639	Metabolite
XM_014085060.1	0	0.471043	-2.19941	Metabolite
XM_014085065.1	0	1.35154	-1.8683	Metabolite
XM_014085069.1	0	2.43609	-0.715045	Metabolite
XM_014085082.1	0	0.330323	-1.80899	Metabolite
XM_014085110.1	0	0.165462	-2.59155	Metabolite
XM_014085112.1	0	0.471762	-11.7238	Metabolite
XM_014085114.1	0	0.521824	-2.65884	Metabolite
XM_014085127.1	0	0.352687	-3.99078	Metabolite
XM_014085180.1	0	0.380974	-2.78146	Metabolite
XM_014085189.1	0	0.298161	-7.03801	Metabolite
XM_014085241.1	0	3.76434	0.468374	Metabolite
XM_014085292.1	0	2.57154	-5.01013	Metabolite
XM_014085293.1	0	2.91036	-3.42872	Metabolite
XM_014085309.1	0	1.31396	-1.56073	Metabolite
XM_014085310.1	0	0.514997	-2.25626	Metabolite
XM_014085314.1	0	0.547553	-3.26531	Metabolite
XM_014085316.1	0	0.130255	-3.0791	Metabolite
XM_014085322.1	0	0.203833	-2.79427	Metabolite
XM_014085339.1	0	0.317958	-2.18199	Metabolite
XM_014085346.1	0	0.100278	-2.8515	Metabolite
XM_014085357.1	0	0.224385	-9.67013	Metabolite
XM_014085364.1	0	0.458498	-2.06436	Metabolite
XM_014085382.1	0	0.489683	-4.70458	Metabolite
XM_014085384.1	0	0.386795	-2.45701	Metabolite
XM_014085385.1	0	0.337342	-2.4508	Metabolite
XM_014085393.1	0	0.987699	-3.10482	Metabolite
XM_014085394.1	0	0.47224	-2.99107	Metabolite
XM_014085395.1	0	0.0888643	-2.44377	Metabolite
XM_014085396.1	0	0.429565	-7.22116	Metabolite
XM_014085411.1	0	0.690721	-1.49878	Metabolite
XM_014085417.1	0	4.89991	1.51198	Metabolite
XM_014085420.1	0	3.54264	2.55464	Metabolite
XM_014085421.1	0	0.492488	-2.14453	Metabolite
XM_014085425.1	0	0.112022	-2.02519	Metabolite
XM_014085426.1	0	0.311885	-8.38746	Metabolite
XM_014085441.1	0	0.41761	-1.91025	Metabolite
XM_014085442.1	0	0.744126	-1.2765	Metabolite
XM_014085505.1	0	0.237629	-2.08798	Metabolite
XM_014085511.1	0	1.737	-3.30853	Metabolite
XM_014085521.1	0	0.499014	-1.93632	Metabolite
XM_014085526.1	0	0.308474	-2.37067	Metabolite
XM_014085538.1	0	0.818479	-3.25043	Metabolite
XM_014085546.1	0	0.172023	-7.90567	Metabolite
XM_014085553.1	0	1.3145	-8.55537	Metabolite
XM_014085554.1	0	0.0839066	-7.53497	Metabolite
XM_014085562.1	0	0.387825	-2.34671	Metabolite
XM_014085565.1	0	0.06096	-2.72754	Metabolite
XM_014085594.1	0	0.289873	-2.04812	Metabolite
XM_014085613.1	0	2.76986	0.49397	Metabolite
XM_014085627.1	0	0.841407	-2.16722	Metabolite
XM_014085629.1	0	1.42026	-6.56278	Metabolite
XM_014085641.1	0	0.693827	-1.44662	Metabolite
XM_014085659.1	0	0.845433	-1.83332	Metabolite
XM_014085672.1	0	0.977383	-2.05689	Metabolite
XM_014085679.1	0	0.704772	-2.17826	Metabolite
XM_014085682.1	0	1.25969	-1.09137	Metabolite
XM_014085684.1	0	0.348205	-2.23099	Metabolite
XM_014085700.1	0	1.0963	-1.15486	Metabolite
XM_014085703.1	0	0.290524	-2.11687	Metabolite
XM_014085704.1	0	0.764738	-2.87985	Metabolite
XM_014085705.1	0	1.60965	-0.432574	Metabolite
XM_014085719.1	0	1.19608	-1.04106	Metabolite
XM_014085720.1	0	1.3354	-1.22583	Metabolite
XM_014085724.1	0	0.163298	-2.26936	Metabolite
XM_014085737.1	0	0.139352	-1.93885	Metabolite
XM_014085744.1	0	0.486307	-3.49083	Metabolite
XM_014085747.1	0	0.282583	-1.77022	Metabolite
XM_014085748.1	0	0.323224	-2.50723	Metabolite
XM_014085755.1	0	0.476145	-2.70217	Metabolite
XM_014085757.1	0	2.89708	0.52609	Metabolite
XM_014085760.1	0	2.09926	0.694876	Metabolite
XM_014085761.1	0	2.2211	-2.3761	Metabolite
XM_014085765.1	0	2.25502	-2.77727	Metabolite
XM_014085770.1	0	0.195176	-9.36627	Metabolite
XM_014085778.1	0	1.10408	-2.63992	Metabolite
XM_014085789.1	0	1.09245	-0.958969	Metabolite
XM_014085800.1	0	0.30882	-1.84828	Metabolite
XM_014085808.1	0	0.333883	-1.71203	Metabolite
XM_014085809.1	0	0.0979037	-7.31756	Metabolite
XM_014085823.1	0	0.0178338	-2.46278	Metabolite
XM_014085826.1	0	1.95423	-2.21252	Metabolite
XM_014085849.1	0	2.1005	-0.687952	Metabolite
XM_014085852.1	0	0.229671	-2.11023	Metabolite
XM_014085861.1	0	0.832315	-6.75638	Metabolite
XM_014085869.1	0	0.0677915	-3.04563	Metabolite
XM_014085899.1	0	0.934889	-1.8494	Metabolite
XM_014085900.1	0	0.675311	-1.49676	Metabolite
XM_014085906.1	0	0.337548	-2.76053	Metabolite
XM_014085916.1	0	1.01417	-1.58856	Metabolite
XM_014085920.1	0	0.7831	-2.32016	Metabolite
XM_014085921.1	0	1.30746	-1.76036	Metabolite
XM_014085932.1	0	0.262229	-3.31163	Metabolite
XM_014085934.1	0	0.790266	-1.91361	Metabolite
XM_014085965.1	0	0.358239	-2.67236	Metabolite
XM_014085981.1	0	3.04618	2.46999	Metabolite
XM_014085988.1	0	0.0293756	-3.21352	Metabolite
XM_014086001.1	0	0.120955	-1.95241	Metabolite
XM_014086017.1	0	0.121498	-7.71763	Metabolite
XM_014086023.1	0	0.13145	-2.24827	Metabolite
XM_014086027.1	0	0.0200973	-2.243	Metabolite
XM_014086032.1	0	0.189925	-1.82482	Metabolite
XM_014086036.1	0	3.37304	-1.6625	Metabolite
XM_014086037.1	0	3.36532	-2.89887	Metabolite
XM_014086038.1	0	1.00177	-2.45198	Metabolite
XM_014086048.1	0	0.0858397	-3.1307	Metabolite
XM_014086051.1	0	0.55857	-1.89372	Metabolite
XM_014086067.1	0	0.345697	-2.54685	Metabolite
XM_014086083.1	0	1.00786	-6.95681	Metabolite
XM_014086093.1	0	0.00247479	-2.57127	Metabolite
XM_014086094.1	0	0.268716	-2.19757	Metabolite
XM_014086119.1	0	0.138667	-3.08927	Metabolite
XM_014086125.1	0	0.206543	-1.9905	Metabolite
XM_014086132.1	0	0.395679	-2.65604	Metabolite
XM_014086211.1	0	2.81004	-1.51	Metabolite
XM_014086221.1	0	0.472778	-1.98863	Metabolite
XM_014086222.1	0	0.467986	-2.24888	Metabolite
XM_014086266.1	0	0.399083	-1.78335	Metabolite
XM_014086282.1	0	0.0259341	-3.13013	Metabolite
XM_014086301.1	0	0.771129	-1.32075	Metabolite
XM_014086315.1	0	0.541473	-2.84516	Metabolite
XM_014086317.1	0	2.32214	-4.48031	Metabolite
XM_014086323.1	0	0.0812218	-2.31169	Metabolite
XM_014086343.1	0	0.309304	-3.70238	Metabolite
XM_014086356.1	0	1.09691	-1.97905	Metabolite
XM_014086363.1	0	0.291488	-1.97626	Metabolite
XM_014086374.1	0	2.51225	-2.06871	Metabolite
XM_014086398.1	0	0.38506	-2.88698	Metabolite
XM_014086427.1	0	0.0172424	-2.82421	Metabolite
XM_014086452.1	0	0.355405	-2.21454	Metabolite
XM_014086456.1	0	0.142295	-2.144	Metabolite
XM_014086461.1	0	0.270332	-2.41014	Metabolite
XM_014086496.1	0	0.332966	-1.82563	Metabolite
XM_014086497.1	0	0.0759563	-1.93191	Metabolite
XM_014086506.1	0	0.110297	-2.06921	Metabolite
XM_014086520.1	0	0.0421205	-7.38584	Metabolite
XM_014086551.1	0	0.250507	-2.88407	Metabolite
XM_014086568.1	0	2.21102	-0.372685	Metabolite
XM_014086571.1	0	0.154818	-1.85285	Metabolite
XM_014086584.1	0	3.19049	1.71637	Metabolite
XM_014086595.1	0	4.0742	3.40337	Metabolite
XM_014086597.1	0	0.683369	-2.20399	Metabolite
XM_014086604.1	0	0.0267878	-3.03767	Metabolite
XM_014086605.1	0	0.0904358	-1.96225	Metabolite
XM_014086606.1	0	0.160166	-2.70956	Metabolite
XM_014086621.1	0	0.0715123	-2.67212	Metabolite
XM_014086629.1	0	0.0577298	-3.41896	Metabolite
XM_014086642.1	0	0.457223	-7.91925	Metabolite
XM_014086643.1	0	0.350504	-2.21671	Metabolite
XM_014086695.1	0	0.18765	-2.5468	Metabolite
XM_014086697.1	0	0.122745	-1.91437	Metabolite
XM_014086728.1	0	0.868886	-2.82208	Metabolite
XM_014086750.1	0	0.400334	-4.39843	Metabolite
XM_014086794.1	0	0.263968	-7.23556	Metabolite
XM_014086808.1	0	0.382259	-2.17422	Metabolite
XM_014086810.1	0	0.0697485	-7.96693	Metabolite
XM_014086811.1	0	0.189209	-2.08355	Metabolite
XM_014086832.1	0	0.568122	-2.95473	Metabolite
XM_014086834.1	0	0.115283	-3.20615	Metabolite
XM_014086870.1	0	0.42881	-1.74446	Metabolite
XM_014086884.1	0	0.266451	-1.87037	Metabolite
XM_014086893.1	0	0.206357	-3.70392	Metabolite
XM_014086905.1	0	0.395515	-7.90396	Metabolite
XM_014086916.1	0	0.387522	-1.77994	Metabolite
XM_014086925.1	0	0.984849	-1.28092	Metabolite
XM_014086927.1	0	0.0920087	-3.45298	Metabolite
XM_014086933.1	0	0.253245	-2.17608	Metabolite
XM_014086934.1	0	1.37727	-1.77052	Metabolite
XM_014086967.1	0	0.373167	-8.09963	Metabolite
XM_014086976.1	0	0.489275	-2.64781	Metabolite
XM_014086985.1	0	0.133467	-8.05921	Metabolite
XM_014086986.1	0	0.207788	-1.84591	Metabolite
XM_014087013.1	0	1.13435	-1.77342	Metabolite
XM_014087062.1	0	0.211928	-2.29951	Metabolite
XM_014087072.1	0	0.339707	-1.7117	Metabolite
XM_014087089.1	0	0.032303	-2.05388	Metabolite
XM_014087090.1	0	0.194332	-2.25625	Metabolite
XM_014087121.1	0	0.21976	-2.19653	Metabolite
XM_014087171.1	0	1.07391	-1.55233	Metabolite
XM_014087172.1	0	0.32565	-7.4912	Metabolite
XM_014087181.1	0	3.38562	0.373071	Metabolite
XM_014087186.1	0	0.222905	-2.8125	Metabolite
XM_014087199.1	0	0.160303	-3.07131	Metabolite
XM_014087204.1	0	2.20557	0.697503	Metabolite
XM_014087206.1	0	0.381098	-3.06467	Metabolite
XM_014087209.1	0	0.241089	-1.92572	Metabolite
XM_014087283.1	0	0.129032	-2.74736	Metabolite
XM_014087296.1	0	0.014089	-2.73787	Metabolite
XM_014087330.1	0	0.38464	-3.87219	Metabolite
XM_014087359.1	0	4.01384	-3.42758	Metabolite
XM_014087363.1	0	0.0749527	-3.03085	Metabolite
XM_014087371.1	0	2.4928	2.07583	Metabolite
XM_014087373.1	0	0.470159	-1.94788	Metabolite
XM_014087380.1	0	2.73056	1.13921	Metabolite
XM_014087391.1	0	0.133485	-4.01465	Metabolite
XM_014087408.1	0	0.339159	-2.18711	Metabolite
XM_014087452.1	0	0.820346	-1.56233	Metabolite
XM_014087453.1	0	0.102183	-2.34276	Metabolite
XM_014087455.1	0	0.470049	-2.85442	Metabolite
XM_014087458.1	0	0.504068	-3.07778	Metabolite
XM_014087487.1	0	0.373357	-8.15394	Metabolite
XM_014087496.1	0	0.111907	-2.1505	Metabolite
XM_014087498.1	0	0.18999	-2.70478	Metabolite
XM_014087509.1	0	2.15469	1.15624	Metabolite
XM_014087513.1	0	1.51788	-5.82297	Metabolite
XM_014087523.1	0	0.361614	-2.27038	Metabolite
XM_014087537.1	0	0.124584	-2.29334	Metabolite
XM_014087540.1	0	0.594947	-9.44095	Metabolite
XM_014087544.1	0	0.0646218	-2.40511	Metabolite
XM_014087553.1	0	0.102238	-9.95191	Metabolite
XM_014087564.1	0	0.00720287	-2.22273	Metabolite
XM_014087600.1	0	0.240865	-3.6231	Metabolite
XM_014087604.1	0	0.0962858	-2.28718	Metabolite
XM_014087650.1	0	2.29307	-0.517925	Metabolite
XM_014087664.1	0	0.812493	-1.31664	Metabolite
XM_014087669.1	0	0.108976	-3.15124	Metabolite
XM_014087676.1	0	0.475805	-2.22123	Metabolite
XM_014087686.1	0	0.143922	-7.26586	Metabolite
XM_014087694.1	0	0.262194	-1.89924	Metabolite
XM_014087705.1	0	0.691491	-3.07742	Metabolite
XM_014087727.1	0	0.152339	-8.31541	Metabolite
XM_014087731.1	0	0.0878112	-2.50605	Metabolite
XM_014087735.1	0	0.0906662	-2.38434	Metabolite
XM_014087751.1	0	0.571429	-2.70824	Metabolite
XM_014087752.1	0	0.34453	-5.31454	Metabolite
XM_014087771.1	0	0.309482	-9.1334	Metabolite
XM_014087786.1	0	0.186633	-2.02434	Metabolite
XM_014087802.1	0	0.0937136	-2.10649	Metabolite
XM_014087820.1	0	0.448526	-1.9784	Metabolite
XM_014087833.1	0	0.0253541	-2.4322	Metabolite
XM_014087847.1	0	0.0168976	-2.31083	Metabolite
XM_014087869.1	0	0.94939	-8.10849	Metabolite
XM_014087888.1	0	0.0688469	-7.55681	Metabolite
XM_014087908.1	0	0.533881	-1.80952	Metabolite
XM_014087921.1	0	0.0373394	-2.60378	Metabolite
XM_014087932.1	0	0.316687	-3.08726	Metabolite
XM_014087951.1	0	0.187812	-2.68541	Metabolite
XM_014087952.1	0	0.136411	-2.20028	Metabolite
XM_014087990.1	0	1.34357	-1.79477	Metabolite
XM_014087995.1	0	5.07643	2.74053	Metabolite
XM_014087996.1	0	2.04302	-3.63433	Metabolite
XM_014088012.1	0	0.209118	-7.40802	Metabolite
XM_014088045.1	0	0.612637	-2.42515	Metabolite
XM_014088070.1	0	0.320723	-1.90491	Metabolite
XM_014088082.1	0	1.28518	-7.75288	Metabolite
XM_014088092.1	0	0.137175	-8.34956	Metabolite
XM_014088158.1	0	0.0655738	-3.07219	Metabolite
XM_014088209.1	0	1.36977	-0.952063	Metabolite
XM_014088223.1	0	0.813179	-8.14196	Metabolite
XM_014088255.1	0	0.280913	-3.28092	Metabolite
XM_014088257.1	0	0.332722	-2.0927	Metabolite
XM_014088267.1	0	0.492292	-2.47081	Metabolite
XM_014088271.1	0	0.173148	-1.90045	Metabolite
XM_014088275.1	0	0.343059	-1.94296	Metabolite
XM_014088291.1	0	0.230309	-3.11338	Metabolite
XM_014088295.1	0	0.257957	-2.00819	Metabolite
XM_014088305.1	0	0.0250697	-7.92201	Metabolite
XM_014088310.1	0	0.786533	-6.65678	Metabolite
XM_014088312.1	0	0.389993	-1.75033	Metabolite
XM_014088319.1	0	0.295329	-7.09993	Metabolite
XM_014088328.1	0	0.00363781	-2.696	Metabolite
XM_014088329.1	0	2.50605	1.76491	Metabolite
XM_014088350.1	0	0.584273	-2.08189	Metabolite
XM_014088411.1	0	0.392518	-2.11264	Metabolite
XM_014088430.1	0	0.941474	-2.93326	Metabolite
XM_014088432.1	0	0.0553599	-2.43314	Metabolite
XM_014088441.1	0	0.208495	-2.69856	Metabolite
XM_014088442.1	0	0.0890558	-9.53733	Metabolite
XM_014088452.1	0	0.595742	-1.55444	Metabolite
XM_014088486.1	0	0.547514	-1.65984	Metabolite
XM_014088491.1	0	0.733363	-6.75905	Metabolite
XM_014088554.1	0	1.17562	-1.00502	Metabolite
XM_014088555.1	0	0.874205	-1.51324	Metabolite
XM_014088558.1	0	0.559966	-7.57332	Metabolite
XM_014088592.1	0	0.218218	-2.57762	Metabolite
XM_014088610.1	0	0.465128	-9.21734	Metabolite
XM_014088611.1	0	0.0202438	-2.42218	Metabolite
XM_014088630.1	0	0.0573727	-2.40481	Metabolite
XM_014088631.1	0	1.90677	-1.46648	Metabolite
XM_014088654.1	0	1.12483	-1.99589	Metabolite
[truncated: 480 more rows]

[truncated: 3 more sheets: TA_Cluster_3, TA_upregulated_all_annotations, Number_of_Top_Upregulated_genes_differerent_stage]
