# Supplementary material for: Dual RNA-Seq Profiling Unveils Mycoparasitic Activities of Trichoderma atroviride against Haploid Armillaria ostoyae in Antagonistic Interaction Assays
Source: Microbiol Spectr. 2023 May 4;11(3):e04626-22. doi: 10.1128/spectrum.04626-22 (PMC10269595; doi:10.1128/spectrum.04626-22)
Supplement: Supplemental file 3 — Supplemental material. Download spectrum.04626-22-s0003.xls, XLS file, 0.3 MB [file spectrum.04626-22-s0003.xls]

## Sheet: Key for headers
File 3. AO secretory proteins including SSPs.
Tab: Defense_genes
	query	References	ProtID	Control	Met_53hours	Myco_62hours	logFC_met	ActualFC_met	Upreg_met	logFC_myc	ActualFC_myc	Upreg_myc
	Query protein ID/ Sequence ID from Uniprot sequences and their functional annotation	Sources/References	A. ostoyae protein IDs	Averaged logTMMs in each stage			log base 2 fold changes in Metabolite vs Control stage	Fold changes in Metabolite vs Control stage	Upregulated in which condition (logFC>1 in Metabolite and logFC<1 in Control)	log base 2 fold changes in Mycoparasite vs Control stage	Fold changes in Mycoparasite vs Control stage	Upregulated in which condition (logFC>1 in Mycoparasite and logFC<1 in Control)
Tab: Expressed_SSPs
	IPR	Description	CAZy	Sequence	Length	No. of cysteines	ProtID	Control	Met_53hours	Myco_62hours	logFC_met	ActualFC_met	Upreg_met	logFC_myc	ActualFC_myc	Upreg_myc
	InterPro annotation(s) of the Protein ID	InterPro domain/family description(s) of the protein ID	Carbohydrate active enzyme familiy annotation(s) of the protein ID	Protein sequence of the protein ID	Number of amino acids in the sequence	Number of cysteine residues in the sequence	A. ostoyae protein IDs	Averaged logTMMs in each stage			log base 2 fold changes in Metabolite vs Control stage	Fold changes in Metabolite vs Control stage	Upregulated in which condition (logFC>1 in Metabolite and logFC<1 in Control)	log base 2 fold changes in Mycoparasite vs Control stage	Fold changes in Mycoparasite vs Control stage	Upregulated in which condition (logFC>1 in Mycoparasite and logFC<1 in Control)
Tab: Enrichment_SSPs
	Category	A=Number of SSPs which were DEG in the specific condition	B= Number of SSPs that were not DEG in the specific condition	C= No. of other DEGs in that condition	D= No. of remaining Non-DEGs	Pvalue	FDR
	Category of comparison for the Fisher's exact test	Enrichment scheme for the Fisher's exact test				p-value for the test	Benjamini-Hochberg corrected p-values (<0.05 are significant)
Tab: CAZy
	CAZy	FCWDE	ProtID	Control	Met_53hours	Myco_62hours	logFC_met	ActualFC_met	Upreg_met	logFC_myc	ActualFC_myc	Upreg_myc
	Carbohydrate active enzyme familiy annotation(s) of the protein ID	fcwde if the CAZy family was related to fungal cell wall degradation	A. ostoyae protein IDs	Averaged logTMMs in each stage			log base 2 fold changes in Metabolite vs Control stage	Fold changes in Metabolite vs Control stage	Upregulated in which condition (logFC>1 in Metabolite and logFC<1 in Control)	log base 2 fold changes in Mycoparasite vs Control stage	Fold changes in Mycoparasite vs Control stage	Upregulated in which condition (logFC>1 in Mycoparasite and logFC<1 in Control)
Tab: Peptidases
	Peptidase Family	Peptidase ID	GeneID	Secretory Type	Control	Met_53hours	Myco_62hours	logFC_met	ActualFC_met	Upreg_met	logFC_myc	ActualFC_myc	Upreg_myc
	Peptidase Superfamily	Peptidase ID from Merops	Armillaria ostoyae GeneIDs	Armillaria ostoyae GeneIDs	Averaged logTMMs in each stage			log base 2 fold changes in Metabolite vs Control stage	Fold changes in Metabolite vs Control stage	Upregulated in which condition (logFC<1 in Metabolite and logFC>1 in Control)	log base 2 fold changes in Mycoparasite vs Control stage	Fold changes in Mycoparasite vs Control stage	Upregulated in which condition (logFC1< in Mycoparasite and logFC>1 in Control)
Tab: Peptidase counts
	Family	Peptidase ID	Stage	Counts
	Peptidase Superfamily	Peptidase ID from Merops	Stage at which the gene shows upregulation	Counts of peptidase ID

## Sheet: Defense_genes
query	References	ProtID	Control	Met_53hours	Myco_62hours	logFC_met	ActualFC_met	Upreg_met	logFC_myc	ActualFC_myc	Upreg_myc
A0A1Q3EPD6_Tetrapyrrole_methylase	Moradi et al, 2021	ARMOST_12810	2.47883	2.99868	2.51613
Q8X123_Agglutinin	Moradi et al, 2021	ARMOST_20498	0.723051	0.603615	0.812499
Q8X123_Agglutinin	Moradi et al, 2021	ARMOST_02702	0.450652	0.113975	0.0434401
A8NCK5_COP6_Alpha_cuprenene_synthase	Stöckli et al, 2019	ARMOST_18109	0	0.0769747	0.530513				5.37754	41.5719	Myco
A8NCK5_COP6_Alpha_cuprenene_synthase	Stöckli et al, 2019	ARMOST_15151	0.0824228	0.0390007	0.1535
A8NCK5_COP6_Alpha_cuprenene_synthase	Stöckli et al, 2019	ARMOST_06572	0.822306	0.258447	0.344909
A8NCK5_COP6_Alpha_cuprenene_synthase	Stöckli et al, 2019	ARMOST_04292	0	0	0.212166
A8NCK5_COP6_Alpha_cuprenene_synthase	Stöckli et al, 2019	ARMOST_04265	0.0398154	0	0.0434401
A8NCK5_COP6_Alpha_cuprenene_synthase	Stöckli et al, 2019	ARMOST_02052	0	0.161444	0.0469114
A8NCK5_COP6_Alpha_cuprenene_synthase	Stöckli et al, 2019	ARMOST_15139	1.55278	7.01598	7.8944	6.0413	65.8585	Metabolite	6.90181	119.578	Myco
A8NCK5_COP6_Alpha_cuprenene_synthase	Stöckli et al, 2019	ARMOST_15137	0.767683	4.91386	7.849	5.37619	41.5332	Metabolite	8.32746	321.229	Myco
A8NCK5_COP6_Alpha_cuprenene_synthase	Stöckli et al, 2019	ARMOST_15152	0.0747297	0.113975	0.092345
A8NCK5_COP6_Alpha_cuprenene_synthase	Stöckli et al, 2019
A8NCK5_COP6_Alpha_cuprenene_synthase	Stöckli et al, 2019	ARMOST_18045	0.604562	0.263717	0.184314
A8NCK5_COP6_Alpha_cuprenene_synthase	Stöckli et al, 2019	ARMOST_15126	0.435729	0.541886	1.14809				1.68803	3.22216	Myco
A8NCK5_COP6_Alpha_cuprenene_synthase	Stöckli et al, 2019	ARMOST_02512	0.0766668	0.0389702	0.0469114
A8NCK5_COP6_Alpha_cuprenene_synthase	Stöckli et al, 2019	ARMOST_22583	0.370068	0.149965	0.141728
A8NCK5_COP6_Alpha_cuprenene_synthase	Stöckli et al, 2019	ARMOST_07186	1.66209	1.57013	1.56104
A8NCK5_COP6_Alpha_cuprenene_synthase	Stöckli et al, 2019
A8NCK5_COP6_Alpha_cuprenene_synthase	Stöckli et al, 2019	ARMOST_07196	0.993341	1.86173	3.4436	1.40555	2.64919	Metabolite	3.28267	9.73156	Myco
A8NCK5_COP6_Alpha_cuprenene_synthase	Stöckli et al, 2019	ARMOST_07198	2.30351	4.18529	6.98126	2.13018	4.37773	Metabolite	4.97029	31.3477	Myco
Q7Z8V0_Hemolytic_lectin	Tayyrov et al, 2018	ARMOST_18480	2.08919	1.83142	1.81036
Q7Z8V0_Hemolytic_lectin	Tayyrov et al, 2018	ARMOST_02021	3.43528	3.06994	3.16808
Q6USC4_Volvatoxin	Tayyrov et al, 2018	ARMOST_16464	2.53843	2.49598	2.35706
Q6USC4_Volvatoxin	Tayyrov et al, 2018	ARMOST_19616	2.43064	2.65209	2.76261
F6KMV5_Ricin_B_like_lectin	Tayyrov et al, 2018	ARMOST_19379	0.217009	0	0.0434401

## Sheet: Expressed_SSPs
IPR	Description	CAZy	Sequence	Length	No. of cysteines	Cysteine_Percentage	ProtID	Control	Met_53hours	Myco_62hours	logFC_met	ActualFC_met	Upreg_met	logFC_myc	ActualFC_myc	Upreg_myc
NA	NA	NA	mfkqslallplylmrcaaapgpkaaetldarascnvyccttvynsyvgvhcnpisncarpvcctgtfdysqnsiggceyv	80	9	11.25	ARMOST_06331	0.71452	0.0451645	0.150276	-4.03585	0.0609661	Control	-2.52164	0.174145	Control
NA	NA	NA	myltcklyfllcviaavtaspsesgqegstefcdgvrcteisp	43	4	9.30233	ARMOST_08355	0.500036	0.414869	0.203979
NA	NA	NA	mvvkmgilccgccvravlescrdldecwsiaidlisdqtsgsfrtragppcsasasalisrpphsdtdtrpsknlsva	78	7	8.97436	ARMOST_03395	0	0	0.169612
NA	NA	NA	mtlaavflfagqanaiaanpvdacngsnhysvghscafqesqgtcqnnscgvlvcvpn	58	5	8.62069	ARMOST_03990	0.0766668	4.43127	3.23635	8.30323	315.879	Metabolite	6.97521	125.819	Myco
NA	NA	NA	malaamflfagqanaiaanpvdacnggnhysvghscafkqsqgtcktnncgvlvcvpn	58	5	8.62069	ARMOST_17368	0	0.0451645	0
NA	NA	NA	malaavflfagqasaiaanpvdacngsnhydvghscafqdsqgtcqnnscgvlvcvpn	58	5	8.62069	ARMOST_04020	0.0358793	0.11496	0.214484
NA	NA	NA	mqftvklycflllctaaaavavdstegsdevrcladelaglegrdcp	47	4	8.51064	ARMOST_08386	0.475586	0.253053	0.172793
NA	NA	NA	mhfslaalvplaalivpglsgtitareppgtdkhcpkdvpeycpclddpvcgfkcptqwpyskcqwepvfvdrydwkgwkpgkrdpfscgyvdkvtyeidckdlclahdncnscqvytleeaaeqficalfeeivdittwedd	143	12	8.39161	ARMOST_17471	1.50239	0.759241	1.0492
NA	NA	NA	mqfilqitliaivlplvasnngggssscsknefwyddtscclptggppskpsppaghdcptsthywskdngccvpsqpptqnqpppqcpsgwdwyqgshvclphptptnppssqpsghhggyrkrdihksrsvslcpfgldacpiagltgngdyecidtssdleacggcptlgegedctaisgawnvacenrqcrgddhfldlvyasdenftvytcvpgytrssdgkscval	232	18	7.75862	ARMOST_08951	7.37384	6.58573	7.42465
NA	NA	NA	mvaltamflsagqanaaattaliadnpvdacngsnhygvghscafqqsqgfcennacgnlicvph	65	5	7.69231	ARMOST_03947	0.0804934	0.0451645	0.0560378
NA	NA	NA	mifsliplaalavapalagtisarkedsiqardwapwtpgwswpgnndtchpsipencpcltkpvcssdglikcpeptcdyseynwhpiyenwngwngwkknpystgyvnkdtyeidcknlcnanegcnscqvytleeaaevficalfeeildlttweddcddwsdwstwgckpswsscwsiy	183	14	7.65027	ARMOST_13413	1.02906	0.931619	0.915308
NA	NA	NA	mkltrkltviaalatatvkgditcgtagdatlsscrdllassftdlnydrtcgfglgntafnpicapnncciyvtvndlsdqevhdlasdivnacaapavdrvngrnsldttgsvavcvsdgagcgdcfed	131	10	7.63359	ARMOST_03401	0	0.149965	0.189477
IPR019778|IPR001338	Hydrophobin, conserved site|Hydrophobin	NA	mlfprvvpafllalpllasagdagcttgelnccqqvestasnpvqalsgllgialgalglnvglgcspisvigiggnscsaqtvccegntfnglialgcmpinigl	106	8	7.54717	ARMOST_09996	6.23082	2.26642	1.64648	-4.27271	0.0517352	Control	-5.18173	0.0275514	Control
NA	NA	NA	mmfqikltamalaavflfagqasaiaanpvdacngsnqysvghscafqdsqgiclnnscgvlvcvpn	67	5	7.46269	ARMOST_04025	0.39487	4.57304	2.67091	6.08774	68.0129	Metabolite	3.97839	15.7622	Myco
NA	NA	NA	mrfstaailafsffagaamaqdvgepcpadqagdvgcantasvnggnayificngeefvlfadcaspfgcktegvknavcf	81	6	7.40741	ARMOST_17491	0.346507	5.02567	3.02126	6.7987	111.33	Metabolite	4.61515	24.5075	Myco
IPR001338	Hydrophobin	NA	mfarifalsalamasalpastvtggscntgtleccksvqsptsapiqtllgllnipigsvtgqvgltcnpitviglgttqcanqpacctgnnynglvalgctpinvgl	108	8	7.40741	ARMOST_02721	2.22829	0.909986	0.934235	-2.07605	0.237163	Control	-2.05859	0.240051	Control
NA	NA	NA	mqfsiaailafsffagaamaqdvgepctpdgagavgcantasvnggnayificngeefvlfadcaspfgcktegpknavcf	81	6	7.40741	ARMOST_17493	0.0417999	0.578126	0.177996
NA	NA	NA	msikflavltalvapafssaitarddasvgvqdptspwtpawtwygsgkqcppdvskdcpcltdsecgfqcpqqwpdtscvwkavfenkndwngwksgkytpvttgyvskdtfeldckklceahdkcnscqafsleeqaeqficalfeeyidsttwendcvaddinskyyntscwss	177	13	7.34463	ARMOST_13402	2.37758	1.64327	1.99642
NA	NA	NA	mvflavlaalaapafssvitarddasvtvqdptsswtpawtwygsgkqcpsdvskdcpcltdsecgfqcpqqwpdtscvwkavfenksdwsgwksgkytpvttgyvskdtfeldcknlceahdkcnscqtfsleeqaeqficalfeeyidgstwesdceadkadskyyntscwnskp	177	13	7.34463	ARMOST_13401	0.660562	0.404172	0.824243
IPR001338	Hydrophobin	NA	mfarlstftllalpllatataiprdsgtcasgtaqccqstqsptsapmqtlagllgivlgsltgnvgltcspitaiglgttqcsnqvvccqnnsfnglialgctpinial	110	8	7.27273	ARMOST_17970	2.53916	0.935523	0.867276	-2.35645	0.195271	Control	-2.56192	0.16935	Control
NA	NA	NA	mmltvlrslpllataafavasiptqrcsgynqlvqccenvvvankatlnvdagpldpsklvgfscslpriviaqsavscssptatelccstniflandgtftavnctmaat	111	8	7.20721	ARMOST_18002	6.22172	3.20892	1.43082	-3.14924	0.112716	Control	-5.46922	0.0225736	Control
IPR001338	Hydrophobin	NA	mfarlytlpvalffavpllasasaiprgsgcntgpvqccnsvekagsgpvatllgllgavvgadvdiglscspvsvaggggvscsnqavccennsfngliaigcnafnlgl	111	8	7.20721	ARMOST_12389	0.232623	0.150021	0.369853
IPR001338	Hydrophobin	NA	mfariftllalsmaamvsglpastvtggscstgtleccksvqsptsspiqtllgllnipigsvtaqvgltcnpitvvglgttqcanqpacctgnnynglvalgctpinlgv	111	8	7.20721	ARMOST_13798	0.149464	0	0
IPR001338	Hydrophobin	NA	mfsrisaftllalaafsvaqetnttvtggkcntgslqccksvqspessaaqealgalnipigeitadvgltcdpitviglgttqcanqpacceksnfnglvalgctpinlgl	112	8	7.14286	ARMOST_04909	4.16264	1.49365	0.860819	-3.19523	0.109179	Control	-4.37682	0.0481333	Control
IPR001338	Hydrophobin	NA	mfsristltiaalvayaaaaettttvtggkcnsgslqccksvqdpsssavqsalgalnipigtvtanvgltcdpitvvglgttqcanqpaccdnnnyngvvalgctpvnlga	112	8	7.14286	ARMOST_00270	7.44885	1.39421	0.21954	-6.71085	0.00954625	Control	-9.92656	0.00102756	Control
IPR001338	Hydrophobin	NA	mfarlssvallalpllasatavvprgggascatgttqccdsvqsptssvvqallgglgipigdvtanvgvtcspisvigvggtscstqtvccqnnnfngvvalgctpinigl	112	8	7.14286	ARMOST_17997	11.5931	10.2418	9.04334				-2.58044	0.16719	Control
IPR001338	Hydrophobin	NA	mfaristftllalpilatatailprtdgaacatgttqccnsvqsptssivqllvgllgipigsvtadvgltcspitvlgvggteclnqvvccnnnnfngvvalgctpinvgl	112	8	7.14286	ARMOST_17965	8.94485	6.20844	4.25073				-4.80617	0.0357436	Control
IPR001338|IPR019778	Hydrophobin|Hydrophobin, conserved site	NA	mfsrafaatvvmiatlttsvmaapgttpscntgpvqccnsvqsssapgvgfllgllgivlggntqvglgcsplsvvgllnsgaqcsqqtvccenndfnglvnvgctpinlal	112	8	7.14286	ARMOST_09976	1.2542	0.70797	1.02069
NA	NA	NA	mhflstvltascvfapafaasatwqymemfsnhtgavrasdyqtytlvdsvqeclnqcdaingclfvnvyhdvnsvytgdqmtcaiytdchtlseadnyggqvqsdgtvdyitnsagyckrvcscss	127	9	7.08661	ARMOST_01386	0.934305	0.703984	0.203979				-2.64164	0.160246	Control
IPR001338	Hydrophobin	NA	mfarlsaftiavltlpvlasatalprggsgscssgtleccksvqdpksdavqtalaplglnlgditadvgltcnpitvigagtnqcssqaacctgqnynglavlgcipvnvgv	113	8	7.07965	ARMOST_15834	4.73308	1.99345	1.46424	-3.09372	0.117138	Control	-3.87696	0.0680642	Control
IPR001338	Hydrophobin	NA	mfsrltalavlalplfvaaspattttvtggscntgsaqccksvqdpkssavqqalgllnipigtitagvgltcdpitviglgttqcanqpvcceqnnynglvalgctpinvga	113	8	7.07965	ARMOST_22336	7.3047	1.49367	0.0889818	-6.40649	0.0117884	Control	-10.9712	0.000498127	Control
NA	NA	NA	mrlspiltslvmslalapqahagpiaygicqtgcnvlavacyaaagftfgtvaapaapaaivgcnsglgtcsaacasvallaptp	85	6	7.05882	ARMOST_17783	1.20762	0.824915	0.731743
NA	NA	NA	mrlspiltslvtslalahqahagpiaygicqtgcnvlavacyaaagftfgtvaapaapaaivgcnsglgtcsaacatvallaptp	85	6	7.05882	ARMOST_13609	3.3474	2.02916	1.01285				-3.16746	0.111301	Control
NA	NA	NA	mrfslaillplaaaivpalsgtinvrkadesveardygtyapwrpswtwpgpdkhcpydapidcpclsnptcgfecphywpepgctwdtvfdytdswkgwkpgkhdpfscgyvdkenyeidcknlcsahkdchscqvytleetaeqficalfeeiidiltwedyceddwvdgnkyyntsywnahy	185	13	7.02703	ARMOST_12592	0.0398154	0.0451645	0
IPR001338	Hydrophobin	NA	mfarissfavlltlatatvlprgggqgaacsatgtaqccestqspsdlspsvvtllgllgvvigdltanvgvtcspisvigvggtqcnnqvvccddnnfnglialgctplnigl	114	8	7.01754	ARMOST_17951	8.54951	5.98405	6.22841	-2.58385	0.166795	Control	-2.36276	0.194419	Control
IPR001338	Hydrophobin	NA	mfaristftflalpllataaavlprtdgaacsatgtaqccestqsptnlstpasallgllgvvigdltadvgltctpitvlgvggtqcnnqvvccnnnnfngavalgctpinigl	115	8	6.95652	ARMOST_17956	9.89015	6.98894	4.24414				-5.74988	0.0185829	Control
IPR001338	Hydrophobin	NA	mfarisltallalpllatasilprgggegvacatgtvqccddtqsptdltapvstllgtlgvvvgqltgnvgvscvpvtvigvggtpcssevdccndnkfnglvslgctplgidl	115	8	6.95652	ARMOST_17941	0.43727	0.0769747	0.0434401
IPR001338	Hydrophobin	NA	mfarisftallalpllatatvlprgggdgaactatgtaqccdstqsptdlsapvstllgllgvvvgqltgnvgvscspitvigvggtqcnnqvvccndnnfnglvslgctplnigl	116	8	6.89655	ARMOST_11431	3.83109	2.69911	3.03867
IPR001338	Hydrophobin	NA	mfarisftallalpllatatvlsrgggdgaactatgtaqccettqsptdlsapvstllgllgvvvgqltgnvgvscspitvigvggtqcnnqvvccndnnfnglvslgctpinvgl	116	8	6.89655	ARMOST_11435	2.83752	1.40958	1.38344				-1.93319	0.26185	Control
IPR001338	Hydrophobin	NA	mfaristftllalpilatatavlprtdggacgasgtvqccnstqspsnlspsvtsllgllgvaisdlvgnvgltcstiavvgpisitqcdnqvvccsnnnfnglvalgcnpinigl	116	8	6.89655	ARMOST_17958	5.69906	2.5365	0.349528				-7.51299	0.00547475	Control
NA	NA	NA	mrfslaalvplaalivpglsgtitarqpvagnttiqgrnydgsyapwkpswtwpgtdkhcptdvpeycpclddpvcgfkcpsqwpyskcqwepvfvdrydwkgwkpgkrdpfscgyvdkvtyeidckdlclahdncnscqvytleeaaeqficalfeeivdittweddceddwvddwvyystsywnvyy	189	13	6.87831	ARMOST_20675	2.73737	2.39537	2.57428
IPR018392|IPR036779	LysM domain|LysM domain superfamily	CBM50	mfilsglalfisagfhfsaaqvancarnytvhlgdtcdaisaahnsstyqlasvntnidvgctnlalgevlclgitgqdctdtyvvasgdncvaiaaaegttydillannlnvdatcaniypgevlcvapadvsqdmfftstfallltailnlgaaqecapgrdytvvagdtcdsicaaqgvsnfqltyvnpeiddncdnlqpgqvlclgtvghdctethlvvdgdtcdsitdaegirrgvfmcnnwnlvwdctnleigyvvcvaaelmnympcpyn	277	19	6.85921	ARMOST_04401	8.74754	7.7423	8.36883
IPR001338	Hydrophobin	NA	mfahisftallalpllatattiiprgggdgaactatgtaqccdstqsptdltapvvsllgslgvvisqltgnvglsctpitvigvggtqcsnqvvccndnnfngvvslgctplnigl	117	8	6.83761	ARMOST_17948	7.29653	5.26696	5.15059	-2.0565	0.240399	Control	-2.20255	0.217253	Control
IPR001338	Hydrophobin	NA	mfahisafsfailalpllvassavpkagtnttvtggqcntgsaqccksvqdpksdavqnalgllgipigditanvgltcdpitviglgttscanqpvcceknnfngvvalgctplnvva	119	8	6.72269	ARMOST_00265	0.868378	0.125656	0	-3.10215	0.116455	Control	-6.20666	0.0135397	Control
IPR001338	Hydrophobin	NA	mfarisafslailalpllvassavpksgtnttvtggqcntgsaqccksvqdpksdavqsalgllgipigditanvgltcdpitviglgttscanqpvcceknnfngvvalgctplnvva	119	8	6.72269	ARMOST_00242	6.25887	3.14698	2.1651	-3.25779	0.104546	Control	-4.46634	0.0452374	Control
IPR001338	Hydrophobin	NA	mfsrlsavslavlalpllaaasivprestnttvswgkcntgsaqccksvqdpkssavqdalgvlgipiggitagvgltcdpitvvglgttqcanqpvccdqnnynglvalgctpiniga	119	8	6.72269	ARMOST_12464	4.80756	1.20208	0.549946	-4.33656	0.0494955	Control	-5.9049	0.0166897	Control
IPR001338	Hydrophobin	NA	mfarisafslailalpllaassavprqetnttvtggkcntgsaqccksvqdpksdavqnalgvlgipigeitanvgltcapitvlglgttscanqpvccennnfngvvalgctpinvvl	119	8	6.72269	ARMOST_00281	8.21249	3.05316	0.971672	-5.32861	0.0248845	Control	-8.31313	0.00314412	Control
IPR001338	Hydrophobin	NA	mfarisafslailalpllaassavprqetnttvtggkcntgsaqccksvqdpessaaqnalgllgipigavtanvgltcdpitviglgttscanqpvccennnfngvvalgctpinvva	119	8	6.72269	ARMOST_00279	7.68574	1.48894	0.216461	-6.79378	0.00901298	Control	-10.1669	0.000869878	Control
IPR001338	Hydrophobin	NA	mfarvsafslailalpllaaasavprettnttvtggqcntgsaqccksvqdpkssavqnalgllgipigditagvgltcdpitviglgttqcanqpvcceknnfnglvalgctpinigl	119	8	6.72269	ARMOST_00272	2.41131	1.9581	2.6699
NA	NA	NA	mqfftlanffalaamavvgsasptpepapaaflwtdaefdhwlattdakityhgnttsnplarraalttrvtyctsrtqdvcggtcnvydggatclnapgtaclaatnnvgfcdragcggscnqlsscgtpleagfcdtpgtssivvsda	150	10	6.66667	ARMOST_14353	0.553217	0.72805	0.719446
NA	NA	NA	mqfftlanfffslaamavvsrasptpepasaaiwtdaefdhwlattdakityygntssnplapraelittvifcssiignacggdctvyeggaaclnapdtvclaatknvgfcsspgcvgactqltncelfldggfcftpgtesiivsnl	150	10	6.66667	ARMOST_14335	0.452145	0.161416	0.192614
NA	NA	NA	mkfiaslviialaaissvaaegcfsggqpgscddaaylfckemitinggqlgdserrqrcydtsrgykcdmralntksstrtitesdcagamfvngncdnggkktingieytadpnegtc	120	8	6.66667	ARMOST_02380	0.320887	0.75251	0.658313
NA	NA	NA	mgdvamgfaylitcccccfssdpgpegsglgyakrdpredlvdqefkrdlrapdhccdiyifvwkegsgpesvyrfhpiatrrgsyshgwnnalqfhynashtsry	106	7	6.60377	ARMOST_15153	1.49176	0.979535	0.73889
NA	NA	NA	malaavflfaghanavappnpvdacnnsfsvgqscaystsgvtvkgtcqinsdgvlvcvpn	61	4	6.55738	ARMOST_16749	0	0.0390007	0
NA	NA	NA	malaavllfaghanalaknpvdacngsnnygvghscaysssegtvegtcqndsdgvlvcvpn	62	4	6.45161	ARMOST_16748	0.120056	1.27921	1.03728	3.94967	15.4514	Metabolite	3.52584	11.5182	Myco
NA	NA	NA	malaavflfagqanaiasnpynacnghnhygvghtcawkdsqgrtsqgicryqndelncian	62	4	6.45161	ARMOST_05853	0	0.0389702	0.0469114
NA	NA	NA	mrfsvavlvplavliapvlsgtvkkadhkgehkgakhikgnhhkgrddngdvdswtptwtwpgsgkqcpldvkkdcpcltdsecgfkcpqqwpdtdstwdvvfenksdwsgwksgkytpvttgyvskdtfeldcknlclahekcnscqafsveeaaeeficalfeelidvstweedcdddkdgkkyydascwnsqs	196	12	6.12245	ARMOST_13407	0.149426	0	0.187463
NA	NA	NA	mqsflllvaavqivvvssavtpflpanstrldgcskvdssliwvgtkavelatvscaspekralaercpaasacekrcttscnhvagvlspigedcativdainifstdaannftvkadhtltltyescnyffansgagdleycwsdfayssvlageacfppvqpfsseglctgldgtwaaeydhvlcffflsqtvynwt	200	12	6	ARMOST_10252	1.35314	1.09754	1.5516
NA	NA	NA	mikltskfaalslavlmpivaavdirlcdhayyvgcdwkynvpigkclnstasagwsgfndnvvssynqtntgncgacyyfadddcfeplfssgdaslnwfagnndklssifcsega	117	7	5.98291	ARMOST_02965	0.25472	0.586707	0.99109				2.27396	4.8365	Myco
NA	NA	NA	mvklitkfaalslafiapivsavdiqlcddayyvncdwkynvpigkclnsmasdgwagfndnvvssynqtntggcgvcyyfaddhcfeplfnssdatldwfaeyndqlssifcsqaa	117	7	5.98291	ARMOST_20718	0.887173	0.913343	1.84929
IPR018392|IPR036779	LysM domain|LysM domain superfamily	CBM50	mfiltglaflftaglhfsaaqvnncarnytvhlgdtcdeisatqnsstyqlatvntnidtgctnlalgevlclgitgqdctntyviasgdnceaiaaaegttydillannpnvdstcaniypgevlcvapeevyv	135	8	5.92593	ARMOST_04420	5.35861	4.72234	6.69077
NA	NA	NA	mrfslaaliplavlvapvlsgaisareperksehkgghkvkhvkghhhkerdvdidfggngsawkptwtwpgsgkqcpsdvhkdcpclkdsecgfkcpqqwpvtnctwepvfenksdwkdwksgkytpitvgyvnkdtfeldcknlceahekcyscqvfsrekeeqsicalygktidvatwkvdfeedhkdhkdhystscwnaqy	205	12	5.85366	ARMOST_13451	0.0417999	0.0769155	0.0469114
NA	NA	NA	mhlsspslayimtlfltclfhavsgqdpppstpgnssqphmicqpfgvcepcpsaalsqpfcqpfgnrrlmhcteantspegtppntgttpegehlvwepcgrivgkeradfyefipaatahscsaagcenrakqrqaltsvviyyftlsdrie	154	9	5.84416	ARMOST_19696	4.18798	4.1986	4.32377
NA	NA	NA	mrvssiffaiiaaaltvhgaslvdrlldggdvetaaslhakinegncygapvapwkegcspgwyygdyppsstlpclkdslvcflldlldiglscphgsqhtkppnnddsytevfcnysgavqsdgdyqtyglvdtaqecmdmcdsvdrctfvntyhdvngkdgstrltcalfskchttadadnrggqtqpdgsvdyitdsagyckk	207	12	5.7971	ARMOST_15765	0.960511	1.28485	0.979727
NA	NA	NA	mrsittfgplfpiaallvsataitttscydkgdlveccqsvepanstliaekgieagnlasgksvgfnctnpegdvvegtsqcenpssselccghelfianggtitatfslmltpspnfya	121	7	5.78512	ARMOST_17962	4.03239	0.468319	0	-5.2351	0.0265508	Control	-10.4102	0.000734882	Control
NA	NA	NA	msrfsslfvilavavglsaaatcpardndgspllsssndgnfvtcvyqaartctyfenggfssgssvcpssiparralveraadavcsatdndgspllstsndsnfvtcvyrdagtctyfengnfssgssvcpdsisaaaaaatcpprdndggallrtsndgnfvscqyadaglctyfenggfssgssvcpssipakrsitsakfgray	209	12	5.74163	ARMOST_08158	0.754655	9.24223	9.50092	9.80054	891.781	Metabolite	10.039	1052.03	Myco
IPR001338	Hydrophobin	NA	mfaqisftallalpllatadlipsglipsgilptgiipagvipagiipsgggdgatcatgsaqccestqsptdltapvstllgllgvvvgqltgnvgvsctpitvlglggtqcsnqvvccdgnnfnglvslgctplnvgl	140	8	5.71429	ARMOST_17946	3.08066	1.50793	1.21845				-2.52743	0.173447	Control
NA	NA	NA	mrftscisllalvsavvaggsypsstpghgwlcpdhdghgnwkagwgcdappykgphfgctfrtgssgwyscsfdanngkcasdqdsrcpsyatysgrkkrepeaapapvpvfrgssaaarlv	123	7	5.69106	ARMOST_14971	5.23193	4.47234	6.16183
IPR011050|IPR012334|IPR004898	Pectin lyase fold/virulence factor|Pectin lyase fold|Pectate lyase PlyH/PlyE-like	PL3_2	malswitaprimqfllalsiaslaglsaacdaytgglptatgtvsssavievaagetfdggwkkydrgsgacsdqsegdyedavfylhegatlqnviiganqaegvhctgyctlnyvwfedvwcakdaitikndeagdytniigggayhaedkviqhngcgtvniinffvsdygklyrscgncksqcsrnvyisgvyaedggtlvginsnygdtatiidscydtshpctlydgcagscepevvgycsg	248	14	5.64516	ARMOST_12920	0.94804	0.619032	0.897574
NA	NA	NA	mshfsslfvilavavglsaaaicpardndgspllrssddgsfvtcvyqaartctyfengsfssgssvcpssipasralveraadavcsatdddgspllhtsndgnfvtcvyhdagtctyfengsfssgssvcpdsisapvadatcpprdndggallktsndgnfvscqyadaglctyfenggfssgssvcpssipakrgitsakfgrayqara	213	12	5.6338	ARMOST_08196	0.972897	1.50875	1.24314
NA	NA	NA	mqftaklycflllcaaaaaapvptegsdeptcpineregieeraltrvcpsayvnktifeelslkkvggvl	71	4	5.6338	ARMOST_08390	0	0.0769155	0.133129
NA	NA	NA	mfkqalallplylifcaaspspdieardtavtcalpahiwccsklsfvynsyvgtgcepfsscatpvcctgtfyssgatatsasnrtalsrdfeiekdrntanvhpfiilmpqvdslessggnmetgsegksrifrvaygssntatskeiwfyarnaaleaehesssvstcamvpcrf	178	10	5.61798	ARMOST_06329	6.30534	4.79536	5.32264	-1.5423	0.343338	Control	-1.02637	0.490944	Control
NA	NA	NA	myfslafllsafalispvlsevcpgqvtlsetyigadknvkvetvscpegaltrrgdlmsrqasnvtnvcgtqcntscfnpsgggpdpnechviadalrydslnigstftinngttgnivvmtyntcesffvnqinglmeycrldwasvldwvapncqstqnahggscvagdgrwfiq	178	10	5.61798	ARMOST_16093	5.30257	3.00419	1.87681	-2.45217	0.182736	Control	-3.85918	0.0689082	Control
NA	NA	NA	mrfsvisfvavcamivgpalanpsntpyngylcpdhdqqghgqvsgkcdsppfandyfgctfyngrgtgsnactyhkttgqctssnsycpstaqhsstkkkrspvaapatpggisynkrayknraal	127	7	5.51181	ARMOST_11587	6.63455	8.16055	8.92434	1.53531	2.8985	Metabolite	2.27807	4.85029	Myco
NA	NA	NA	mlafsflfalvfalpgvlshqfydlasphiylaarqstknltelpqssipsacsanctqtvitylsncstsacmcddqtdqsivscvncvvaqgnitsdigkaviaqygatcskfgvtlasdngasgiqvglvgavfvaivlsmvf	146	8	5.47945	ARMOST_00100	7.59526	8.96041	9.10252	1.36956	2.58393	Metabolite	1.48718	2.80341	Myco
NA	NA	NA	mhfsvafvlsafalispvlsevcpgqvtlsetyigvdknvkvetvscpegaltrrsdlvsrqaspvtnvcgaqcntfcftpsgggpdpnechviadalrydsqnigstftinngttgnivlmtynscesffvnqinglleycrldwasvldfvapncqstqnahggdclasdgtwfiqwvflwll	185	10	5.40541	ARMOST_16040	8.441	8.22803	9.74086
NA	NA	NA	mqlklttlasvialaasahattvgtyyctqasfagpcaytsaesgtcvtfstggfwnkaivsmrpdtsivctlyr	75	4	5.33333	ARMOST_09800	0.40557	0.119827	0.150276
IPR036908	RlpA-like domain superfamily	GH45	marllslvlipalavsasaldrradggyiqeasglasfttysgcsspacgqavtgytaamnqlaygaasgdgagdacgrcfavtatadtsnsgytgpfstivvkvtnlcpytdtewcgqttsdlnnshglpyhfdicaddgasdvffpsghtalsgnftevscdewsgsdgsklwdtgcldgetadfwpavgcgnvgtcdpffiiprsi	209	11	5.26316	ARMOST_07341	0.88598	1.51134	2.18404				2.03313	4.09292	Myco
IPR018392|IPR036779	LysM domain|LysM domain superfamily	CBM50	mfartftliaiiaaaaisvkavcdsgvpgdtyvvksgdtcwaiatdagidvtrfqaanpgiecnflavgqasrcsi	76	4	5.26316	ARMOST_10963	0.0766668	0.113917	0.092345
NA	NA	NA	mspemiggiaaeqyfaplaitllsclthliaycdgggiiaqcavqasenkqcwdgnrvsatlirannptrsrvwvs	76	4	5.26316	ARMOST_04179	0.876072	0.75174	0.921527
IPR007112|IPR036908	Expansin/pollen allergen, DPBB domain|RlpA-like domain superfamily	GH45	mlklgaillalatsslagyvqktsgtasfthysgcgspacgktatgytaainqlafgsssglgagdacgrcfaitasadpystsytgpfttivvkvtdlcpvsgneqwcgqtqssstnsfgmpfhfdicedtggsakffpsghgaltgsfeevscstwsgsdgsslwngacltgesanfwpatgcgnqgtap	192	10	5.20833	ARMOST_12638	0.658189	0.0390007	0.345922
IPR036779|IPR018392	LysM domain superfamily|LysM domain	CBM50	mfartftfiaiiaatvigvnaacdsglpgythivvsgdtcfaiaaqggidvaqlqtanpsincnalsvgqrvcvpsn	77	4	5.19481	ARMOST_19347	0	2.08475	1.7734	8.26984	308.653	Metabolite	7.72839	212.068	Myco
IPR036779|IPR018392	LysM domain superfamily|LysM domain	CBM50	mfartftfiaiiaatvigvnaacdsglpgythivvsgdtcfaiatqggidvaqlqsanpsincnnllvgqrvcvpsn	77	4	5.19481	ARMOST_15376	1.58476	8.71394	8.4106	7.69491	207.204	Metabolite	7.36805	165.198	Myco
IPR018392|IPR036779	LysM domain|LysM domain superfamily	CBM50	mfahtftfiaiiaatvigvnaacdsslpgythivvsgdtcsaiaaqgginvtqlqsanpgincnalfvgqrvcvpsn	77	4	5.19481	ARMOST_22370	0	0.0390007	0.0434401
IPR018392|IPR036779	LysM domain|LysM domain superfamily	CBM50	mfartftfiaiiaatvigvnaacdsglpgythivvsgdtcfaiaaqggidvaqlqtanpnincnalsvgqrvcvpsn	77	4	5.19481	ARMOST_05607	0.0417999	0.0390471	0.257941
IPR018392|IPR036779	LysM domain|LysM domain superfamily	CBM50	mwfapifallfttvlnlsaaqsdcarehtvvagdtcngisaalnvstfqlahvntvidaacdnlqigqvlclgiigqdcnatdivvsgdscgaialandidlatllvnnrnvnsacsnlligtvrnapltglasn	135	7	5.18519	ARMOST_04404	1.81625	1.23262	1.266
IPR036908|IPR007112	RlpA-like domain superfamily|Expansin/pollen allergen, DPBB domain	GH45	mlklgaillalttsalasgyvqktsgtasfthysgcgspacgktatgytaamnqlafgsssglgagdacgrcfaltgsadpystsytgpfysivvkvtdlcpvsgneqwcgqtqssltnsfgmpfhfdicedtggsdvffpsshgaltgsfeevdcsewtgsdgselwngacldgedadfwpsegcgnqgtap	193	10	5.18135	ARMOST_18883	0.0417999	0.131461	0.766064
NA	NA	NA	mkwlalalasvssaaaasissraaqwsnigisyctetdytgicthatigagdcvtfapgdtfyqtissvrndpenvctifsgvqctgtsldidegysdlstvgwdntvaayicdrnfs	118	6	5.08475	ARMOST_09799	0.223945	0.224987	0.0434401
NA	NA	NA	mkllalaltsaslaaaasissratqwsnigmlycteanftgicthatiasgncvtfgpgdtfyqtissvrndpenvctvysgvqctgtsldinegysdlttagwdntvaayicdrnfs	118	6	5.08475	ARMOST_09797	0.0358793	0	0
IPR001338	Hydrophobin	NA	mfalisfttllalpllatatatvestlsiiklgplpsfapfpvvspiklspmpsftpfpvgspsflprggvdactatgnvqccestqspsdlsshvtsllgslgvdisdlignvgvtcstiaivgpisvtqcdsqvvccndntfngvvalgcnpvnvgl	159	8	5.03145	ARMOST_17954	5.91436	4.50159	4.89621	-1.45159	0.365618	Control	-1.07081	0.476052	Control
IPR037176	Osmotin/thaumatin-like superfamily	NA	mlakallfvaftalgslpyaqaeshtvkminqcgtgtptlsqnfivlstgadytatgpfesaiawletddcgfngryctiveitlknptapgagssvdlsiiepnnvfnvpasfsyingckgegkscyssdcpdafhvatdwdalvqcedddagiivtfc	160	8	5	ARMOST_21555	2.06027	3.52456	4.24325	1.71848	3.29089	Metabolite	2.46404	5.51761	Myco
NA	NA	NA	mfskiislaaivfvygatlvhaeshtvkfvnrcgygtptlsqnfntlstggdytangpfeaavawlntgscgfqgtgctlveltlknppspgagssadisliaphtfnvaaafsyfngcdgqgkscssancpstdafhvttdygaqvqcqannvgltitfc	161	8	4.96894	ARMOST_01715	2.59299	7.29676	7.7589	4.95437	31.0037	Metabolite	5.39394	42.0473	Myco
IPR008427	Extracellular membrane protein, CFEM domain	NA	mrfslaalpisvlvagssaaslharqlpscavscitgsginygdcsssdnaclckntdfvnsvqscitsdctgddletalsvaqalcaaagvtltseavsatstspsslssassasrassspsvsasasasasstsasngaltvganavagltaiglvalal	162	8	4.93827	ARMOST_16536	5.52551	3.05966	2.39489	-2.61742	0.162959	Control	-3.44868	0.0915891	Control
NA	NA	NA	mfsfsallvtvatalmvrgadnttdpavadsltagtsynapvtpweqdatpgwyfgddpsnlptsftdlpwlkdgylcsllsqlnngfqcpttlpvpssdgyhqtftnltgatqagdymtyglvdtveackamcdsvngcafansyhdvngkngspllscslftqchsssdainrggqsqpdgsidfitnsdgyckqrcwcpln	204	10	4.90196	ARMOST_15761	1.35107	0.905169	1.35033
NA	NA	NA	mthillllysfflpcrefdvsiqcfcshcvrnltahlpglntaspvrmsqhldkinrwwtamqtqlqpyntsgiltsragvh	82	4	4.87805	ARMOST_17407	0.188958	0.113975	0.344909
IPR004911	Gamma interferon inducible lysosomal thiol reductase GILT	NA	mlrwvstmllplqvlaasflvqdsqlplnedvkvpvhlgvmsrcpdallcesifdkvltrvggkvdlsldpfgrldnsepdfgvqckhgpvecagnvqqlcvakyatfnqwwefvqcqnyqgkenigkpetalkcarsalfdwdgqisqcvgggasgkgeegvallhesvklgksmgieksctilingrevcirdetwrnceeghtandfirqinneyeriningygra	229	11	4.80349	ARMOST_05295	6.67149	7.35914	6.80346
NA	NA	NA	mkgrngtvcavccmiqiylalsclrstragymcpghselrsllrerlllflrgrevitglnwcrvvlmdpilrqglyrrfrpsvrwglsmrtrstslcsllslgrpflsrplghpvgtgtaprpqrvalgkfhdrasdrqsgafhr	146	7	4.79452	ARMOST_18939	0.316009	0.419645	0.181159
NA	NA	NA	mkllvfvlsalavvsgaplgsepasvvdiasrapnagtpgfyyckddnfegtctysttgggvcitfapgdawfddissvrpdigmtctlhsaagcggtafsvndeipsllavgwndmtrsyscarr	126	6	4.7619	ARMOST_09801	0.478459	0.359242	0.0978467
NA	NA	NA	mrcvslvvlvlssltvlvastpipepvpvpvpvldtpevdareptpeaqpdpagcrtarfscf	63	3	4.7619	ARMOST_01736	3.54752	2.22967	1.53066				-2.5504	0.170708	Control
IPR004898|IPR012334|IPR011050	Pectate lyase PlyH/PlyE-like|Pectin lyase fold|Pectin lyase fold/virulence factor	PL3_2	mfslavfslsslatlaaacdawtgglptptgtvsssavievaagktfdggwkkydrgsgackyvsihlhssgyrtywvfagdnqketgkmpnaiffylhegatlqnvtiganqaegvhctgyctlnfvwfedvcgtkpsfyvevnwalilttriedaitikndeygdytniigggayhaedkvvqhngcgtvniinfyvedygklyrscgnsqcyrnvyikgvvavdggtlaginynygdtatildscydtshpctlydgcndgcepevvgycsg	275	13	4.72727	ARMOST_20165	2.34818	2.53399	2.79883
NA	NA	NA	malaavflfagqanaiaanpvdacngsnhysvghscafqesqgiaacsfvsptdaaaflnmtks	64	3	4.6875	ARMOST_04001	0.0747297	2.7244	1.25282	6.43726	86.6581	Metabolite	4.40424	21.1743	Myco
IPR029476	Deoxyribonuclease NucA/NucB	NA	mlksvfivtclfllgvyalptelsnatatrnapatriveragptftldyttypqssenicfswfctstpspplcrplnlsslppeagnkgprsvapdrtnaaahrasnscgnvnpnrcstraghvsgyqcdewpwansnagganaatrcipaadntgsgsqwgnfinnnvdfadieisnvpnsaqfclgvlgttitatmcsqaahgqpylqrig	214	10	4.6729	ARMOST_20022	0	0	0.0889818
NA	NA	NA	mlsfstllvtvataitvrgtantaglsstdaqalasissqlnesnsfgapivpwdndgtpgwyygdspdnvpdafselpwlkdsyicwllslldagfvcptppfhqspppstdgysqlfynytgatqspdymtyglvdtvaackdmcdsvtgcifvnsyhdvngkngsplltcslftqchtlvdavnrggqtqadgtidfitnsdgycaqtcsca	215	10	4.65116	ARMOST_20518	0	0	0.092345
NA	NA	NA	mlsfstllvtvataitvrgaantaglsstdaqaltnissqlnesnsfgapivpwdnngtpgwyygdspdnvpdafsdlpwlkdsyicwllslldagfvcptppfhqspppstdgysqlfynytgatqspdymtyglvdtvaackdmcdsvtgcifvnsyhdvngkngsplltcslftqchtlvdavnrggqtqadgtidfitnsdgycaqtcsct	215	10	4.65116	ARMOST_15762	1.24144	1.22658	1.3779
NA	NA	NA	mrffspslitiaaaalvhgqtttyvltfdnltaaingvdfitfglvetvhacmdfcdsvegclfinpfhdvdgkdgspdftcslfagchtaddatntggqtqpdglidsiadssgfcktnvtepagptd	129	6	4.65116	ARMOST_01387	1.22858	0.743296	0.710888
NA	NA	NA	masffslflivfllgitspavsgrctdvqsstteyvpvdnalvevvtetcslgnqvaldvaspvdvsgepcsitcsrngtdlppigedcdkikaavgvshtlveddll	108	5	4.62963	ARMOST_14612	0.118176	0.185217	0.0889818
IPR004898|IPR012334|IPR011050	Pectate lyase PlyH/PlyE-like|Pectin lyase fold|Pectin lyase fold/virulence factor	PL3_2	mifsttvvlsllaiasarpkaraasctfpepatstslseaktiaagesfdgdnvrydrgtecggqseggdsdavflleegatlsnvvigsdqgegihclgsctltnvwfeavcedaitikqesgtsyingggakgaddkviqhnggqrdciafptsaniqdtlggtvsidsfcvqdfgklyrscgncddmyerhvvlsniiaesgsllaginsnygdtatfdtdsidasdvdswcntcegndtgdepeelteneandycvf	261	12	4.5977	ARMOST_00827	1.99448	1.97216	2.25518
NA	NA	NA	mrffsalfitvataltvrgaatlnataaevssslsvslnkgnfygapippwksgcspgwyygdhpdwlhislpwlkdglicwlldllhlgflcpktphnidgykpvfsnytgavqaddymtyglvdtvddcldmcdnvdgctfvnpyhdvngkngsplltcslftkchgeedadnfggqtqpdgsidfitdsagyckv	198	9	4.54545	ARMOST_05497	5.83919	3.03516	3.06465	-2.95816	0.128678	Control	-2.95611	0.128861	Control
NA	NA	NA	mvdgclavielvvtmtavvvdvgrtrsdegqsvycirisfihmlaprrypgqqedayelvgflatfpvacssfsdigtsrpcgidkemkawlagceaggmlqwlralglgfpwrdvssedcvskdtpshsvlkaststvadarisrcisklrqa	154	7	4.54545	ARMOST_18027	1.72513	1.23484	0.898054				-1.4754	0.359634	Control
NA	NA	NA	mrffstllitvataltvrgaatttqtnassdvsltlnksnhygapippwepgcspgwyygdhpdylvisltwlkdsvvcslldllglgifcprppfhqsppsdddgykqvfynyngavqaddyltyglvdtieeckdmcdsvqgcnfinpyydvngkngsplmtcslftechgtedadnfggqtqpdgsvdyiadsagycrd	202	9	4.45545	ARMOST_05461	0.58456	0.67949	0.960356
IPR036779|IPR018392	LysM domain superfamily|LysM domain	CBM50	mfsrafivlafiataamsasvkaecdngtpgythivvakdtcwdiaseggisvsrledanpgidcdnlqigdrlcvprnsaapshtaihnsv	92	4	4.34783	ARMOST_10657	0.356009	1.22674	0.262909	2.24261	4.73251	Metabolite
NA	NA	NA	mtkplsfivllvlrltcrnsslfrkvstlkgkggaprrldgiacrlsghlvscgafcsvthswgrpaqlwqqqasalffstpkraatflthg	92	4	4.34783	ARMOST_00790	0.449189	0.263743	0.299202
IPR018392|IPR036779	LysM domain|LysM domain superfamily	CBM50	mfarvfivlafvataamsasvkaecdngtpgythivvakdtcwdiaseggisvsrledanpgidcdnlqigdrlcvprnsaapshtaihtsv	92	4	4.34783	ARMOST_10658	0.0708875	0	0.0560378
IPR009939	Fungal chitosanase	GH75	mnllcvcvfllstfsfslaadfsadpsinaagiykdaaaslkagksivasypasrgdsdnvhiqadwlklphvqvyhfladmdvdcdgvdykcpgngdgqdetdfgaldarsvpwyvlpnkfykankdikpnalgaiicdgkmyygifgdsngdtpevigeaslllantcfpkdglnggkghtpldvlyivfpsqvpsgvgkntidigalkklgdeqarllvsdlkldsgnggsggdkdecksyndcsgsqvccifnnetsniciaeksckdvvlila	278	12	4.31655	ARMOST_08258	0.320852	0.19076	0.364603
IPR037176|IPR001938	Osmotin/thaumatin-like superfamily|Thaumatin family	NA	mknvalsfgflvalassasaftitfknncgytvwpavgkapngvpdtsvsfgttlgpgasasfgvddhalgirawgrtgcnsngancatggcngglvctdagitsgvilseygyanfgqyggdrtswdlsrvsssinintrlsssdgtsvtctqsscpddqaysyatdyaadrnsalgqtythtfcp	187	8	4.27807	ARMOST_11376	3.98818	7.66747	7.19411	3.76746	13.6182	Metabolite	3.26842	9.6359	Myco
NA	NA	NA	mrffsslivtvataivvrgadsttaaalnatdiqamdalsvqlnrsnfygapfppwvqggkpgwyygdhpervplffpglpwlkdgylcwlldflycgfhcpkpphhpkpppndgykavfsnytgavqaadyltfglvdtvaackdmcdsvegcifinpyhdvngkdgsplltcslfskchtkadadnfggqtqpngsvdfitdsagfckt	211	9	4.2654	ARMOST_20515	0.156732	0	0.133129
NA	NA	NA	mrffsslivtvataivvrgsdsttaaalnatdiqamdalsvqfnrgnfygapfppwvqggkpgwyygdhpervppffpglpwlkdghlcwlldflycgfhcpkpphhpnppppedgykpvfsnytgavqaadyltfglvdtvaackdmcdsvegcifinpyhdvngkdgsplltcslfskchtkadadnfggqtqpdgsvdfitdsagfckm	212	9	4.24528	ARMOST_15764	0.116333	0.0829788	0.495491
NA	NA	NA	mfalglalfgaslvsavvlphidaradlpspecvaalksiglyhegydascgllvfdclakvngtegetiylwsktscataatcqgtsrlvqlaqcynsdvsdasdishlsyniyanivgdcawqeggcpitfqnyvdwfygalsavnatiwpdfasveanwgyildwtltgdtlpytnfddwlhysns	189	8	4.2328	ARMOST_10028	4.27859	4.00579	5.29383
NA	NA	NA	mklsallglltasavplasavvihpefdkraditpacaedlkylgiyhgvydascaqlvqncmanlngsgdlwsinscvaaatcqgtypvvelaqcydanlgnmtdlphlnyniyasivgdcawqeggcpitfqnyidfyygaltaigstvwpsdvefvrtnwwnyildwtltgdtlpytnfddwlhysysy	192	8	4.16667	ARMOST_10029	6.90908	7.88264	9.0244				2.10181	4.29249	Myco
NA	NA	NA	mfsstiqivlfnvsvsillcglvgtesrpashnclsrpiillhieekgvcrndydrfnprqnfiiqwtlsgt	72	3	4.16667	ARMOST_02079	1.60682	1.41823	1.80806
NA	NA	NA	mklsallgllaasmvslasavvihpeldkradlpspecvqyikyigiyhniydpscgqlvlnclanvngtgdlwstnscvaaatcqgtyplvklaqcyganisdasdlphlnyniyadivgdcawqeggcpitfqnyidfyygaltaigstvwpsdvefvrtnwwdyildwtltgdtlpytnfddwlhysnas	193	8	4.14508	ARMOST_10030	3.48684	4.18637	5.86932				2.46574	5.52408	Myco
IPR011050|IPR004898|IPR012334	Pectin lyase fold/virulence factor|Pectate lyase PlyH/PlyE-like|Pectin lyase fold	PL3_2	mqfllalsiaslaglsaacdaytgglptatgtvsssavievaagetfdggwkkydrgsgacsdqsegdyedavfylhegatlqnviiganqaegvhctgyctlnyvwfedvcedaitikndeagdytniigggayhaedkviqhngcgtvniinffvsdygklyrscgncksqcsrnvyisgvyaedggtlaginsnygyypakprfiaairatlapsttvaqeaanpkssvtavvecllgsvacpwrapkytsitfvlslvswktq	267	11	4.11985	ARMOST_00149	1.37897	1.66746	2.08986
IPR004898|IPR012334|IPR011050	Pectate lyase PlyH/PlyE-like|Pectin lyase fold|Pectin lyase fold/virulence factor	PL3_2	mifqtfvvvtllavanarpnrraasctfptppstsslsspktieagesfdggnvrfdrgdgacegqtesgedaavflleegaslsnvvigadqsegihclgsctltnvwfedvcedaitikqesgtstikgggakgaddkviqhngggtvaidsfcvedfgklyrscgncddmferhstfsniiasdgsslaginsnygdtaifdmdtietdnvdsicdtykgnddgdeptkltsntsndycqf	244	10	4.09836	ARMOST_08479	2.86138	5.02354	6.09419	2.33518	5.04613	Metabolite	3.40773	10.6128	Myco
NA	NA	NA	malaavllfaghanalapnpvdacngsnnygvghscaystsegtaegse	49	2	4.08163	ARMOST_16746	0	0.482127	0.306869				4.44128	21.7249	Myco
NA	NA	AA14	maslvllllcaasvsnghivaftqgmycqngvsgdnqnaadavnplfmlkkdqwwmqhysncderppskndfleipaggsftvelatnqafttlsydgrmvgtfadgqehpeysqyhntcitspnlhtqnqsmaagtafaisyesdlrnvtpenlvvfsvlektpwhriaiydapkalpacppggctctwgwipngcgepnmymlpykckvtgatstipvakgkppvwceddrskcvsgpkqmlywhqaegnnievsgydlsgspkspgyntkcgfssgaqndifgrghrgvfkkdd	297	12	4.0404	ARMOST_03010	0.806266	0.453498	0.459313
IPR037019|IPR001722|IPR013320	Glycoside hydrolase family 7, catalytic domain superfamily|Glycoside hydrolase, family 7|Concanavalin A-like lectin/glucanase domain superfamily	GH7	mfpkvallalalaavvygqqvgtltaenhpslqvqtcttggscqtksqaitldsnwrwthqvssatncytgntwdaticpdpttcaancaldgadyagtygittsgnaltlkfvtqgpystnigsrvylldstgskyqmfnlknqeftfdvdmsnlpcglngalyfvqmdadgglarfptnkagakfgtgycdtqcpqdikfingqasfpslsrlspwlitnv	223	9	4.03587	ARMOST_07439	0.14397	0.161416	0.203979
NA	NA	NA	mrfsvaallplaalavpalsgsvqarddsyggvdykgkdrhndggskdynygnknkdngrgdctwepvfehkkdfrgwnqgkytpydhkdvdkvtfeiecksfcekddkcnscqvysrdekdekfvcelfveiidietwkddcddgkdgkgkddkdgkgrkddkkdgkdgkkggkdgkkdekddkkyydsscwnahyey	199	8	4.0201	ARMOST_16953	1.25164	1.0885	0.78879
IPR034120|IPR035940|IPR014044|IPR001283|IPR018244	Pry1-like, SCP domain|CAP superfamily|CAP domain|Cysteine-rich secretory protein-related|Allergen V5/Tpx-1-related, conserved site	NA	msftrlsvflfacavtvharnsalvdrddsswtdddafqsaildttnsyrsahgadaltwndtlasyalehtqscvfehsggpygenlaagyespeasvkawgdegdsyscsdpgfssdtghftqlvwkstttvgcarvncdgtndtpgwyvtceydpagnivgddnqyfidnvec	176	7	3.97727	ARMOST_06354	0.468226	0.29625	0.343101
IPR021054	Cell wall mannoprotein 1	NA	mfsrilvlfplvafavanplvarsdisalqqdfsamektvadiqnacdqfkstptqtnamrfaaatqdldneikkaipdvpdevvsdadgqticttlkdffpkvlsaldclisakgsfatagvpdsavcsvtnnlngdnsefigrldaacpdsakgcaqdltdqivakaaevkkayc	177	7	3.9548	ARMOST_19537	0.0398154	0.119827	0.566782				3.56741	11.8549	Myco
IPR014044|IPR018244|IPR001283|IPR035940|IPR034120	CAP domain|Allergen V5/Tpx-1-related, conserved site|Cysteine-rich secretory protein-related|CAP superfamily|Pry1-like, SCP domain	NA	msfarlsaflfacavtalafpadgtivarddaswtndatfrsaildttnsyrsahgasaltwddtlasyalqhtqscvfqhsggpygenlaagyasasasvaawgdegkqyscsnpgfssatghftqlvwkgttkvgcgrvncngsngtpgwyltceyspagnivgnnnqyfkdnvqc	178	7	3.93258	ARMOST_06352	0.698487	7.82572	7.63264	8.51155	364.949	Metabolite	8.28627	312.189	Myco
NA	NA	NA	mrfsvaallplalavsalsasvqardgsyggvdynnkdghkddgkkdydnkdygkdydnkdngrgdctwepvfehkndfkgwnkgkytpydhkevdkitfeiecksfcekddkcnscqayshdekddkfvcelfveiidintwkddcddgkddgkddkdhkddkkyydtsawnahygy	178	7	3.93258	ARMOST_01463	0.846094	0.849782	0.457643
NA	NA	NA	malsqtflflllgvqlhtcvtaldprslswnralhfasrqvsgipsqcqtpcsaanalisanctqpqcctsgfendyvsciecvgsaanitdytvpqttvdelvvscslkgivipkvtfpgqdpnrqlatsviasptsgaasgtgggsstptslstsvitpvtsqtaaasissisrstitsiaasstpvterssapasasttpaasgtadsavameneilwivptlvafffwa	233	9	3.86266	ARMOST_04778	3.89273	4.05259	3.197
NA	NA	NA	mrfsvaallplatlavpalsasvqarddsygnvdhkgkdggskdytygnkgkdggrgdctwtpvfehkndfkgwnkgkytpyehkevnkvtfeieckslcekddrcnscqayshdekddkfvcelfveiididtwkedcddgkddndhkdgnkddkkddkkddkkddkkddkkyydtsawnahygy	186	7	3.76344	ARMOST_03880	0.734038	0.743333	0.462933
NA	NA	NA	mkflafvlsavavvasaplgseptdavdiasrapvslaslsvnppshivqnagnpgfyyckdanfentctysttasgvcitfapgdawinnissvrpdigmtctlys	107	4	3.73832	ARMOST_09796	0.0358793	0.0829788	0
NA	NA	NA	mfrtsflfaavfvatayaeshtvrmtnrcesgtpmltdqgghllsrgsytsngalvgvrawlqtgayggsgadctivemtlrnpqspgagssadisiiqpgnkfttatafqyfdgcdgqgkscnnadcsssdafhtptdygaqvqceinnvstilqalrrey	162	6	3.7037	ARMOST_21556	0	0	0.350538				4.63107	24.7794	Myco
NA	NA	NA	mvgilalfllatsttalapsnesdlavdtpcalvqcnetlltwsggsspyyvlychlpfdamtqdlplhsivpgsdpdsplledlgeqddtnmtwtvnlsagtsvilairdseavsiqsdivqirnstnncclne	135	5	3.7037	ARMOST_18600	1.32605	1.00573	0.51888				-1.76157	0.294927	Control
NA	NA	NA	mrfsvaallplalavpalsasvqardgsyggvdynnnnkdghkddgkkdydnkdsgkdydnkdngrgdctwtpvfehnndfkgwnkgkytpydhkevdkitfeiecksfcekddkcnscqayshdekddkficelfveiidintwkddcdygkddkddnkddnkddnkkddnkddkkyydtsawnahygy	190	7	3.68421	ARMOST_01485	0.670619	1.10135	1.23338
NA	NA	NA	msllfplqcwmlfslllptamayiihlenncgsgspsviredgtrvdgvnsyessgivsvlldqgscgplgescstirvnesgwavgspsafsvpitllysgnplvrrsmcsseipttglspglrdvvdpnchrinlwvirgltsphndlhvaeqdpptpdnd	163	6	3.68098	ARMOST_07691	0.0180513	0	0
NA	NA	NA	msllfplqcwmlfslllptamayiihlenncgsgspsviredgtrvdgvnsyessgivsvlldqgscgplgescstirvnesgwavgspsafsvpitllysgnplvrrsmcsseipttglspglrdvvdpnchrinlwvirgltsphndlhvveqdpptpddd	163	6	3.68098	ARMOST_22678	0.0180513	0	0
IPR010829|IPR036908	Cerato-platanin|RlpA-like domain superfamily	EXPN	mkffstlalalipscalavtvgydngygvgsnslanvacsdganglltkgfttydslptfpyisssdsiagwnspncgtcwqltyngrtitvlavdhalsgfytsqaalddltnghavefgtvqatatqvaasacgl	137	5	3.64964	ARMOST_10990	7.05583	7.447	7.59376
NA	NA	NA	mrfsvaallplalavpalsasvqardgsyggvdynnkdghkddgkkdydnkdygkdydnkdygkdydnkdngrgdctwtpvfehnndfkgwnkgkytpydhkevdkitfeiecksfcekddkcnscqayshdekdekficelfveiidvntwkddcdygkddkdhkdgdkkddkkddkkyydtsawnanygw	192	7	3.64583	ARMOST_01477	0.530972	0.333199	0.432272
NA	NA	NA	mllgciaillvlrptvcdacrqwlkaliiwssapsimlvsdlppelldaiidelqgdkksllgaslackalcprtrvhlfslalhfrtlyialmnvqdihapavygaltvieslvnvtdlsllagdwrhvpdtvvstlqsrsyhslevtmsfrfrstgeicsllknspdlqyvmfacrtvlvecgldhslpctpapivlkigqffdsgtlmkwatsarpcpfsfnnlhtlditlpdyngtvsqhlyqylalpatalkhlyvthnilglgilgass	275	10	3.63636	ARMOST_21950	2.24373	1.93354	1.77493
NA	NA	NA	mrfsvaallplalavpalsasvqardgsyggvdynnnnkdghkddgkkdydnkdsgkdydnkdngrgdctwtpvfehnndfkgwnkgkytpydhkevdkitfeiecksfcekddkcnscqayshdekddkficelfveiidintwkddcdygkddkddnkddnkddnkddnkkddnkddkkyydtsawnahygy	194	7	3.60825	ARMOST_01486	1.72707	2.00215	1.08953				-1.07832	0.47358	Control
IPR001338	Hydrophobin	NA	mflrhsftallalpllanagvipiispvpprddsttgiagrqvvtvapticpvlrrdesddgtdiagrqvapticapalprdeadehtaiagrqvttispvvgpvlpigssivssrqitglpiissvlpdlprdesndgavitgrqvvtvspvlsavaavarddgaaltgrqvitgspvispvlprgggdgaacsatgtaqccgstesasdvspgvatllgllgvvisdltanvgvtcspisvigvggtscssqavccdnnhfnglvalgctplnvgl	278	10	3.59712	ARMOST_11483	7.53702	4.15856	3.12657	-3.45278	0.0913292	Control	-4.60808	0.0410043	Control
IPR008427	Extracellular membrane protein, CFEM domain	NA	mhgltkvisllgllvvavraqesttetattteagtgtvvptgtsvssaavptdtstipacvltcseqaasangctltdltcictntafqdaaasclqstctaeeqqaaaalqqsecaavsasgsasgsvsvsasgsasttasgsvsgssgttsrassgtasgtssrasgtspstsgsgsasgsgsaaattsnaaagqvamleynkimvglvavvgavvggtll	223	8	3.58744	ARMOST_01639	7.47111	5.74494	5.72722	-1.74508	0.298317	Control	-1.78807	0.289559	Control
IPR036908|IPR010829	RlpA-like domain superfamily|Cerato-platanin	EXPN	mkffsslalaliptcamaitagydngygvgtnslrsvacsdgsnglltkgyttydtlpsfpyiasssaveaynsancgtcwnltytglgeprnitvlavdhadsgfytslvafnnltdghaveygivdvtavqvnasycgl	141	5	3.5461	ARMOST_08316	6.67353	3.29489	1.23423	-3.52263	0.0870127	Control	-6.25306	0.0131112	Control
IPR011050|IPR004898|IPR012334	Pectin lyase fold/virulence factor|Pectate lyase PlyH/PlyE-like|Pectin lyase fold	PL3_2	mlsrtfvlaalctfvlsklappvhrrsatnvfpdppasvslssaktiaagetfepdepytrydrgsgacsgqseggdadavflleegatlsrvviganqaegvhclgsctlshvwfedvcedaitikqtsgtsrinyggaksaddkvvqhngggtviinsfyvedfgklyrscgncgtqyerhveindvwavdgsvlvginsnygdtatigttkvdnvdticerfkgnddgdeptalgsgpdskyclytddditel	256	9	3.51562	ARMOST_03250	1.9345	1.93067	1.41992
IPR018392|IPR036779	LysM domain|LysM domain superfamily	CBM50	mfsykalsfavvavpfvarsvvahcnrqytiqegdicdsisaannvstyqlatinagyidstcsnlqigsticlgylnedcsdtyvveaedtcediadgfsideatlynnnpnindkctniyvgevlcvassiavppagtsiaataipstataaisavtsstvsiatpitsstvtpvtsstaipvtsstatpvtsstvipvttsaaapvttvtyattssssaasaatsaastddgdddddgddeddgddddlpwcdel	258	9	3.48837	ARMOST_12714	8.28647	7.08739	7.65911	-1.20511	0.433736	Control
NA	NA	NA	mysstiffsalfftavplaaqgwctpnfegaalsvvwnntlswsanpavgapiiastlpskfffqqngddpdvtytiktadnvnfaaeydgqrffidnadwsgnnenqkwrvlcstcatdisqqkgvvasncqitsktdslcvtegagpgpltlyycvshgghgqylefdfsv	173	6	3.46821	ARMOST_19965	0	0	0.195744
IPR009009|IPR036908	RlpA-like protein, double-psi beta-barrel domain|RlpA-like domain superfamily	EXPN	mfslkqsvigalalsigmvnaltgeatwytpnggvgacgtplqnsdhivalssdqyaggahcwkhigvhyngkfvdatigdlcpgcgqngldlsesafqklaplddgrikvtwnye	116	4	3.44828	ARMOST_21105	0.0398154	1.54658	0.577623	5.68362	51.3974	Metabolite	3.71366	13.1197	Myco
IPR036908|IPR009009	RlpA-like domain superfamily|RlpA-like protein, double-psi beta-barrel domain	EXPN	mfslkqsviaalalsigmvnaltgdatwynpnggvgacgapmqnsdhivalssdqyaggahcwkhigvnyngkfvdattgdlcpgcghngidlsssafqklapldvgriqvtwnye	116	4	3.44828	ARMOST_21068	0.423822	0.15573	0.0856105
NA	NA	NA	mrfsvatllplaalavpalsasvqarddsygnvdhkgkdggskdynygnkgkddgrgdctwtpvfehkndfkgwnkgkytpyehkevnkvtfeiecksfcekddkcnscqayshdkkddkfvcelfveiididtwkedcddgkddkdhkdgkkddkkddnkkddrkddkkddkkddgkkddqkddrkddkkyydtsawnahygy	204	7	3.43137	ARMOST_01192	1.71839	1.77434	1.24641
IPR000772|IPR035992	Ricin B, lectin domain|Ricin B-like lectins	NA	msssilffisalfftaatasplaargvtpgchpnfegaaltlttpsganswsakpavgapvisgsspskfffqqngnpvvsytvktvennnfavelnggalsmanvdwsgsnanqkwmvdcstcstgisgkkgvvasscsitsntnglcvtnkpgaqltlascndsadqkfdfsv	175	6	3.42857	ARMOST_20051	4.27887	8.54017	10.1638	4.33481	20.1794	Metabolite	5.93699	61.2648	Myco
IPR009009|IPR036908	RlpA-like protein, double-psi beta-barrel domain|RlpA-like domain superfamily	EXPN	mtfylkqsvlaalmlsfgmvkaltgeatwytpngglgacgaplqnsehivalssdqyaegsscgrrvrvdykenfvvatvgdlcpgcgpngldltssafeklaslddgrilvawhye	117	4	3.4188	ARMOST_21074	0	0.0769451	0.1535
IPR021054	Cell wall mannoprotein 1	NA	mfsrilvlfplvtfavanplvarsnisalqqdfsamettvvdiqnacdkfkatpdqtnamrfaaatqdldneikkaipdvpdkvvsdsdgqticttlkdffpkvlsaldylisakgsfatagvpdsavcsitnslngdnskfigrldaacpdsakecaqdltdhivakaaevkkaydc	178	6	3.37079	ARMOST_18813	0.116294	0.505604	0.27077
IPR029476	Deoxyribonuclease NucA/NucB	NA	mfnsilvvlclpllavsneektkeknievrkctlpifeidyetypqsaenicnnepravapnrpaadknrasnsygkvhpnrrstrvghdagyqcdewpwansnaggakavtrcmlsgdngrsgsswgnfinskgpqasghvlrdnvdkfgehitsgacgnldhavlirfhragsgas	178	6	3.37079	ARMOST_19380	0.284852	0.0389702	0.10998
IPR011050|IPR004898|IPR012334	Pectin lyase fold/virulence factor|Pectate lyase PlyH/PlyE-like|Pectin lyase fold	PL3_2	mifqifvvvallavanarpnrraasctfptppstsslsspktieagesfdggnvrfdrgdgacegqteegedaavflleegaslsnvvigadqsegihclgsctltnvwfedvcedaitikqesgtstikgggakgaddkviqhngggtvaidsfcvedfvrssslssmyerhstfsniiasdgsslaginsnygdtaifdtdtietdnvdsicdtytgnddgdeptkltsntsndycqf	240	8	3.33333	ARMOST_08488	1.91147	3.00429	4.51393	1.34256	2.536	Metabolite	2.9478	7.71574	Myco
NA	NA	NA	mfssliflsallfsattasplearsmchpdfegailtvsnygtipawsfkwssnpavgspviastspsrwyfqqngdsdptyvvknvndllfaveldggklimdnvdwsgsnvnqkwkvecascatdiaqqtgvvasgcnispaspsanglcvghtgygsqlslvacpsqeygnfyfsvsd	181	6	3.31492	ARMOST_19961	0.0804934	0.224987	1.00172				3.90026	14.9312	Myco
NA	NA	NA	mkvtlpvllltlaflaqaqdttlpadvgtatalatgapvlgssdsdigttvpgvsdgggttlsfeatdghkrcpiavahhlqqpvrvrdvddgavsvkhvggeklrdvgskseqwsravegggtgcwccggsggmgmgavsrdelpilmkktillvgc	158	5	3.16456	ARMOST_12045	9.43074	9.2015	7.85265				-1.60831	0.327982	Control
NA	NA	NA	mffrilallplvflvtahslvsrsdvvvpvcnaisnmnttaialqnactnfeaqptndmampimkfgfalegeissginvcpsdvlssgdteilfnalkdlydtiqklvssilklkdaiiaagyeaqscfavemmatsmttfmdkvyacsaneykgpldemrsgvltmmaqanfsycgtvsprgsskisgvei	193	6	3.10881	ARMOST_19505	0	0	0.0469114
IPR036908	RlpA-like domain superfamily	EXPN	mfasfslytnfmvvlalacsvqalsislpprdpstinyttahslgdsyrfhrrngwtsynvsnitprtgsgeevnsgiatrsekagkklernkklkgeldviggtiknimsaiitwytgkdllnpscwpqpvwtptdqsfvgaitetgwegspkcfdflelcngpkkcifvrvvdtcagcapgskhvdltkaaftklasidegilsvelrlasqpkewnkdlwgpk	226	7	3.09735	ARMOST_05275	2.33337	2.05886	1.50178				-1.14489	0.452224	Control
IPR011050|IPR004898|IPR012334	Pectin lyase fold/virulence factor|Pectate lyase PlyH/PlyE-like|Pectin lyase fold	PL3_2	mltlqvlvtlsigaavvaanpleprtatnvfptppttsslsspitiaagqtftpsqaytrydrgsgacegqteggdsdavflleegatlsrvviganqaegvhclgsctldhvyfedvcedaitikqtsgtsrinyggakhaedkvvqhngggtviinsfyvedfgklyrscgncktqyqrkvqindvwavdgdvlaginsnygdtatirtttvddvdticerqayef	228	7	3.07018	ARMOST_10011	2.92559	2.44826	2.09579				-1.04886	0.48335	Control
IPR002828|IPR036523	Survival protein SurE-like phosphatase/nucleotidase|SurE-like phosphatase/nucleotidase superfamily	NA	mirfallallylqnaqgsnivltnddgwavalvraqndalkaaghnvgvnllrvcrchhkrseqvvlscpaenksgtgsssapatvlaspcefntcptgspaegfnasdphlnyvnafpvdsarygiqtlapqffngsapdfvvsgpnvgnnlgttvlnsgtv	163	5	3.06748	ARMOST_11826	2.99006	2.68118	2.14968				-1.03619	0.487614	Control
NA	NA	NA	mkrhllsfllnlatdvdtvrsvqvlltafvvvlpstetrtrrsifctleslsvaqtrrcnitvkpacqhaallgqaswspnlrlslslpisslwsasf	98	3	3.06122	ARMOST_11310	1.0607	0.770591	1.62953
IPR036908	RlpA-like domain superfamily	EXPN	mfftrilaflsvsallaaalplvpranvgegtwyypglgscgitntasdmivavshllydsypgatanpnlnpicgkklvaayggksvtvtvtdkcmgcagmydldftptafsrlastdvgrltgvdwnwa	131	4	3.05344	ARMOST_04534	1.08933	3.23191	2.56209	2.87598	7.34102	Metabolite
IPR016191|IPR000026	Ribonuclease/ribotoxin|Guanine-specific ribonuclease N1/T1/U2	NA	mfqrsllllfsllvlvmaaptrrawpsgsvtcgsntyslsavksavsrgfsliddpigsnsyphtynnyeglklwcsgesaynefpilksglynggspgadrvvfsdndvycavvthtgasgddfvscagd	131	4	3.05344	ARMOST_13800	5.75958	2.19571	1.38736	-3.87483	0.0681648	Control	-5.08019	0.0295604	Control
IPR011050|IPR004898|IPR012334	Pectin lyase fold/virulence factor|Pectate lyase PlyH/PlyE-like|Pectin lyase fold	PL3_2	mifqnfvvvallavanarpnrraasctfptppstsslsspktieagesfdggnvrfdrgdgacegqtesgndaavflleegaslsnvvigadqsegihclgsctvtnedndekadfssttgaimkqkaesvy	132	4	3.0303	ARMOST_08483	1.20794	4.00964	6.44954	3.5138	11.4224	Metabolite	6.00271	64.1202	Myco
IPR011050|IPR004898|IPR012334	Pectin lyase fold/virulence factor|Pectate lyase PlyH/PlyE-like|Pectin lyase fold	PL3_2	mifqtfvvvallavanahpnrraasctfptppstsslsspktieagesfdggnvrfdrgdgacegqtesgndaavflleegaslsnvvigadqsegihclgsctvtnedndekadfssttgaimkqkaesvy	132	4	3.0303	ARMOST_22631	1.39644	2.26687	3.59205				2.75495	6.75029	Myco
IPR008972	Cupredoxin	NA	mktsailslfvaiplasavnitvsvgkdettgnkglgfapsyiypnigdlilfefesgshsvvessfatpctpngrfdsrvqtvpdstdvgapglptvdyyvnstdtlwfsdqagnnckqgavfivnptaaqtaaqfktnamttalptnttssphhnsstsiqtpsglgitavicrsfctdicdkkcfyvdlsqkypdgst	201	6	2.98507	ARMOST_05923	1.19015	1.06974	1.49345
IPR021765	Mycotoxin biosynthesis protein UstYa-like	NA	maimsvtslclssyfllstfnllcstpprsdvrrlaygkpyytfisddvplyfpsqaglaamyiedsvhysfddagyaewwigdaegngtirlgpqnrlffisfwhqlhclrmmhanlkakavshndllhaqhcfnllrqwvlchadtslepgdftkrnfkydlsnqlhvcrdwdtlyaeaghnwhdwvrawqlkkfnatt	201	6	2.98507	ARMOST_17975	0.455127	0.0390007	0.212166
IPR010829|IPR036908	Cerato-platanin|RlpA-like domain superfamily	EXPN	mklfstialalipsyalavsvgwdsgygasdnslnnvacsngehgletkgyttygslpsfpyiassdvvegwnsancgtcwlltyndrnitvltvdhadvgfftseaalndltngqasvgsveanatqvdasacgl	136	4	2.94118	ARMOST_11001	6.28942	4.28293	2.17584	-2.06642	0.238751	Control	-4.50104	0.0441623	Control
IPR010829|IPR036908	Cerato-platanin|RlpA-like domain superfamily	EXPN	mkffsalalalvpsytlavtvgydngygtgsnslanvacsdgsnglltkgyttydslpdfpyiassdsiagwnsascgtcwqltyngrtinvlaidhavsgfytseaalndltnghaveygsvqataaqvdasvcgl	137	4	2.91971	ARMOST_00895	2.00778	4.0854	6.53819				4.90531	29.9672	Myco
IPR036908|IPR010829	RlpA-like domain superfamily|Cerato-platanin	EXPN	mkffstlalafipsyalattvgydsgygigtnslanvacsngvnglltkgfttysslptfpnisssdsiagwnspncgscwqltyngqtvtvtaidhaasgfytsqatldaltnghavefgtvqatatqvaasacgl	137	4	2.91971	ARMOST_10992	6.1921	5.38721	6.25579
NA	NA	NA	mldnflflayfiffapslpvdatliyantsledvqnavvvtgsalnltaqeekfnfnltanmpastttsvttlealpencgaynapsgsecaegmtatnvtfddcgdpwtvcrcsnanmtmdtvvdrlgrvpvglrryvativvlgdtsthaytltngdihlfgdsaietwlhesmhsfdfasgtsvsnssqwlesigndscapddysltnavedfaqvgvmklyslahygelppgwepecmknqlaymdalplfnrttlfgntcdisgifsgarwv	277	8	2.88809	ARMOST_02739	1.89486	1.78181	1.23423				-1.03593	0.487701	Control
IPR016191	Ribonuclease/ribotoxin	NA	mfqwsllfvssllalamatptgrdwssgpvadcgknnytiaavraaveegygrsfvpisqdlvayphefnninnltmrclgvdptleefpilpngpyitgspgsdrvvytrakdgaeycavvtyldglngnpfvlcegs	139	4	2.8777	ARMOST_14579	0.575083	0.424336	0.372621
NA	NA	NA	mrllvhvlalvsavfaadawygggghsqpsstpwtgylcpdndkyghgkvswgsdsppysgsmfgctyrtgygvgthaceyyvntgqgpsgqdsrcpstathyngrkkrspssaaapapgdsyakrniirgsreaaefvq	140	4	2.85714	ARMOST_19535	1.67675	1.43863	2.03268
NA	NA	NA	mfslsalvlacitldfvlhtnaalsvrslyviepnsgsschggqdctvewlddgvrpllssfgvstvglytgtqqlvqnldpvdtstthsltftpipeagpdsdt	105	3	2.85714	ARMOST_13705	3.71937	3.29588	3.08788
NA	NA	NA	mkfaaatiatslivmsvmstpirrdvnpalipefgveagvnptptgdcdgitgpngspilipctcppdrdtfiqslnanvnagfvvnnpsvpvsfpednsqasqlariqtalvtlqnlngpgigcpaasttflaqqaaiqqga	143	4	2.7972	ARMOST_10523	0.37945	1.58389	2.51341	2.69638	6.48173	Metabolite	3.91336	15.0674	Myco
NA	NA	NA	mllrtlslllpvaltiantlvgqsdidalkdafnsaaqtileirgacgefadnvdiahatvvtnalsildsqlrnfttlipdhvmtdtdgrwacdayagdvtpatefveainsrkndfqavhftshvchslqklatdgasfhekfmaaipaaykacieqyydaaekekeklveafceke	179	5	2.7933	ARMOST_19529	0.953192	1.19594	2.19248				1.90095	3.7346	Myco
NA	NA	NA	mllrtlslllpvaltfantlvgqsdvdalkdafnsaaqtileirgacgefsdnvdiahatvvtdalsildsqlrnfttlipdhvmtntdgrwacdayagdvtpatefveainsrkndfravhftshvchslqklatdgitfykkfmaaipatykacieqyydatekekeklvetfceke	179	5	2.7933	ARMOST_19517	0.151265	0	0.604851
NA	NA	NA	mrsqkpafvflvlnatavfcaptadpssvheldinarakgsekktnpsttsntkcrrgkssggstpkpkrdlharakssqtsstgltlcgakgsttstsspdsaqsdtgeadtysplsrtntqtsrlkvqltaskadakgqgqicdytvditvldriafenlacpsfdalagiiekskaeqlklkee	187	5	2.6738	ARMOST_10919	0.851623	1.1187	0.504711
IPR018392|IPR036779	LysM domain|LysM domain superfamily	NA	mfartfiliaaaiigvnaacdsglpgythivnpgetcwgiatqggidvarletanpslncdllvvgqakalrsqqlmfdlskgkgvlkyvfsslfdlyfflplptrrscllrinatkatygrendsdknwrqlvktliaaylhgfrarapgaeqshsgfdligaeycqkrdiidgsadevitsctrrfirqpsyslppggipaasifdavpppgasgvrhdgfrs	225	6	2.66667	ARMOST_10951	1.36492	1.52255	1.17273
NA	NA	NA	mgmplpplrvpvnmplltlvcaivltdnhqranslewftatfnnvshsaeiesiqinvsirvtvlpwdelpqhgdisiakwnalddalcrpevclqgllvdvepagplwttrtnsvsqwleeicvpkarkkylstglhfpmppkgavvgqg	151	4	2.64901	ARMOST_21213	0.0358793	0.0451645	0.343101
NA	NA	NA	mlssilfvsalfssrgaptasldasallangqaaqsqnvafqnlsvndtcstgevacisgdvaqcadnqwatspcsgsaqcfalpsvrgngtflqctsekdatsvidatgatggifgngtdtsnsttsanstdanstdtasgtsvddsgivtvtitltptatvfvstevpvtttlspdeassllasltgvaggsvitaspavsatdaevasssaaatiislvpaaaats	229	6	2.62009	ARMOST_19621	5.13923	4.71734	5.85464
NA	NA	NA	mltllktfvplllaasalaientvyiitnaetpslhrpgltpighhraghcipevfgnlslgfiasctpnsdtgtcipavataaplanslgmgidtscgtgeesdddcvknllhayaktssapilivwdaaamddllenlgmelpdadneddeegqeeepvgthpdviltkikgsklaessmnctsidgpaddsdtvvytpsnsrrrrslhrrrfslrasesfkthwdlgrst	233	6	2.57511	ARMOST_13434	10.1622	8.55245	4.55754				-5.70179	0.0192128	Control
IPR014044|IPR018244|IPR035940|IPR034120|IPR001283	CAP domain|Allergen V5/Tpx-1-related, conserved site|CAP superfamily|Pry1-like, SCP domain|Cysteine-rich secretory protein-related	NA	micspvilsaaailfvagalagptpakkdwlpcgrevyesdqpwwifasgswgsfpsqacetgfpsatdsaswssatdtsseipsttqegstvesttttktaiesqtlvesesertatatatssasassssssasssdidawltahntvrkdhgannltwsdevastaqayadqcnfehsgtsygenlaeasgdpdiaaavqlwaseaseydasnptyshftqmvwksttelgcgyakcsniyadygggvlyvcnynpagnvegefadnvqa	272	7	2.57353	ARMOST_09325	0.677202	0.951494	1.40837
NA	NA	NA	mpaqilqlalrailfvslssifapqihvlaspypmplalmnyarsgpqsmtafskrndtilsyrdvarnsildigdnssnldlcdelltrltvgvlnfgelvnneslekdrpgdyqdncvaslnsckgilselnlaiaamrpddkglgnydrndrlettlkdvvnktkdllkvtailvnnipilgstlgpivydlkciteeildateditdgllnfikpllvvlckgglginvlgici	238	6	2.52101	ARMOST_09102	1.76607	1.58544	2.0684
IPR000254|IPR035971	Cellulose-binding domain, fungal|Cellulose-binding domain superfamily	CBM1	mtkilylplffvtlrvlaqstaaqygqcggigwsggticpsgwscsvlndyysqclpgastigtpttsnagggsassttvtpttsaaggsatlapgysfiravedpnfhkylrseiintastavlgepadaaqfvitngqliqnadgtplyaivenmandtvvmlkmswsetpatsgtfvfsgdtlewsiptitrpqtnawyvcpddegnldvyvnlgfysyntpagcadetihaytgstata	243	6	2.46914	ARMOST_13810	2.86506	3.74424	3.90224				1.12713	2.18424	Myco
IPR029058|IPR002921	Alpha/Beta hydrolase fold|Fungal lipase-like domain	NA	mllwillslsytlvyaspsplrrrdsittlsdsevevfkpytyyasagycepsttlawncgsnceansafepvasggngdsvqywyvgydpdletvivahqgtdtskllpvitdvnyglteldedlfpgidsdievhsgfkesqadtatdvlaavtsaistystnsvtvvghslggaialldgvyltlqlpsasvsvitygmprvgnqdfadwvdehvtvshinnkkdpvpilpgrllgfhhcsgekhitdsdtwvncpgqdndddqctvgevgnllegdtddhsgpydgvtigc	295	7	2.37288	ARMOST_22353	0.118176	0.328065	0.327085
IPR011089	Domain of unknown function DUF1524	NA	msfislvmlsvsllcfvsatpinetsslkralptpvsaatartylkaltievesnspayerdffhtwiiisgkcdtretvlardatsivqasdcsatsgswvspydgvpttlpsdldidhlvplkeawvsgartwtaaqrdafandvtrpqlvavtdnlnqakgdkdpaewmvplksyvctyvrawvtvkhyyalsvdqaeydaltnyladc	212	5	2.35849	ARMOST_16736	6.03848	3.20704	3.09946	-2.966	0.127981	Control	-3.12239	0.114833	Control
IPR029058|IPR022742	Alpha/Beta hydrolase fold|Serine aminopeptidase, S33	NA	msffhilktillhgqyaciypaafdpknerrqcydwfwnkvlgggqsdtitrvevttsdkvvlrcalflrshdgsdsdsdsdlpplatvilfhgnachwwdcaslarafyarrcnvlmvsyrgygtcdgspsekglredaqaaldyaladqqlsqvpivvyghslggavaidlvsrnptkvfaliventflsipsivrgwavlrhfawvihqkwdseskissipgtlpllmlsgqmdpvvpeahmkklwelrspgdldtfksfpsgghepsaaephywntiekfltivlktqksatsps	299	7	2.34114	ARMOST_15160	3.13242	2.83488	2.32359
NA	NA	NA	mffrslsllsliaftiaeglgdgnalqdafdamdgtfdnirgalsvfstnvdvphatavmdginaleremkdavvlipdhldgkwvcdtlnhglpiaggfwdglaarkddfktvgltadiclllktlvsdryvfdskffpaapasskvcieqyyeaigaksdkvfkvfckn	171	4	2.33918	ARMOST_19506	0	0.113917	0
NA	NA	NA	mrfsvaaliplpalavpalstsvqarddsyggveykgkdrhndggskdynygnkdhgrkdctwepvfehkkdfkgwnkgkytpyehkevdkitfeidkrissflslsptsclqnaspsarrmtsatparvrlmflpltrslshifivyskdksddkfvcelfveiidietweddcddgkdykdgkgrkdgkkddkddkdghkyydtscwnahyny	215	5	2.32558	ARMOST_01544	1.72935	1.89705	2.30925
NA	NA	NA	msifsaavilllncwsnptaksesndvkrivqcvntlqtfeqqwpfagrfwyvmtalvtcnltvgaasdaishlvsgvypkqrqpapwaelmgmpfpssnwvsssddayaqnfwvitedvfhdtlpldh	129	3	2.32558	ARMOST_04785	0.529688	1.07818	0.916051
NA	NA	NA	mlshrctlsllylatlascithsyfmikepregaqwsndavnvlswekgvwdgvthfdiemtrlsedgityiaynvpsqpysptslniyledvptgddyfmlfinsthgvmhclsakfsivnataasasssvtpdssiptvtgelggveggeragvwwggigsgssggcddgamvtyipflneacipwtlkisvvsrrvppiitadyrqkegdgll	216	5	2.31481	ARMOST_10529	0.689604	2.97975	3.05573	3.43743	10.8335	Metabolite	3.50368	11.3426	Myco
NA	NA	NA	mqafivtlvflfsfaqgavllreeslfsytatqatrtprdvfspgsndtqrpvlsvlksamlarssskrlapsrrqdvntsptpaptgpdspdttvhitnssdfailmprnsdkpvsssendaiaycssgsscaytlpdgfitaaevynnaegsyvqitgcmdpskmsmsskddggqfdvrypngaqctfggygasfieqticrsllpsvlrftersn	218	5	2.29358	ARMOST_01760	1.32842	1.58297	2.19929				1.22039	2.33009	Myco
NA	NA	NA	mlflllqccrllvlyhaiflarhvistthrwfleiqpnglniiplwskecfstgeaimvsllksdknllsttpdvlftmmsfaggllvgakllmmdknrieflgcgdalfeqsiralgdasvspdhaagrcsvlmnamhtswmgrrkglepektylgapsesmgtnlflgpesegvgpdgqstnmdmfqdlefwstffggemraetmasfsqdnsggmyn	220	5	2.27273	ARMOST_03008	5.72374	5.81858	5.80855
NA	NA	NA	mwcviispsiafsvflaqhteyrciltlsrlntyhenkalrqndldiliidhlptqaltaqpilnedrplldiftnrtkhdyngrqsr	88	2	2.27273	ARMOST_17996	0.407111	0.258421	0.0434401
NA	NA	NA	mqrtflailslllatstmcagepdqvplqdaalgdvevvathvvddlntstkaseqfgvtttptpsfyrgftqcncdgdiytkgnlnfaimkgamatpiptlytndpngyaprtphlfrdgenqfegkwknpacsrtgangktnlveyainntpgtngykfdrvvyttwnvgkdqpm	177	4	2.25989	ARMOST_11423	0	0	0.332473
IPR014756|IPR003172|IPR033917	Immunoglobulin E-set|MD-2-related lipid-recognition domain|ML domain, phosphatidylinositol/phosphatidylglycerol transfer protein	NA	mfrrstllslflvaaaatsvlgnldtqvslqggeeahtseswdyddcglptdviqlesikinpdppkpgqdltvivkgyvqerieegayadvtvklglikllqksfdlceearnanasiscpvepgsytvkqtvslpkeippskftvdilgytvddddlvclrmkidfmkrpffklw	177	4	2.25989	ARMOST_09018	8.14319	8.30165	8.27524
NA	NA	NA	mrfssllitvaaailvrgadndtivgnstvslnateiqilanitanltaeeyygaaippwdddgtpgwyygdypeylgnltlpwlkdgmvcwyldlsksgywcpdpessddgykeqfsnctgavegsdyltyglvdttartcatasldvssliassfapvfihgltllytayhdvngkggsplltcslfskshtisdatnlggqtqpdgsvdyitdsagyyks	223	5	2.24215	ARMOST_05567	0.456495	0.505582	0.713074
IPR021851	Protein of unknown function DUF3455	NA	mlafvllalssilpalampspnvhdfaprhsrscdlsrarlifpngsaiaspsgppsfiglgigtqnytctadgvytnvgavatlfdisclvgtplfghiqdlaidawksirnsqsvppelgldffvlgdhffitnpitgsgispkwdftkslhnseafvvgarsggmpaptgssdidwlvldrvlgslatqifrvdtrdgqppatctpgsapitvkytakyce	224	5	2.23214	ARMOST_01798	0.607217	0.364181	0.650598
IPR029058|IPR001563	Alpha/Beta hydrolase fold|Peptidase S10, serine carboxypeptidase	NA	mlvyllsifslfcssfatqtffalnksptkdpnyelgglfthskslsllshdhfeildhplypkhsvrikktdfcdetvsaytgyidiearhlffyffesrsdpdkddvifwtnggpgcssslglfmelgpcrvldsdgakyhpeswntnaniffidqpigvgfsyaeygetvstseeaa	180	4	2.22222	ARMOST_15388	3.02641	2.22271	1.72058				-1.66198	0.316005	Control
NA	NA	NA	mlfrplslalpialavanplagqskftalqtalmgttstfyaiyqdlndfainvdsahamavynntatldrqiidvgkvvpehvmsdvdgkwlcdvcargtpmvleimdkfiarkdgfqcvdlvgdvgsllrkyftggipvgqkllhvtpassrmcvadnnnmtrqaisravstfydhse	180	4	2.22222	ARMOST_19532	0.0804934	0	0
NA	NA	NA	mrsssigyllatlslraaawqsletyiaavnkfgldfvnpapiveqgnastlsdnvvgridittkylyglflegasanttqligtpittvpqalvveqpivfvsfitnllfstvnltlplqidvilrfddenmlvtsydatlrrwsefwdyyipllvpkaaeelmaanttgvdygnstdiivhraaadictvaqtyclgenqqyesydqcvhfvtketgfcryvhknmvkyrpdihcphvgptggdyciprnytdivlnppfnesliaytasq	273	6	2.1978	ARMOST_11172	7.22322	8.34966	8.69668	1.13152	2.1909	Metabolite	1.45403	2.73972	Myco
IPR021851	Protein of unknown function DUF3455	NA	mftstlialslifpafgapyhhqpgnscdvsqaklvlppgvnlpppskpltyitvgvgtqnytcseagtytsvgavasifdisclygtpsfdsiqdtvlaaweksphdisheltllgehffitnpitgtgispkwdftattgnpeafvvangtasspaptgsqdvawlslnkvlgkladevyrtdtragqppasctpgsepitvkysakywffggcfgveqnanifahydwk	232	5	2.15517	ARMOST_01790	1.82258	5.34021	7.85834	3.96034	15.5661	Metabolite	6.4807	89.3069	Myco
IPR021765	Mycotoxin biosynthesis protein UstYa-like	NA	mlalgtfilalsvatfvrtisitireslpsekayyndfpehwpldlpdvlmtmeesshygisgldsheewattatygfgylrlgqkqrrfalsmwhqlhclrlmrtaldgdydqgvrghmqhcltylrqmilcnpdltlepadvltrnyeikrtgathvckdwskvynamgrnyndtrlrvmqdksq	187	4	2.13904	ARMOST_19218	1.33255	1.55467	1.16004
IPR008972|IPR001434	Cupredoxin|Domain of unknown function DUF11	NA	mhflsifstalvfapvvmgidfavqvgpnnafsfspteifpaigdtvtftfltrnhsattttftdpcpppaggvgpgafdsgfidavsqpgstftttildtephfvscsqaagahcrlgmtmsinptaeqtqeqfntnavns	142	3	2.11268	ARMOST_02583	1.7306	3.63955	3.52247	2.30457	4.9402	Metabolite	2.15946	4.46749	Myco
NA	NA	NA	mavrsvicfvismigafqfhtpaeflkptgrigshagngcvssakayllhiygdmtvqseslsprreitpmmceayldalkdsnelphlmdlaatantseqplqyppgpvsmrvgadklrdsrrstnegisaqplaqpagll	142	3	2.11268	ARMOST_07177	0.114448	0.253079	0.583947				2.44761	5.45513	Myco
IPR008972	Cupredoxin	NA	mrllsilsaaliaaplvmgvnwtvqvgasngftftpneihpaigdtvtftyltrnhsattttftspcppppggvgpngfdsgfldavsapgstftttildtaphwvscmqaggahcrlgmtlainptadqteaqfmtnains	142	3	2.11268	ARMOST_02642	3.35477	2.67152	3.17145
NA	NA	NA	mkffvvsasllsilpglhaltintpsgvtecepsalswsdgtapyyltiypggvttgstlesfaatndtsytwtcditagtsltfaikdstgsiaytdavtvqdgsssscasvtgssatstagssgstttaagtaattsattsktgstgttsaaasgsntssssstttsasssairnsvtygvagfcgllaallf	195	4	2.05128	ARMOST_03405	2.61892	6.87252	7.24312				4.85229	28.8857	Myco
IPR008972	Cupredoxin	NA	misslfalallpavlatygstynvtvgangklaydpeyvyaepgdvvnfifnpknhtvtqsafetpcvlldgginsgfvpvaadqkylpvfqvkvvdkdpvwfhceqtghcgagmvfainpppdtfekfealakatggplppppptmsttsnyakptysapvdhkiivgvdgklaygppnitaaigdtvtfefqpknhtvtqsnfanpcvplktstgtvgffsgfmpvspnatyfptfqitvndtnpiwgycsqtvpvshcgsgmvfsinanesgpntfeafqalaiatnntsh	294	6	2.04082	ARMOST_02562	2.15228	5.31749	5.35742	3.49615	11.2835	Metabolite	3.52229	11.4899	Myco
IPR008922|IPR002227	Uncharacterised domain, di-copper centre|Tyrosinase copper-binding domain	NA	mshwlilgssilpaclrdtcaqrvrmpywneppdagafnesalvsefggegfkennyavvngpfanitlhlgpgmantphlltrecnwwnstrvgqafvdavnarttfagfqnllfatihrgghnavggdlwwkwqgdnetrifdlegagyetqaepktgfvetseatvlhmfdvlpngtvgqvldtqgdylcytyi	197	4	2.03046	ARMOST_00232	0.560128	0.379919	0.480086
IPR029058|IPR002921	Alpha/Beta hydrolase fold|Fungal lipase-like domain	NA	mvtltfvllvlfsfsrislavptslharqgitvlstaeitafkpytffasagycepdttlawdcgsncqansdfepvasggdggdvqfwyvgyspslstvivshqgtdpsqiealltdgdfalspldsglfpgissdilvhsgfrdaqarsaedilhvvttalsehntnsvtlvghslgaalslldavylplhldasytmvgyglprvgnqefadyldaslagkishvnnkqdpvpilpgmalgfhqpsgevhidsdnnwnscpgqdnpekgctvgdvssilvgdlndhdgpydgvemgc	300	6	2	ARMOST_17207	4.42602	2.63213	2.91966	-1.97756	0.253919	Control	-1.6591	0.316637	Control
NA	NA	NA	mfarisllalpllasasvipvvlprndieqgpslypvicpnappipviargdsfvitdrqipafpappaipviprparlcmiagrqvitgspvispglpr	100	2	2	ARMOST_17928	0.905506	1.18971	0.898805
IPR043170|IPR037218|IPR004327	Phosphotyrosyl phosphatase activator, C-terminal lid domain|PTPA superfamily|Phosphotyrosyl phosphatase activator, PTPA	NA	mrmdygtghetsfalflccltlvrflqptpeeerdlvfcvflrylllcwrlqdvymlepagshgvwglddssflgyifgsgqlrdqteipvsavlhpplpptnlyfmsimrildvkrgpfhehssqlysiaksvpnwgkvntglfkmyeaevlgkrvvvqhlplggilewnrpsvptppisplenssssasyypvqapwlrslsgaagqsnhstfssacstvstrrpgdpyalaglsapqepspmetsyqkr	252	5	1.98413	ARMOST_02736	3.97268	3.99827	3.68535
IPR000757|IPR013320	Glycoside hydrolase family 16|Concanavalin A-like lectin/glucanase domain superfamily	GH16	mfilslyglllvltygwtaeasgdtscqpfhttfpsgsvsntgsdslfralsppetyetgddglamyllkpegpvkrtgnvndkigqgatinstelcvhgklsfevtaptisgvvtaiiligsdsfdeidvellggdpthwstnvfvflpgekepvynkynsvervdgsiaqkhtyfidynsdrivwgidekvvrtltkeqagerypshclriqcgiwdasehegtsewargpidwseqpekipayvhsmtlec	254	5	1.9685	ARMOST_06791	0.40406	0.125627	0.230696
IPR014044|IPR018244|IPR001283|IPR035940|IPR034120	CAP domain|Allergen V5/Tpx-1-related, conserved site|Cysteine-rich secretory protein-related|CAP superfamily|Pry1-like, SCP domain	NA	mqfqasliaavtlavlasasthprdwevldvdtesylpesgqitfaplsfdgefdfdmdedtvdsgiledwktsvvrqhntyraqygaapltwsdalypgtsqwasqckfqhsngqgkygenlaagtgasygfsnglkswmdeaskydynhpgfssatghftqvvwksskqvacaianckggtifqqpskyvvcrysppgnfagrfa	207	4	1.93237	ARMOST_08362	5.5026	10.8116	11.0949	5.33997	40.5033	Metabolite	5.604	48.6377	Myco
NA	NA	NA	mfsrilillplvalalafadplapsggiaalqqdfnatdeivgifqkaytnlksdpdlphaarfaaaakdikaeiqnaipechktivtnadghlkpyctpapsq	104	2	1.92308	ARMOST_19536	0.0824228	0.0390007	0.12986
IPR005103	Glycoside hydrolase, family 61	AA9	mlftlataasliasaaahatwqefwigdvdagsscvrlpvsnspvtdvtsddiacnagatvsaagdavtvemhqqpndrscaneaiggnhygpvivymaavddattavgseaawfkvsesglvsnnpdyfgnqvlndncghytfniptdiapgnyllraetialhvasgkngaqfymscyqinvsgsgtatpdtvslpgaysaedpgiliniytqlntytvpgptlygtteaavattsyatsatwdtasppstvpttvptss	262	5	1.9084	ARMOST_01700	2.92179	2.65407	2.89837
IPR036908	RlpA-like domain superfamily	EXPN	mlffakvillffasavyagsmhdgglkrhahlksrlasqslearsesveayygfqarnstitacgvyfndtdyiiglssdyvtadytdncgrsvtvyltddssssidvtvgdscesdaylsvaafealagsldagvlnitwsfiddatatvssasteassv	161	3	1.86335	ARMOST_11949	1.87808	6.72674	6.95382	5.30272	39.471	Metabolite	5.50988	45.5657	Myco
NA	NA	NA	mnmqlaflgllafwagvtrahfrllyppprgvfvsdnepnfcgkypvssifetrlifiqvviptrtghtgftvgvllstaqnptsfdnftsngeqqlvrpwareanggtfciplplnstgitgvqdganvtiqivldgsdgslyqcadltlsssyeipsnvtcsntttttsttssvsstttsaasqstdssalgmsispiytavtvlaaailtfi	215	4	1.86047	ARMOST_09271	0.311114	2.08215	1.27013	3.65982	12.6391	Metabolite	2.42585	5.37347	Myco
NA	NA	NA	mqpisisfltialslaaasampavensngivarlatptktgsggsstgdtklgpggdsdssmdssqttltctckpkkglggsgsgldptpmrrrtkgsssssdsgdtfgsggkgaeggkqkytcecqpgsrlgsesplgdessggdsslsggssslggdpsslggdssslggdssslggdssstgsdpssdgldststdeeepmgdgastgdqem	215	4	1.86047	ARMOST_15814	2.11496	1.38689	1.54925
IPR017853|IPR024655	Glycoside hydrolase superfamily|Uncharacterised protein family, glycosyl hydrolase catalytic domain	GH128	mlstlslialfvsavnagkrglawpyynspldpgrfntgngkvvaiydwetyappstngngglgfvgmqrcldcdsspisqlasrhaaqgwatvftlnepdisgisasdaaswyityinplaikkafpavtsssssgqgldwlaqmisacagrcyadyvnlhwygtsfsefqsyvqnararfpsytivisefaltnpsggasaqasffsqafswldsqdyvtlyfpfvatspsllssndasavssvgtgsclynndgslstlgnlmlna	269	5	1.85874	ARMOST_17020	7.53331	10.4222	9.76555	2.89553	7.44119	Metabolite	2.21641	4.64736	Myco
IPR043708	Repeat of unknown function DUF5648	NA	mpphfitfvalgvvsatqnhtcpknrqylssedtteglnhfyttsaaeienaimqysegdtalvfgiqapgtvplyrafqprgadhfyttddnernnavknlgyndedvvgyiypsevccsvplyrmynprlhdhfytankkntatqtlgyvtegiagyvipv	163	3	1.84049	ARMOST_07342	0.914131	1.20969	1.18184
NA	NA	NA	mlsylalaasffalssaqqfgpyyslgatssyiieatttltpskvpspaadrlalwpgmgtdggglyqsivlaiaspesecggstgqwcafasvyngtqqsgdsvpidantpvtisykynestesytqkvtvngevistittsdgkatgwgtavecqddacngtstthtytnttivlaaadssfgstlsvnlvtaselasddnitwtvesisvpeysw	218	4	1.83486	ARMOST_20679	2.23393	3.10056	3.82995	1.03183	2.04461	Metabolite	1.81535	3.51945	Myco
NA	NA	NA	mkltlpitmlcalvtsvlatpihiprdtvtwdvsnpptditnpigsiklrkdgitfltlasgfdillgeyevtvpyvaesseyilvlmrdsgnwspefairggpsqcpv	109	2	1.83486	ARMOST_07470	0.158562	0.0769451	0.092345
NA	NA	NA	mayrrlqpsilllraaiphviwgqdagefyfdgpfecydeldlqillppskiqeaanllapsyiamtckeidddrmtvpkgysredytiafrdrpndftrlklsaqpdtdsdddsdtnsdddsdtysdpayvllisntvfdyplhdvvqvplphcpelpfpsapaiirlmpvhirkwmsagysrqsltfilackailesaihfyfgeeldehydncdqlptslkemisglnererlyvyghfligvaggssgdsdsdadsldghepgtqlrrarl	275	5	1.81818	ARMOST_12445	1.82647	2.10784	4.57918				3.13221	8.76776	Myco
IPR036908|IPR009009	RlpA-like domain superfamily|RlpA-like protein, double-psi beta-barrel domain	EXPN	mfssflvvltfislvsalasphmshavhrhrslsariaapvaeplvgaqpvlpkrtrsrrqarransgrckassvaqasstslaqqasstapstsatpestsaapatsftpvstavrehpssssssssssssssvaqetqpaatptpapqttattssaqatstsgssggsgsdthtgeitfyetglgscgetstdsdhivalsqilydqytpagnannnslcgkyihieyggkstdvkvvdrctgcaeydldlspaafddlaseslgrlqgatwsfts	278	5	1.79856	ARMOST_09015	7.75261	8.40921	9.06572				1.29314	2.45061	Myco
IPR043708	Repeat of unknown function DUF5648	NA	mkglaqtcilalislgvvsatentcptdmaiplhrafnkehsdhfyttkatvasgwklegdaariydfqapdtvlfyrmysptavdhfyttdeaqrnnainnlgfndegiagyiypstsqlcgsvpfyrmyqptthdhfyttnaaerdnaiknggyqeehiagyvlpi	168	3	1.78571	ARMOST_14815	1.15069	1.07582	0.68369
IPR002921|IPR029058	Fungal lipase-like domain|Alpha/Beta hydrolase fold	NA	mfwsasllalpllsasalpsssiqprcavsndtyddlvyylqyassayldecaspngntlvrrydnettdtqaflarddtkgeivivlrgsstvrdlatdgdiplvdlsiqgvnapagtqvhhgfhtawnsiagdvitsiqselashpnytlatsghslggalsslagltlqqnfpdvplkmytfgqprtgnptyayfvdtqlgsnifrgvhgsdgvptmisedlgyqhhgveyfqyedppsaettkactgnedptcsasipssginmyhliyynitvgtafcd	284	5	1.76056	ARMOST_07446	4.48106	4.21433	4.49396
IPR024079|IPR008754	Metallopeptidase, catalytic domain superfamily|Peptidase M43, pregnancy-associated plasma-A	NA	mfgllavavlsassavatrlalngtgrvcgtyisdelrataeahflenkvsasnqfkaqatiinvywhaiakdnttsggylpasqitdsisvmnadyastgiswvlagtdhtinsdwfsnvgpdssqqtamkaalrvggendlnvytvgftsgagagllgystfpysydgapqddgvvilfssvpggsttnynqgrtltheaghwvglyhtfqggctgdgdfvddtppeasaafgcptgrdtcsgggvdaihnymdytydscmnqftpgqaarmadqiltyrnitv	286	5	1.74825	ARMOST_05523	8.67867	5.57522	5.35649	-3.13014	0.114218	Control	-3.37686	0.096264	Control
IPR006094|IPR036318|IPR016166	FAD linked oxidase, N-terminal|FAD-binding, type PCMH-like superfamily|FAD-binding domain, PCMH-type	NA	mlptaalllglagtvlgfnacqsiadevssasdvyypgsssyvadnehyatsssqaskcsvepgsaedvgiilgivgktktsfgvkggghatnqgfssttgvqiamtrfnevtydpttqtavigagniwddvyeilnaqgvnvlggrvtgvgvagftlgggmcdnhtstdas	172	3	1.74419	ARMOST_16637	2.55922	7.63508	7.49155	5.33915	40.4803	Metabolite	5.16916	35.9809	Myco
IPR043708	Repeat of unknown function DUF5648	NA	mkglllscaiaflslgivsatqdactpgqaipllrgysagshdhfyttsagemenavaqlsyssegdagrvfgsqasgtvplyrlyqpsvvdhfyttdgnernnavqnlgyndegitgyiypsalcgsvpfyrlynptvhdhfytananekntaaqtggyvdegiagyvlpv	172	3	1.74419	ARMOST_14816	0.2882	0.253053	0.10119
IPR008754|IPR024079	Peptidase M43, pregnancy-associated plasma-A|Metallopeptidase, catalytic domain superfamily	NA	mftrvalsllvgssavfgdpfvgsvkprqtisrcgtfisderilaaethfrnnkvlktqngsdasvdvqfhiiysdqteaggyvpdtqisdqinvlnaayansglsftlantsyinnadwfsnvgpdessqtemkqqlrqgdaatlnvytvgfesgsgagllgystfpsdyesapeddgvvilfsslpggstqnynegqtltheaghwvglyhtfqggcdgdgddvddtpaeespaegcptsrdtcsgdgvdpvhnymdysydscmteftdgqitrlqdqmrtyrgvaf	289	5	1.7301	ARMOST_11008	5.2328	1.9979	2.08212	-3.60737	0.082049	Control	-3.51151	0.087686	Control
IPR008754|IPR024079	Peptidase M43, pregnancy-associated plasma-A|Metallopeptidase, catalytic domain superfamily	NA	mvssatlhltlalsvtavftstlvtaqrtcasylnpadiiaaeaqflvdsalqgfdtanalsgrasapinvyfhvvsqnatignvsdaqikdqmkvlnsafsdtglsyvlagttrtinsdwfnnagpddsqqtamkkalrhggkvdlniytvgftssdtagllgystfpweyssaptddgvvvlfsslpggsiknyhlghtvshevghwvglyhtfeggcsgsgdyvsdtpaeaspatgcpsgrdtctgssgvdpihnymdysydscmteftagqatrmrmqvqtyrgiti	291	5	1.71821	ARMOST_15122	0.215251	0.224934	0.324228
IPR005103	Glycoside hydrolase, family 61	AA9	mkpsfflpffaasyvaahgyvqkvtidgteytgpavasgstdgitreistqdpikgaknsdltcgpgalaaskvasvnpgssisflwtgasgspwphnvgpmmtyltncgdqscaeynpkgtewfkieeagktdgtwaqaalmngaaaevtipsnlaagnyiirheiialhnaqaeggaefyasctqlqvggsgtgtpsssdlvqlpgaysdtdpgilidvysdsqndsytfpgpavvefggggtsssskgicrlkkhtatnvtatltrrkavirhvarflrgldfsfrkh	291	5	1.71821	ARMOST_12647	5.59561	5.13696	4.82374
IPR036908	RlpA-like domain superfamily	EXPN	mrfpsltmicstalffllldvcyahpsprpheerlgpwqrhaardmrrrssfhvggsnegqlqkrgsftyyevglgacggtnsasdyvvalnaaatmgrwlsllrkrndhhqracpgcgsgdldfsqglfqhfadtsvgvlsgsfafgsaatttsqtptttqqpttsststytppsttstsqytptstssstpppttstsstsstssttssssssssstqsatsttsssssfsysssssssssssssttssapltsttttssdsysglqvleqinsfviqlgelavvgakql	292	5	1.71233	ARMOST_09082	7.10841	6.23667	6.90509
IPR008922	Uncharacterised domain, di-copper centre	NA	mhavlsklsmlilaavqlpralaapgasrqstctdpairvewntltedekaayfaaelcllqlpaqtdipyvvsryddlvgthqqqsdladnndfwhvtgqikesdlrenqdtlylgglgvsiplvkettsesvrevldwptarcvkrqtnepirskahnvqvdtrsqalntpnps	176	3	1.70455	ARMOST_14507	0.190749	0.359052	0.230696
NA	NA	NA	mlslslvalalsvvvkadswgaayslgptssaiieasttftpgtpptspkdalflwigisnstsgliqagvdqladnkaycgasstqwcatasyfgvvngattqlngdltpldgdqsikihykladdnltwdqtvtldgtvistlqsydgpllnggfgtgtecqsdctgstsvqkytdttivlqsadpnfsstlgkgtgvvasdmvtadggktwtiasiqipamfnenpkasggneefi	239	4	1.67364	ARMOST_07471	0.183613	0.0769451	0
NA	NA	NA	mkflsvlalcaiaftavsaapaetnarrmaeglppmkpralyerednfrfrprpsfhpfh	60	1	1.66667	ARMOST_19197	0.742529	1.41392	3.06208				3.41606	10.6742	Myco
IPR008972	Cupredoxin	NA	mhclttlvalalpllavaqnttiqvggtatepggifqfnpanvtasvgdvitfefsgapgnhsitqsslanpctplsggfdsgwvfipgpgtpapqwnltvtnasspiwfyckqlvpsphckagmigainapttgsasfdtfisnaeafsgtpgqevgalvgqdasasaapgpipsgvtlfgspaasatatapaagssgsgsgssstspsgsasgagtssaalnlrasgfwagvamimgvala	243	4	1.64609	ARMOST_09962	2.57245	1.95358	1.8789
IPR002509|IPR011330	NodB homology domain|Glycoside hydrolase/deacetylase, beta/alpha-barrel	CE4	mlssafftiafavttfshptkrqtggvitsctvpntaaitfddgpyiysdqivgtldannvkatffvngnnygciygdaqvqaiknayskghqisshtwahkdlatltlsevddevtrvdkalesilgvktafmrppygsysdtvlqvanahnqsviiwdfdsgdsagvsaaqsdaqydaiaashpntiltlnhetykstattvlphaikvlqgagynlvtvaeclglppylsigkagtkdatwtc	246	4	1.62602	ARMOST_08387	2.87062	2.81862	3.03892
IPR005103	Glycoside hydrolase, family 61	AA9	mfasivslaialtqitqaaahggvlgykiansyyngflayntpvgqssiqrewdsynpitnpvdpslscningavlalqksatvpagssvtaywnqwphtigpvmvymakcpstcssattsslewfkidqaglisgtldgglwgmgelvannnswtstipaslapgeyfirhellaihtpdqpqfypecaqliltgsgtaspsgsylvqfpgaysasdpsvtidiytnanqvatnytipgpavwqg	246	4	1.62602	ARMOST_00339	0.636135	0.429011	0.369853
IPR005103	Glycoside hydrolase, family 61	AA9	milsvfllaaatatgvsahgyvpllkigntyipgwdiskdpyttpqplrvvrgtkldsgyiadvtsnditcsignsalppgpisanitagqllrvmwntwplghygpvlnymakcdtdncstfkgdtgspwfkiqqsvfengewasdtlaknnytydvtipkniksgsyllrhenlalhggaslggaqfypvciqltvsgggslapsglsfpgtytatdpgilfnvylgdasneayvppggdvypgln	248	4	1.6129	ARMOST_14117	1.30168	1.20425	0.963231
NA	NA	NA	marffitllsvalmacffqvgaaplhsrqigdiacnaarlktvsslaatksavgkidtsnstaaatavtdaqtgldsasagiktiaaslltgqtapadardqvgsgllaaqtalngittqvvsl	124	2	1.6129	ARMOST_04429	0.425343	0.224987	0.299929
IPR011330|IPR002509	Glycoside hydrolase/deacetylase, beta/alpha-barrel|NodB homology domain	CE4	mlssafltialataafshptkrqtggvitsctvpntaaltfddgpyiysqnivdildakgvkgtffvngnnygciygdteraalqnayskghqiashtwahkdlatlttdqveseftltdtalekilgikvafmrppygsyndgvlqvaaaqnqsviiwdfdsgdsvgetaansekdydtlvakhpstiltlnhetvqttsttvlphalddllgagynlvtvaeclglspylsvaapsaqdvrvsprsilvdc	253	4	1.58103	ARMOST_17504	0.767585	0.889527	0.520481
NA	NA	NA	mffraftallaatavassplaardagpkctivvtpkdasyavgaanqltygflyrfgqstypegtsvisislaygpsvssngdgtyttitaitatsltsdqiatiieeqwpetwvwgdsnpgydwymnstc	131	2	1.52672	ARMOST_18644	0.429774	0.359218	0.379221
IPR002594|IPR013319|IPR013320	Glycoside hydrolase family 12|Glycoside hydrolase family 11/12|Concanavalin A-like lectin/glucanase domain superfamily	GH12	mfslsiltafvclvpfisaapselqkrvdtstycgqydsvntgtytlyldqwgkanansgsacasvtstsgtniawtttwtwsggsgiksytnvnantglnvklsainsikagclhlsawtwtqttsgtvvadiaydlftsstsggsneyeimiwldninagpisytygsdgsatpivssvtiagytwdlyygsngsnyvysfltsdesaiksfsgdlmdffdyltskqglstsqylttaqggteatsgsatltssafsivia	263	4	1.52091	ARMOST_12600	4.03626	6.24917	6.02539	2.28362	4.86899	Metabolite	2.03024	4.08472	Myco
NA	NA	NA	msfisfasvivlvifsrhpfsqyrlpssssttllflvhrqvasfsnrspccahrphdpsrdliplenlanqygttdpdklvrlqrlllqralipeagsdylsqtstplnpsdsiahrdrvqvekssldwrlsw	133	2	1.50376	ARMOST_00027	0.307854	0.621029	0.627706
NA	NA	NA	mfahisvcallalpllaraaaipvvvprdddtvitsrqtipgvpalpipisgipalpapaappaapavpaltfpiptlpspipappappaipalptfpiptlpvpfpalpalpafpvfppiptftlpvvtpvvareepemtilpypfppalptgapivycrraltapsaitsgqpevtilpfpfpvpstvphapgpvvhcg	201	3	1.49254	ARMOST_11469	2.27035	2.55442	3.03068
NA	NA	NA	mfstlltlalvlapvfngvladftvwapstvaqcevfsfawdstafpidaalvnpqdpcgdflqdygsnnwgnslnvtaavpagtsiqlslvdnndneawsgvitvtgssdasclgassssgasatasstsstasgttlvvapgsdakasstsasssatsagpsapvgavgsgpgsnsasrqiaaplmilgatftglllsl	201	3	1.49254	ARMOST_13067	7.11678	7.14566	7.77657
IPR024655|IPR017853	Uncharacterised protein family, glycosyl hydrolase catalytic domain|Glycoside hydrolase superfamily	GH128	mlstlsfialfvsavqagkrglawpyynapldpgkfntgngkvvaiydwetyappstngngglgfigmqrcmdcdsspiaqlasrhaaqgwatvfslnepdingisasdaaawyityinplsikkafpavtsstssgqgldwlakmisacagqcyadyinlhwygssfsdfqshvqtahakfpsytivitefaltnpsggaaaqasffsqafswldsqnyvtlyfpfvatspslmssadggavsyvgtgsslynndgslstigklmlsq	269	4	1.48699	ARMOST_19254	2.06421	2.02893	3.15239				1.28876	2.44318	Myco
NA	NA	NA	mlslplvllslhalavysapaldnddvavlrrggmihgltlrreeyhqlqkravsicdvpardasnsdctkrypstltkrmgssktkttrpglknsgsneklssspsqysdhtdssqerqelkddkemeeyekqqaggnhcdhlvelqtvdailrqycttpgistasateirdylnnpaknlylirgdvnlakgaatkqallrardhnrpltytskfdkvtwsgvvqylkakesvaeanaaqiksdsgltedvntkihaiykdalavaeamsdkl	275	4	1.45455	ARMOST_01923	3.91655	3.66123	2.91966				-1.11658	0.461186	Control
IPR008972	Cupredoxin	NA	mffilfavlvsavfvsaadhvvtvgdggalafnptsvtalegdtvtfsfraknhsatqstfaapcnksgidsgfvpipanstlfgqwtftvdnasaplwffcaqtghceagmvfavnptqeksfqsflanaqgngtagsstgvsstmaasgvvssasagasaavsstaastsaasstanantasngaapslrihrivftlvalvfgvll	209	3	1.43541	ARMOST_03980	6.50665	6.08769	6.9625
IPR004240	Nonaspanin (TM9SF)	NA	mrtvlalaalsfswanafylpgaaphdyhrgdqvnlfvnaltpmlagyddaklkslinydyynpkfrfcepeggpvkqpeslgsilfgdrifnspydirmlenngtcqtlclvddvtaddakfindriredyalnwlidglpaaemkvdlrngdlffdmgfnlgnddepyfdtpalnnhyeivlrqvhdysngnmmlnagpvitslarmitv	212	3	1.41509	ARMOST_00950	3.54349	3.61498	3.70961
NA	NA	NA	mlvesaslysvvlvvllvlearneltgiyvedlaiamrgimptilvgrvaagharpddswsessttlslrfrnqsssqndsqgsvgsrqdtfspvrpdieegledsedstdvrvegaaptvstydcyahivetsdsvdcsvv	142	2	1.40845	ARMOST_17420	2.89465	2.71465	2.49661
NA	NA	NA	mklmnsslltafsgviampfshlvknlpgdiahiavdkaeghylalkrdgtisysspmisnivllasapnfrlakpnpvipgwntivgyvnnqwgggsrnidtspaavcitddvvelsypgnpvcqtyatstegslvdtdgqvqiavqqgfnsdtwytfssastvgvsgtlsveigipeiagvtaelsastditdessfitlapayrteqlrcfl	215	3	1.39535	ARMOST_20126	0.0417999	0	0.0434401
IPR033123|IPR013319|IPR000254|IPR018208|IPR001137|IPR035971|IPR013320	Glycosyl hydrolases family 11 (GH11) domain|Glycoside hydrolase family 11/12|Cellulose-binding domain, fungal|Glycoside hydrolase family 11, active site 1|Glycoside hydrolase family 11|Cellulose-binding domain superfamily|Concanavalin A-like lectin/glucanase domain superfamily	CBM1, GH11	mvritslvlasftfvgalalpgnytelvsragtpsstgtnggyyysfwtdgsgdvtytneaggeyavqwsgnagnfvagkgwnpgsaqaitysgtfspdgngylsvygwttnplieyyivesfgtynpstgtqllgtvtsdggsyniyqtqrvnqpsidgtatfnqywsvrnshrtsgtvttgnhfnawaslgmtlgqhnyqivategyessgssditvgsggtgaapttaaptttqapptttspqapaatqakygqcggtgwtgatacasgstctavdapwyyqcl	287	4	1.39373	ARMOST_12023	0.154899	0.119827	0.264821
NA	NA	NA	masfhllsaliavleaiisnikpvdfvrsalpfgtspqraevrlnrevlkgdlpyaigrakkalsrqspdci	72	1	1.38889	ARMOST_17590	0.110711	0	0.141728
IPR036908	RlpA-like domain superfamily	EXPN	mffhiplvtlalslaafavphdnihaqrhngvakrargdlnnfvkrydnarwtfydvglgacgtnsvssdfmvalnsqqygggypgpncfqtitmtyngktttatildecpgcpyggldlsrglfdffadesagviygtwnfgsgggaapssssstwvaptttsttpqwtpsstssssqwtpsttsttwtppttsssstssssssssssawsasssssssawsssssssvsssssdssstsassasvwsgyssnpiavptgtveqstsgpqnlyyivqavvnaagvlvegaqvit	295	4	1.35593	ARMOST_03561	7.54539	7.07511	7.50373
NA	NA	NA	mtkaailllslsflsfvlateifnhgvpsegyyspagnggsmltvvgqtfpdgqqepvnaiilgnsdqavlaqqstngglinyflslsfsgeclgqhtgnsqqvdlgdgnglrnesavmrynygdpsfgsctesvkggdhfrywvqngseansgavflaisyetssndnhdiiengynlgrdyvvgnisssevptltltgsskfsgtsssqgytyrtdimyvtgllqntsiginhnqsvsnngavnavdglvavfnvsitgtpgasdsssgsgssnlawpelsktwtillvlfiiccial	300	4	1.33333	ARMOST_11281	2.50857	2.14551	4.75164				2.44348	5.43952	Myco
NA	NA	NA	mlwlrfcissgivlkcfnwltpgytwssaltvsvyfskagskhpqraeragpmaiasrwplfdfqrlggtwnrrrlfsslltelgnvlineregrhldsdhteysiikdsfgkffrswhpsflpgygwlqenvhahvdvdemlghknadg	150	2	1.33333	ARMOST_18186	1.15072	1.27384	1.24339
IPR008972	Cupredoxin	NA	mrfsvviaaiasiasaanitvkvgensgltfdptslvisspslppsfadnpyflppsvtaavgdvvqfeflaknhtvtqstfavpcakmttptegvdsgyvpvangttafptwsftvnnasaplwfycaqtghcakgmvfainptanksfaafqaaamsstttssasgsaasgssstrssasgaasntastsasagaagassaangamgtayntvlamaafavggmll	228	3	1.31579	ARMOST_10984	9.05717	8.55164	9.3538
NA	NA	NA	mlsfflsfflpavlaspiacraaevdffnpllsggsmldksaglgeplnviisakststvldinsplgainyfralgfsiecfgqhlgtpqsanlgdgrgdvnetavirqdfnipilgtciesltggnhfrvfpqtgpaansgalflavskeedlseshniipdgynigrdelvaaavgehsylgqkyvtevtnltgllevgsaginhgiaidgivkmltvtatldlpffe	231	3	1.2987	ARMOST_00441	8.68083	7.76189	6.55209				-2.16317	0.223265	Control
NA	NA	NA	mvftivlmflmstslwvmdivdvlgplqavlvdsqgsfserfsdymyttqnnrviaqviiytfecnfdpmlyelped	77	1	1.2987	ARMOST_13131	0.116333	0.33819	0.47228
NA	NA	NA	mklatvfafvlaavganaspagkrlvcaeasrfgnlqvvpsdlqpgtdftvhvdfecaveyfgiiprytdfyievpsgnngheppillarrdftlpapplspaltftaqlphypvyfegasynialntiypvngtdgseilvqggvyapinvtss	155	2	1.29032	ARMOST_15005	5.68413	7.65605	8.96707	1.99287	3.98028	Metabolite	3.28593	9.75357	Myco
NA	NA	NA	mvkpvlvavaavvhvaaaldvfhrgvhpdldeqpfslrgqllldddtlaftpspsfssdlysfaqtlkelnldndrasyqvaldrsasweissvkfvrsrsirnlepplicaskcylaqpfaedlilhtsladsstpyaidyfvspipkdgscpktfwvdssragpinttislrprhfpplpelrtpppltpqgepvqppeeksffqkywmyiaavlialtlsggapeeegarrqa	236	3	1.27119	ARMOST_05115	4.53964	4.01351	4.43007
NA	NA	NA	mqfqvflvlffalvasvtsaptpgegnegnnelwqgpvddaldtapkpircqhlrsvttfklniekkqddeiyavpfvs	79	1	1.26582	ARMOST_08350	6.65385	9.0153	8.88288	2.3731	5.18055	Metabolite	2.22231	4.6664	Myco
NA	NA	NA	mlghlaislllflchfalsfpiesldqtpfsarrgdgetemlgwmdprigggrlldytspnygeplnviisgmsdpfvltdygfhyyaksigysdeclglhyghiheadlgdgdgrkseqflarqyyfpvwgtcweslagghhfrawkqngtdantgawflgaskeedssknhkivpngynlgrdwlveravagsrwkgrwwkaeltwrddlleagndgvnhgieqdgrvavltvirl	238	3	1.2605	ARMOST_11167	6.1305	6.10223	6.31293
IPR002594|IPR013319|IPR013320	Glycoside hydrolase family 12|Glycoside hydrolase family 11/12|Concanavalin A-like lectin/glucanase domain superfamily	GH12	mltssllvlsalaalascqtlsgqydcatsgqyslcqnlwgsksgvgsqtstlistsgnniswtttwnwqnnpnnvksyanvlsatskgqqlaaithapttwnwsylsessgiradvsydiwfgvapsgtaastsssyeimiwlsgvggiqpvgsqitsntavagytwnvwrgpnsnwqvisfvatseihnfnvdlkdffnylvaqqgvpstqyvqaiqagtepftgnaqlmttsysvsls	241	3	1.24481	ARMOST_01206	1.76724	1.48626	1.15079
NA	NA	NA	mlflllslsfvlwtlcvsalkisapdhalqnqsvtvkltfspsdppsffltklhidgspqvsrnvtnitgftantvvnitfhhtgtfqvlacnvsepknlnvsssqyflaksqrvqvqkpksgddkqhnghrgngssggsgstqtvnavplaspassntsl	161	2	1.24224	ARMOST_18408	1.48598	2.99748	2.60442	1.95848	3.88653	Metabolite	1.48401	2.79725	Myco
NA	NA	NA	mrllttssfliiwtlyfllgecrpygllehraprytkgnkitikvkstimvhpkikntnwaiaksskpvesgretmdqgipfdeevaaledidmkglrhedpmadnflsprtwtndygrsrrvpgmdaklknnieydsvkgfnplsavcdkkpsapgrlfrh	162	2	1.23457	ARMOST_05708	0.67334	0.149965	0.324228
IPR002509|IPR011330	NodB homology domain|Glycoside hydrolase/deacetylase, beta/alpha-barrel	CE4	mlssafltialaatalshptkrqvgsvitscsvprtaaitfddgpyiyseqiidildannakatffvngnnygciygdaevqaiknayskghqisshtwahkdlvtlsrnevdtefilvdkaletilgvktafmrppfgsysdtvlqvaaahnqsviiwdfdsgdsagasaaqsnsqydafvasrpntiltlnhetyessattvlphaiealqgagyklvtvaeclglppylsvgkagtkdvri	244	3	1.22951	ARMOST_13355	0.544932	0.839126	1.57724				2.05658	4.15998	Myco
IPR002509|IPR011330	NodB homology domain|Glycoside hydrolase/deacetylase, beta/alpha-barrel	CE4	mlssafltialavtalshptkrqtggvitsctvpntaaitlddgpyiyseqivstldannvkatffvngnnygciygdaqvqaiknayskghqisshtwahknlatltlsevddeftrvdkalesilgvktafmrppygsysdtvlqvakahnqsvivwdfdsgdsvgksaaqsdaqydalaashpntiltlnhetyestattvlphaievlqgagynlvtvaeclglpaylsvgeagakdvri	244	3	1.22951	ARMOST_08381	1.39742	0.934008	0.87564
IPR000772|IPR035992	Ricin B, lectin domain|Ricin B-like lectins	NA	mlcdkflvlsslflatlaqlplevasgdqsvkfvnkhsdssvrsytlgtenifvpfvavngseheewdvsktqggytienvatggfikaedkrlvttesdgdattfaistagegsyviklpyedlvwtvqdpvnyqgavmlspsvgsdaqlwyldkvdecyad	163	2	1.22699	ARMOST_16352	1.02736	1.06665	0.860111
NA	NA	NA	mrffsivgylldtlslravawnsietyinallefgedfidpapiveqgkvstladnvigrvdvttnfvgqelnieylyglflegskanttqiiptpvgftpqalvieqpvvfvsfivdaffktvnltlplqidaivrfddtnmtitsydatfrrwsqfwdyfipllvpkaaeelmaanttgvdysnstdiivhraaadicteaqtyclgenqqyesyeqcvqfltkevpfgaswsggenasglsy	245	3	1.22449	ARMOST_11169	1.71036	1.15463	1.94828
IPR002123|IPR000872	Phospholipid/glycerol acyltransferase|Tafazzin	NA	mspitvttigltckaflssglcavtvnglptlvealnsaqrengcgvvtvsnhistlddpvtwgilpakyylrsrmtrwtlgasdimftnpqntlvllypwteklnkgdwihlygegkvnqpstyqkdqdglailprfkwgvgriissttaiptvipmwitgfdtlmpegrsfpynftprigarlnitfgapipseeikraiehlretstadldvkirtevtaivhqavqalgrsvsgvslggttvp	247	3	1.21457	ARMOST_07213	3.87181	3.73541	3.95483
NA	NA	NA	milymisikiqaavalialgenarspldlalqnktfdplwpcsgnfadflgptrdertrtrhtpdsgtsphpsqgidlgyail	83	1	1.20482	ARMOST_07358	0.961519	2.75509	3.39069	2.58516	6.00081	Metabolite	3.25726	9.56163	Myco
IPR018466	Kre9/Knh1 family	NA	mlsfvlsiafvvalvradvvptapgpndvfnasspclikwnvdtdedwknmtiklmagsnddmqvvetvavgldgtdsaitpfswtcpsvapyshiyfyeftngndtggskwttrftiaspsgettppehssqpngdnipwgsgstsdsdtktgsrtydaqsdttaatstrmhklkatktaslldsssdikeptlglpskqtqetaavnpastqvpmscpgvqaminggqrlkslsrtilvvfaimsfm	249	3	1.20482	ARMOST_05449	2.4436	2.36459	3.24016
IPR017853|IPR024655	Glycoside hydrolase superfamily|Uncharacterised protein family, glycosyl hydrolase catalytic domain	GH128	mfvrflalfvvlplvlasnpkrglafdpagypediykasggscswvynwspsspnpsvsgiefvpmqwgtdglngflsrarsdsamnvlgfnepdygqqsnipvgtavqmwkadinplassgirlgspavtsadsglpwlsaflaqcsgctinflavhwygegaanlilylqkvhsmypnykiwvtefadtrtdagavlefmkqvvafmdatdwiekyawfaykrttsplasnmldgngnltplgqwyihg	251	3	1.19522	ARMOST_13780	1.86645	0.879094	2.4206
IPR043708	Repeat of unknown function DUF5648	NA	mkgllpvsaiaflflgivsgsqntdsaipllrgydgatqdhfyttsaaemenavtvlnyksegdaarvlssqaprtipfyrayhptvvdhfyttdvnernnaiqnlgyhdegvvgyiypsalcctiplyrlynptvydhfyttnanernvaaqtdgyvyegiagyvlpv	169	2	1.18343	ARMOST_14818	1.63438	1.65353	1.90524
IPR005103	Glycoside hydrolase, family 61	AA9	mrgplcftliatavtsvvahtrvygvwingvfqgdgrdvyirspptndpvkditssamacnvdnssvgttlsvvggdrhvaafmftfewyhdnrnddiiaashlgpiavyiaptasngagtvwtkifedvyngtwattrlisahgqhtviipdvpagdyllraeiaalheayslysqvpskgtqfymscaqirvtsesasgselsantafpgtytdstpgilwnvydqdpteyvapgpdvwsgasggsisqvgsa	255	3	1.17647	ARMOST_07097	1.62656	1.07514	0.986776
IPR013830|IPR036514	SGNH hydrolase-type esterase domain|SGNH hydrolase superfamily	CE12	mlalltglvfasyaiaapfsppevpslptsfvlvgdsttavasgwgngfcgdnttstpstlkpntpcintahsgattgsfvaggwwnitvnaikgevvkkrrtivtiqfghndarvgppesmgtnltamveevralgaepvlitslivrnfnangtindslqpwadetariarqqwtplldlhgtskeycekigpnaahrlnptatdnthlnllgkivfgrmvadllkgnldptllelpiidnpgltynnthgiasy	257	3	1.16732	ARMOST_13145	1.7011	0.667651	0.756093	-1.89014	0.269781	Control	-1.67124	0.313983	Control
IPR013830|IPR036514|IPR037459	SGNH hydrolase-type esterase domain|SGNH hydrolase superfamily|Rhamnogalacturonan acetylesterase RhgT-like	CE12	mwmilaalvlvfrvtasslhstavptsfiligdsttangttpnsggwgngfcgstntstpsslepdtpcintahngattgtfvadgfwnisvaaikgevakgrrtyatiqfghndmkiadpesmganltimvqeirdlgaepilitsltrrsfndngtiadtlqpwadetiliakqqgthlldlheasikyceaigpdaahrlnrlpddnthlnvngtivfgrmvadlmaasfpsfdlpiipnppltfnithgiasy	257	3	1.16732	ARMOST_13144	5.01645	1.59448	1.91947	-3.94369	0.0649877	Control	-3.51593	0.0874177	Control
NA	NA	NA	mlslirlaalagvlslsvqgavvldgrqlegpgpavhpsactdlttvssatdslpfptdgpvgtigsprivhpqvtkrakvfspplftpipigtgpvespgvggscttveanstgeagssftpgasavpvqlgkpiftepitsreftlegasatptastaptvdthavalrg	172	2	1.16279	ARMOST_18417	2.10084	3.29057	3.39936	1.41224	2.66151	Metabolite	1.51504	2.85807	Myco
IPR013320|IPR002594|IPR013319	Concanavalin A-like lectin/glucanase domain superfamily|Glycoside hydrolase family 12|Glycoside hydrolase family 11/12	GH12	mislsiisavlcfislvsaapsklqkrldisthcgqydsvntgiytlylnqwgkngatsgqscaavtstsgnnvawttswtwsgsgdgvksytninanngvnvklsainsiksswtwsqttsgtvtanvaydlftsssaggkneyeimiwldninakpisyhydatgaaiaivkslsiagykwdlyygnngsnyvysfltsdksavksfsgdlmdffeyltskqglstsqylitaqggteatqgsatlksstfslvis	258	3	1.16279	ARMOST_12601	2.61131	2.50222	2.52158
IPR043708	Repeat of unknown function DUF5648	NA	mkglllscaiaflslgvvsatedayppgqpvpllrgysalyhdhfytasaqemenaitlykynsegdaclvfdfqapgtvpfyrlmqpsvvdnfyttdenernnsvqnlgyvyvgitayiypssvsgsipfyrlynptvhdhfytvdanerstaartggyvdegiagyvfpv	172	2	1.16279	ARMOST_17636	1.2007	0.70016	1.19099
IPR000028|IPR036851	Chloroperoxidase|Chloroperoxidase-like superfamily	NA	mylsltfvaaffsavhatvdwklhewqapgasdlrgpcpglntlanhgflprdgknitikmvldaglegfnidpsililaakvgllttnapdsftlddlklhgtiehdaslsrsdfllgdnlhfnetiyttltqsnpgvdyfnatsagqvqkkrladdiianpgiintikeftvrtresalylsvmgdpvtgiapkkfvdiffreermpieegwtqpstlitgqtispiadiieetsewvdnggcpiirpgpnsdliscp	260	3	1.15385	ARMOST_12912	5.22157	4.32492	4.99864
NA	NA	NA	mafrtfalfslfswaaavanplasrdlpssieilrftadsitrdsavfwqqpiaasantvlndviafnsevqtaltqipatvmseedadstyrtfediyydtqdgfnalaiastyfvpfglvpticgltqsiqtglhtlvnetlaitpedyvspiqtlagpilskadsvvtyyc	174	2	1.14943	ARMOST_13406	0.730502	0.268968	0.362514
IPR001424|IPR036423|IPR018152	Superoxide dismutase, copper/zinc binding domain|Superoxide dismutase-like, copper/zinc binding domain superfamily|Superoxide dismutase, copper/zinc, binding site	NA	mfksillalavalpvlssdslvsqavsvmtgpgqvkgtvifqqssvdgpvhitgriegldpsalrgfhvhtsgnltggcdstgehwnpfntnhgglqdpkdqrhvgdlgnvktdangvatlditddimslngplsivgraivvhagtddlgkggtplslvngnsgarvscgvigls	176	2	1.13636	ARMOST_18287	1.21392	1.10698	1.93098
NA	NA	NA	mfspfvlvlalasvvlgsplwqrretrrddvslnnwggfqslsgfdnfngvdnfsgsqssqvvvvqeeqvvcqvqqieiiqqklvilkemarriiteqicevevqtivleqfsssissfgsdvlrqsgkqvgfdsniaskvsqlvnsdgslstsdlgfsgtilfssvqnrvsepah	176	2	1.13636	ARMOST_13015	2.2828	1.57193	1.98226
IPR036423|IPR018152|IPR001424	Superoxide dismutase-like, copper/zinc binding domain superfamily|Superoxide dismutase, copper/zinc, binding site|Superoxide dismutase, copper/zinc binding domain	NA	mmfkslllalavalpvwswdsyvseavvvlsgpssvngtvvfqqsssdgpvhvtgriqgldpsalrgfhvhtsgnltdgctsagahynpyntthgaptdpktarhvgdlgniqsdaygvavlnitdtiislngplsivgrsivvhtgtddlgrggtnvslttgnsgeraacgvigls	177	2	1.12994	ARMOST_18251	2.61069	3.72886	4.77314	1.26903	2.40999	Metabolite	2.35091	5.10145	Myco
NA	NA	NA	mqllawlstlvlflapnvysyvpawptnstqdaisyglnitdvstlhlqwytngsymetvsytlvgpnstgvsegalehfsessvnkdmlgtktpwiafiscdfnatnasqeidiftlardkgalsallysvystaciinpgysnaetsnypldvfstqsltssllvesqfrqigtpngtydsqmlndsagiiketlssgsvtspaflfatlkaydatgshsgtangeqssqtttigndsrssdalhrslpstfaaiacilfeglylh	268	3	1.1194	ARMOST_00167	2.24037	1.46922	0.856653	-1.06236	0.478848	Control	-2.23344	0.212651	Control
IPR001424|IPR018152|IPR036423	Superoxide dismutase, copper/zinc binding domain|Superoxide dismutase, copper/zinc, binding site|Superoxide dismutase-like, copper/zinc binding domain superfamily	NA	mfkllffafvvlpvssnnpqgshgfeatvvlrgstvngnvifrqdqsdgpvqirgriqgldpsalrgfhvhesgnltdgcisagahynpfntthgaptdsvnsrhvgdlgniqsdengvavldfgdgiikldgplsiigrsvvvhtgtddlgrggtalslttgnageraacgvieltgn	179	2	1.11732	ARMOST_18198	1.27018	0.827731	0.403583				-2.17542	0.221377	Control
IPR000757|IPR013320	Glycoside hydrolase family 16|Concanavalin A-like lectin/glucanase domain superfamily	GH16	mkllaafasallpyvlgkqtlssrqnscdtyvvsgisggftekvsvdftsvqsggnaanflsqhglsisdynvgstpiahdfvpgnvllgdgvlqlkvtsyggsgsvesaevvtddtftyasvrtvlkssttpgvcegnffylsdtqetdieiltsttltgneyvpagvwttnqataaggtettdnveftfdpsqdfheyridwsssattfyidgaqinkfsdnvpwesghwiwnawssgdpywsngpptadsiteirsielykgytsttsgtvcnv	277	3	1.08303	ARMOST_14905	2.4854	5.10951	4.96527				2.69372	6.46979	Myco
NA	NA	NA	masrlftvlatasalfgavfadltvtspsagiwwvaqstnviawscndspyseftilitnpdtsvlvsalaivaieqnydcskvltqqqvsmpaatgyvlqlanplnssqvyaasqpfeikalgaaypstsaavesatgslasasasasaasasasasgnaastlktsvgfglgaigailglvtv	185	2	1.08108	ARMOST_07845	7.71038	7.0789	8.05068
IPR043708	Repeat of unknown function DUF5648	NA	mkaflslfaaallslsaeaasvnlapearaanacpdpstgvpllrarrlddagtryyttnatymnqlangvwepegtagivfnhaalstvplyafyhaptasvpldwyyttsasdkatwdnnksytdrgiyaymfsnaacgglpfytlwdpvhqvhlftadeserksatsvnggyiemgvagyilplp	188	2	1.06383	ARMOST_01909	2.69315	3.59377	2.55171
NA	NA	NA	mqrlslffvavaglqgalgqsslyvpgfdaqalsvevagvadghttfiiqpapdatdsdgfvgtatlvegsdyasltyvapdpssaftvgyacsiasgvavcsgeaagvtiletetvsafgveggatetaagtvatgssstlkagsstaktgsgsssgtatstgtssgsaassiqsnsssaisassktvmgamgvllglvsvl	203	2	0.985222	ARMOST_15587	6.29124	7.0002	7.98199				1.68035	3.20505	Myco
IPR007740	Ribosomal protein L49/IMG2	NA	mshafhlflamlpsckstasllyhiarnsrgslpvysdirnggtrhlvlirnvdgnisalandittsllnndpsakvsiarnrhlvirahglvsknqiaqwlaekgf	107	1	0.934579	ARMOST_07872	5.25678	5.20087	5.35477
NA	NA	NA	mkfslfslsavfalvgsalaqgdltintpwrrldavstdppqlvrrncitagtdpngnpvadlgqqsgtsftwtvtfpqgtglvfnirdqtgavkqtapvtvqtggstdctsstaagsstsgstestsggaasttaaatstggattsattpagsttrttaassgastsrassagssgtsagasaaasssgnaahtqfssmgaagvigaaivalfa	215	2	0.930233	ARMOST_13001	9.4127	9.05623	10.0461
NA	NA	NA	mqfsfallaffaclatsvsaapygmqsteflmvrdgkervnkknsgnnagnaaanatdsaaatdtatnatavassnstadaaaaandtastvtvtvtaadctatdataatgvnataatdigatanatdvsaaanatdasadasadasanatadanaaatdaattstsskknasgaknnksdvkavitdlfggvkkrefgrrglvnrlisdgvldl	215	2	0.930233	ARMOST_06700	6.35859	4.35341	5.27436
IPR015889	Intradiol ring-cleavage dioxygenase, core	NA	mqftyfislavlsasllvgqgaalptssatsnacvlspdvartdyvanppvrqdvtdgqvgiaftlditvmdvttckpfsnamvelwsanavgeygdflrgafttasngvaefqtifpgytsdganhmniavhqtsdisspiihtgelfftdpwtniiamsttynqntntrimdaqdpdyatansngnnaiisvtsiqddwptgiigtitvgvdpsk	217	2	0.921659	ARMOST_09392	3.51615	3.4227	3.46539
IPR005103	Glycoside hydrolase, family 61	AA9	mkfalsllslsilsqsvsahyiwttliagstkstgavrlpqnnspvtgvesaditcnvnpspatetvsvaagstigfildntiyhlgpaaiylgkapttaadwdgsganwfkiaewgaafnpftfkdyglsqltttlpsdipageylvrieqvglhvvgapqwyiscaqisvtgggsaspskvsipgyvssddpgltvniyypvptaytvpgpavftg	218	2	0.917431	ARMOST_17879	0.388772	0.253027	0.357936
NA	NA	NA	mlyfialfflavsasfaaviprdessaansysgnsgpanggnstssgiqlislfsnnggnggdtrtgassaqsggsgtfseapegqraasghetkshpdgflsllkedc	109	1	0.917431	ARMOST_09259	2.86487	2.53054	2.17138
IPR005103	Glycoside hydrolase, family 61	AA9	mkvaftfaslallsgfqaasahyiwttlvagdtvsnaavrqpqsnspvldvtsdditcnvspadatatvsvaagdiigfqldntiyhqgpaalylgkapstaadwdgsganwfkiaewgaefepsfafidygasalnatipssvpageylarieqiglhstgapqwyiscaqisitdggsaspdmveipgyvdaddagltvniyyptptaytvpgptvfsg	221	2	0.904977	ARMOST_18350	0.980074	1.65438	1.85075				1.41702	2.67034	Myco
IPR005103	Glycoside hydrolase, family 61	AA9	misfnlialaigafslisqatahytfpslvvngattgawvnvrktnnyntqspvtdvtspdlrcydsqtgatastisvaagsqlgimsdgtmyhpgtvnvymakapsdvnsfagdgavwfkvyqlppvtnggtsitfpsqnqagisftiptnlpsgqyleqialhaastfggaqfyiscgqievtgggngtpgplvaipgvytgnepgiklniyypvpatytqpgpavwsg	231	2	0.865801	ARMOST_01648	1.24912	0.744145	0.136391				-3.63376	0.0805618	Control
IPR002524|IPR027469	Cation efflux protein|Cation efflux transmembrane domain superfamily	NA	mtftatktslfpllvyillslaclpsnpsrfssaqiyriesvlqvrepllcevqaeepshwenvdegsarifgswsntsdtkdkeesarlwveiavwtnlisnlalyaiqmyatissvslsllatgidsvfdigsnvvlfrlhlkaekldmnkwpvggsrlenignivyvfvnshrmtsvnlivvvesvrslvskendelkdfhipsiitvaaalskafasntawyssrvhvqvsg	236	2	0.847458	ARMOST_03119	1.20157	1.48076	1.33892
NA	NA	NA	mltvltvlaplalalqipiqipiqsgsvdfynpnlsggsmlnnaggglgeplnviisgksspevltndgivsyaraigfseeclgihigapqsanlgdghgwvnqtmelredygneelgtclesviggnhfrvyrqdgpsamsgalflavsqeedveedhtivpdgynigrnqlvehavgnhhfdgvyytttaknitgllpagsegvnhgiatdgittlltvqtssssvdnkvpeak	237	2	0.843882	ARMOST_16259	6.37099	5.4531	3.48345				-3.02563	0.122799	Control
IPR005103	Glycoside hydrolase, family 61	AA9	mklvlsiltaaavanahftmqytwingvdqglntyirvppsnnpvtdvtstdltcnvnglsgagvatatisagtnitlewhqhaertgedaissghkgpvqvyiapaasagtasafsgqgsvwtkiyssgllspspqewatdvvnanngrhsvvipsslpageylirgeiialhvaesypgaqfyigcaqvkitgggsakpptialpgaykstdpgitiniynnlqsytapggsvwsg	238	2	0.840336	ARMOST_05902	0.785364	0.369103	0.362514
IPR018466	Kre9/Knh1 family	NA	mfsklfaitavsaivgvyadvtptvpgpsdsydegascviawtgdkssttawkdmaielmsgsntamvhittvatgqdgtvdgtfnytcpdvtpnsaiyfyqftapaspnttwvtrftiasadgtttapanslqpdgsaipwgvgtlvdpslavaapsfssnsssvvttaslatssaiatttkvqtttkattlattsdtssasaeeatsssassntaktgngavsldarawqalmamgassvvfaffl	248	2	0.806452	ARMOST_17342	6.86272	6.7073	7.2921
NA	NA	NA	mrplilvwilvasfialgaaqdltpsiswknpnitsskddrisiasaaldkavstlqpngqfndslygtpgrlygqmvafdrltkqtkykqtlkqgfalaesrlrnllgrrstdsnkpfgsigrsnvspdvsrchhrlgkfiqsyllnpsnivldsvssmlnescsvdstvysynsgifieglvivaditrnpsteallrstivavatdtlwqgfdgiiatttvrgryivralaalydhnmttsdlreyikdyigvqysavlqqatsngsniyglp	276	2	0.724638	ARMOST_20911	2.91759	2.68905	2.37025
IPR001765|IPR036874	Carbonic anhydrase|Carbonic anhydrase superfamily	NA	miffsvfvlaqaafslggpilgsqtrsterdvggwqalsdgnknfstgiekshpgllkhltedgqhpefmflgcsdshvsegtifnalpgmmfaernianqysendrntnavmsyaveglgvqhiivmghqgcggvkaaiaspppqpwdtadfavqewilplrklyaasdrpeiveyrnkypgrvnvpkpklrnsvvqamveenvkqtvskiassqlieerysnstkaavfihglvynmengtitnldvsvgppgipippvpfpdsnaptevftvqsygs	280	2	0.714286	ARMOST_19609	1.23717	1.4263	1.08291
IPR001765|IPR036874	Carbonic anhydrase|Carbonic anhydrase superfamily	NA	mlffsvfvlaqaafslgepilrsrtrsterdvggwhalsegnknfrteiesshpglledlavngqhpefmflgcsdsrvsegtifdalpgmmfaernianqysendrntnavmsyaveglgvqhiivmghqgcggasaavgspppqpwntadfavqewilplrklyaesdrpeiveyrnkysggvdvpkptlhdpvlramveenvkqtvskiassqlieerysnstkaavfihglvydvengkitnldvsvgppgihippvpfphrkaptevfrfqsyrp	280	2	0.714286	ARMOST_19605	0.888119	0.671661	0.709246
IPR011707|IPR008972	Multicopper oxidase, type 3|Cupredoxin	AA1_1	mtkssflvqlllwfltlasylgetsakigplwdlvianvdvspdgytrmaapsmassswgddfvinvinnlndssivqstsihwhglfqrgtstvvvigcpishnnsflykfnagnqagtfgithtyvglttqyyeglrgpmiiydsldphagfydvddgi	161	1	0.621118	ARMOST_22340	0.726757	0.52877	0.0560378				-3.89021	0.0674419	Control
NA	NA	NA	mlfaslasfsllrlaindlqqyyqelpdspstqsaryfpditehgagtkvvqplkiddayvtflakldeahgeellasegkapaltycgpissngkywygslqmvvmefprsqmvaqeyggsvaeevrtavrgavqilhdqllvhrdiripnivivdgagdeggg	165	1	0.606061	ARMOST_11810	0.0708875	0.50556	0.924832				3.75663	13.5164	Myco
NA	NA	NA	mlfsfflfsllafvcgapassaadaadplagvvssisvtlnldslvnnlanlsftasnpliveitldrvavsagiggveyisfdhtfedpvvvpilgtadsgvienvaltqgglatlnivpdgfldllnldlylreatiggilgipvndtgltksdvpttwvtpfd	166	1	0.60241	ARMOST_17031	4.64172	9.99644	11.1451	5.41451	42.6511	Metabolite	6.54493	93.3727	Myco
NA	NA	NA	mlfsfflfsllafvcgapassaadaadplagvvssisvtlnleslvnnlanlsfvasnpliveitldrvavsagidsteyisfdhtfedpvvvpalgtadsgvienvsltqgglatlnivpegeldllnldlflreatiggglgipvndtgltasdvpttwvtpfn	166	1	0.60241	ARMOST_17028	2.33797	5.87922	7.49589				5.45988	44.0136	Myco
NA	NA	NA	mggffwfligagtatiwshnhrnqpgfcgrteyteggyerrgfgswgrgwhgrfdgqnqnphrdsrrddldataapapaptqppvtegqgytterqaysepppspdkerirelsrqagdamselseatldtlmstilaaknkladrriqrdleekrvadaaerekrfppryv	172	1	0.581395	ARMOST_12428	5.48391	10.0036	10.9756	4.55094	23.4406	Metabolite	5.50136	45.2974	Myco
NA	NA	NA	mfthisllalpllasagvipvvltrnditlfpvvcpnappipvigrddslvitgrqvtipalpappalpaipaipalpvligrqitipappaipappaipappalpappalpvltarqitfpappafpappafpappappappafpappafpappalpappaipaiplagrqvvtispiispvlrrge	188	1	0.531915	ARMOST_17939	0.987134	0.835662	1.1347
NA	NA	NA	mlfgllfvslaalvrcaptstdlsigdiinglgiglvsnisvtitldtlvnnlvniaftgaisshpyrfsltptrtvknplpieltlervtssaginsteyasfdhtfsdplvvpifgtadsgtiknvlltqgvtasldiiplgfldlldtdvklraatifgklgipldvtglkqenvtttyelslgas	189	1	0.529101	ARMOST_16962	5.61752	4.56377	4.70947	-1.08659	0.470873	Control
NA	NA	GH76	missvfltlyflhtvvvqekcekyvraassaasnlqskyftnnvdygdqqpwigavdvfwsmyahlffrrlfdtqlssvdkitgkqkygnvidtagkrdeakkyydiassavddtyrkgglfwngkrdyknditnelyissgylyevlqdeqyltnlkqsmyvifpffgqidvlkrmngqlhkderrkwt	190	1	0.526316	ARMOST_14068	0.419312	2.27106	3.06692	3.48677	11.2104	Metabolite	4.39786	21.0808	Myco
NA	NA	NA	mvqvtfvvtlvsfcfglvhsapvalkprafelldyadfqisdgvagkaaaeanavfvgkshvpihpfdnvdlatvdsqtlddmqtmreaaesaetddfdpaiaaasgaagdhtghsfeqltevviladalqvgkiknkvlkltgevqvlnikiaqaqasgddtsdledslaeeqtklntniatdvknagqtsqsvv	196	1	0.510204	ARMOST_00524	3.62382	1.37076	2.38788	-2.82843	0.140785	Control
NA	NA	NA	mlfsvpcvlflsasayaanvrrqdttavatdtivgtdttvagtdtalagtatalatgtlagtdtavaseitsavaslasggtdvsglisaatalttnisglssaaasalsgagisntasalsaassvlsqatgsssraasssarsssaaasgssaaasasssafnaaiaghsvsssvlvglttvtaglltgawatff	197	1	0.507614	ARMOST_08864	4.80469	5.34379	8.10107				3.3193	9.98179	Myco
IPR023393	START-like domain superfamily	NA	mlssnivallvcslapfvasqtptipsnlpeatgeiningsslinapkdavwnavlnfssypnwnpfvrsqivadklaiplanqtafvgakliitsqipplpqpvsvstppdlltqhitieeitvidtenyrvawvllspdwilntirwsavstvvdndgvekslyesretfsgplasvvqdllgddiaesfqaqadalkvwmea	205	1	0.487805	ARMOST_14191	4.75243	0.501215	0.55178	-5.88882	0.0168767	Control	-5.75935	0.0184613	Control
NA	NA	NA	mlpvlllvllpvalaltistpdepvvsassltikwnaayvdeasftvelinaafnrqyaiannvnsgygdseltvalpavlpgtgftiqlvnpgnindiyaesgqftvvdanststttgtgstdasastsasvsasttastthslssssfgvthsntitgsstssatssaastsssfvaqsfnaatrsgadmgiagmlaavlgciial	208	1	0.480769	ARMOST_02339	3.04042	3.17643	3.22327
IPR011009|IPR000719	Protein kinase-like domain superfamily|Protein kinase domain	NA	mydlarkarnlnavplavihalwasillaysesdaedtifgsiaggcaseslehtvgptftvvhkqralpvlvsllsswsntevkhrlladaglapkllyhgplgsstdvpsygslrmvvmeeaegtnafvlyqdrevldlflasvreavrelhaygfvfgdlrrqnimvspggkvklidfdwagkdgeamypirmsnkirwapgvgamekmykahdnfmidrl	224	1	0.446429	ARMOST_16444	1.18927	0.903992	0.761682
NA	NA	NA	mldatsktlllfflflvpvrgapapqatdvgsfdsllreisssvftdtatstgpfteasstnsgdpasttetyvtrvslvggteitlapsgatgdttvlgsstytlatptssdsslssqindstmssdsssssissasssssstsstssptssssstssspsststssssssststnkpsssssstssssssgssstsssttspssdagvslrpfevppttgivtvllglffgawic	237	1	0.421941	ARMOST_07176	2.28071	2.55906	2.91834
IPR018466	Kre9/Knh1 family	NA	mfsrpsafvlfglatsalatvyitdpvgstvwnagdtvtvswqddgtspsleafgaakfaiavgnslqqttlqviaenvdvattstlqfvpsanigapsdqyfirvdsnslkdttnsqypalsfsakftinglsgsfntsvqaqidgqstaplagastsasgsksassgasttkaasstykaasasttasgtaqatssgtathsgsaasssstrnsavvattsnpkiwlsvalaaafgfvvc	242	1	0.413223	ARMOST_13703	3.11649	1.94982	2.39134	-1.412	0.37579	Control
NA	NA	NA	mtkiftflsvfaafqailslplnepdalytnelqyrfrlrgaqtssetnlreslvesesippllhdaprrtrkttfvssvptwsstgyiaiyerrglqrlvgyvdghkvihtkdsaprytyraygyggdvydsnkdetmcitagffgqslrpglknfhlarttritaypgntltldtntgtyiethvffldpltyelsaewtnfdgshpttyifvhderiyytgdihavqqslyidmtrvvfkwiesds	249	1	0.401606	ARMOST_01789	8.04735	6.43569	5.82276	-1.623	0.32466	Control	-2.26633	0.207858	Control
IPR013319|IPR002594|IPR013320	Glycoside hydrolase family 11/12|Glycoside hydrolase family 12|Concanavalin A-like lectin/glucanase domain superfamily	GH12	mlfhacsilavaafasvlaspipdpetkalakrgsvlsgqwdteseangrfilennlwgmsaatsgsqtsqvtatngntiawhttytwqggnfnvksyanldlrvglgksississipvtwtwsyssassglvadvsydlwlsnvassggasststyevmiwlstrggagpagsqvgtatingvtwklfqgtvstwtvysfvapseitnfnsdlkpfltylmsnrgvpssqflvqaqggtepfigsatlstsayaisin	259	1	0.3861	ARMOST_08301	3.89305	2.79624	2.80619	-1.21364	0.431179	Control	-1.23184	0.425774	Control
NA	NA	NA	mfhcdpktyvlslllashialavsaapvgdytnrladgsstaktvtipsstsddsdissllkgvaklasgttvinvnvgdknlasllsdatsgatnpsgvaidgfgdtasgdasrldgtggadgfeddtvpilpgvptavgdgspgsisnpgfgiadddddgdtettnsdslvdsatqddaeswkldpttssdspyprsgttngtvrattdsnstagigvssspsngtshaaggapsngasilkisientqkitiekgmvts	262	1	0.381679	ARMOST_08649	1.99453	1.61161	1.51629
NA	NA	NA	mllsliyvlalfsavfasptpqwfsptsvkrsdfsheppaargltnamrlargyplkaparrsdtarrgvpssvpsgsykppsrltrgylqftttdgqsagfigtqtnkdgdfllatgnndqllveidlvkaksgpttittvnggtgvsyfagiigststsnnlspdslrsaaitifalhtlilpsssyfnfggssdqssqsgafletaifaysatnnsitvqwantdgtnaetfigltqqgafgtgdrnaceqefgtvtwvtlsfvpq	269	1	0.371747	ARMOST_13279	3.13735	3.7732	5.57792				2.56906	5.93422	Myco
NA	NA	NA	mhflplllslfafpalilagtgtitspangtatlpgqsfafsydpkadysvstynytvflltklptslyssnewssghyfgrfdypnypavpypthpapanltmpdfsqrvgsgfggginitdakvylvvleewatgtdnfgltislaineliyngtasg	160	0	0	ARMOST_06445	5.51052	11.982	13.0153	6.50285	90.6888	Metabolite	7.51686	183.147	Myco
NA	NA	NA	mhasqisslvfvvlpilsgfqtapsvalaapieivelihhhhhhhddqgskditqfldeevyaqerphqnhrltqfldeeayvapphdhshghditqfldegayvqerphrltqfldeeayvakphdhshghditqfldegayvqerphrltqfldeeayvakphdhghdvtqfldegayaeshhhatqghksnlvtqfldedayvksenqrqgpetdlitefldeevyveshhhhdrnaddlitqfldedeyvkhn	257	0	0	ARMOST_01492	3.30637	8.29703	9.94879	5.13763	35.2031	Metabolite	6.76666	108.885	Myco
IPR018466	Kre9/Knh1 family	NA	mkltlpitmltalvasafatpihvardvyappvtspdvstiwtvnttqtvtwdtsnppaqitnrfgsirlrkgdstlplvladgfdillgefkvtvpwvvegddysivlfgdsgnwspeftitggpay	128	0	0	ARMOST_07477	6.53257	9.13547	10.9433	2.61547	6.12822	Metabolite	4.39805	21.0836	Myco
NA	NA	NA	mlhffvfslfasvyaapelqekrqigsaidsltsaaasvfsdatagaagiatevtsvagsvftivtsaggegftlatsgagkvtsfagseytvlasgagsvftevtsaagsaftvvtseggqaitlaesgagavtsfagsqytaltsaagsvftevtsiggsaftvvtsrggeaitlatsgagrvtsfagaeytaitsavsaaasnnaavgtftlnapllagllavaggtlvgavlti	238	0	0	ARMOST_08863	7.81436	9.9305	11.2897	2.12096	4.34984	Metabolite	3.45581	10.9724	Myco
NA	NA	NA	mkfttlfslipvlagtfvaagtfnsptsgqtisanepfnltwssgryfkensisitvlltegeyasklygttlvkdleptttglykyysdltpsffygsersgnfqivvletytaysgipatstetldvvia	132	0	0	ARMOST_20570	1.5271	2.85182	4.62259	1.71462	3.28211	Metabolite	3.60869	12.199	Myco
NA	NA	NA	mllrllpsllallallfseasawptpshlrvkpagliplkaeihdgaqreeyvsagsgpletysdkvlvedhgndltvsqssydsqpwhnveavegpgegyl	102	0	0	ARMOST_15979	4.871	3.60308	2.48772	-1.33768	0.395656	Control	-2.65298	0.158991	Control
NA	NA	NA	mvaratlfaslsvllasqvvahpvflqrqvvarspapldlitaytadvskrqlispeiatrsidgvivpydkrdvpvqdaskspagtiipykrdvpvqdaskspagtiipykrddvpvqdaskspdgtiipykrddvpvqdaskspdgtiipykrdvpvedpskspdgtiipyakrdvpvqdaskspagtiipyakrdvpeesptmspnggiipygppkrdvpeevptkspnggvipypkrdiplplhlavksvggkvvly	261	0	0	ARMOST_08808	8.46206	6.79739	7.3536	-1.67363	0.313464	Control	-1.13871	0.454165	Control
IPR018466	Kre9/Knh1 family	NA	mlssifalallplsalsltvnspsttvtsggnititwsttasdpstfhielsntvfnsqfaiannvnasagtltvqlpevvpgsgfaiqfvnvanisqvyaetsdfsianaasgtastgaastatgstgatgstgatgtasgsvsvsgsvtrtgsassgsatstrpvsgsgssasssssasttsnaastlqiggagvlaavlgwvvai	208	0	0	ARMOST_00062	7.20565	5.53102	5.84126	-1.69683	0.308463	Control	-1.40239	0.378302	Control
NA	NA	NA	mhfftalpilafitsvlagsgsitkpakgtsimpgqsfafhydgmaeysvsgynysvwlftslplaflpsqsfgaghffgrynyanypgvpyatnpapanftmpdlsasyggfgrgkdasgatvylavieeyaagstfglqmnlattwlvyngtqhh	157	0	0	ARMOST_10828	2.92438	1.55019	1.56817	-1.75859	0.295537	Control	-1.78223	0.290734	Control
IPR018466	Kre9/Knh1 family	NA	mlafvsllvlpfvhaltvsspnttvssageltvswttsagdpdtfsielinqgfnrqfaiannvdaslqsvtlalpqlptgdgftiqlvnisnindvfaqsgdfsvaaassslssasatatntaptisgsisatatgsaissgvsasgsiagsstgtsgssagsasasstgsfnsasrlelgsagvlaamlgwvltl	197	0	0	ARMOST_18327	6.11687	4.38181	4.49782	-1.78509	0.290158	Control	-1.6841	0.311197	Control
NA	NA	NA	miasrltsilffavaftstlvasapfpaerqvssvsdilttlqselssvlpqidtlvssatanddtvtpliqevvsaldgassslsgltlggaekeevagtvtdvaqsldgllsvaddipslggllssvdtslsqvvdvsgteteasgilslvtglvdvptleslgfdstlaslgl	176	0	0	ARMOST_01431	3.17325	1.6385	2.08342	-1.92965	0.262493	Control	-1.32547	0.399019	Control
IPR036514	SGNH hydrolase superfamily	CE16	mfpkiyllllavganaqkywfsfgdsytqtgfvtnetrpavgnplgnppypgytavggqnwvdyvttvdntslvltynlayggatisadlvtpyeptvlsltdqvnqflsnyaskpsttpwksadtlfsvwigindignsyylggdrdadvgarnflfvnvppidrsplmlaqptssqaleksvigdfnskltaraaslkanhsdvttriwdsnaaftailnnptsygfedattfgdganifwgnnyhpssyahayfgkdvakvlgrfi	269	0	0	ARMOST_17433	2.4121	1.05764	1.55597	-1.9638	0.256352	Control	-1.16151	0.447044	Control
IPR021054	Cell wall mannoprotein 1	NA	mvqvstgllllfsvvtassalvtkrtvaqvesditniatqvnaldssikafpdtggtlssalaihssatsllstiqtattdttataafsegdgatilaavegfeptildaltaivakqpafqalpiggipalvlqdlqnlnsgttafenaliakspadllaqandiktsignafttaiaaysg	183	0	0	ARMOST_00746	5.12735	2.95362	4.13624	-2.33499	0.198197	Control	-1.05616	0.48091	Control
NA	NA	NA	mlfgslflslvalvsgtqtssteepvvdlsigpisnitvdislkslinnlvdvsftvtnfipaeltldrivtsagvnntvyasldhnftqplvipffghentgiiqnvlltqgalasleivplkyldvfnttmylrwgtvsgangipwnhtvtqsdvsttyklalgkedap	171	0	0	ARMOST_10399	6.2834	3.32261	3.58955	-3.09109	0.117352	Control	-2.82876	0.140753	Control
IPR018466	Kre9/Knh1 family	NA	mkfssftvtavlssvltlvkaaaldvyvpritspnagdtwvsgstytvtwdtsdapaqitnqqgaiflrkgsktqtpalasgfsildgatnvtvpetatigddyvvvlfgdsgnwsgkfsia	122	0	0	ARMOST_06493	7.95956	4.83966	4.26283	-3.16459	0.111523	Control	-3.79836	0.0718753	Control
NA	NA	NA	mlslirvaalagilslsvqgavvlngqqlrgpgphiktispatnshpairtdtagalstgairsgtiglplvsqvtktskafspplftpvgtptaagsqgaggngatgdanstgqastsvatavpvppvqgtpiftssvtsqeltlegasatrv	154	0	0	ARMOST_18451	8.86529	5.50687	3.73448	-3.38635	0.0956328	Control	-5.27087	0.0259006	Control
NA	NA	NA	mqlpfivillsiafvlagplskvpselngrmltaqplqprvdedsiasrnsvtkplplkrefdmdvpaamakladgaaahsfk	83	0	0	ARMOST_19217	0	0	1.15771
IPR018466	Kre9/Knh1 family	NA	mkltlpitmltalvasvlatpihiprdvysppitspdantvwtvnttqtvtwdtsnapvnisnrasiwlrkgdftfgpvelavdfdlrsgeqdvtvpsvvegddyiivlfgdsgnwspeftitggppf	128	0	0	ARMOST_07459	0.0417999	0.230407	0.804831				4.18949	18.2457	Myco
NA	NA	NA	mylklpsfvmflsvfsaiaaqaspgtkaiveakanseppthqpdiftsdsygdee	55	0	0	ARMOST_01077	0.0398154	0.185162	0.0469114
NA	NA	NA	mkilsvlaslpalalaltiqvptnpvsgqvtdiywtngpsdpewtlflmnasetafglkgilgenvdpapekltvtlpaspeteyryilkavradnldwaiawsavfditqpe	113	0	0	ARMOST_18385	0.147622	0.419482	1.01975
IPR017853|IPR001360	Glycoside hydrolase superfamily|Glycoside hydrolase family 1	GH1	mhvgislsfllvattfskdfgevsaestvpsatsipstttslpsnsaistvftattsfppvgsiprdysseglerlwdivgpvdpppftttriptasitlpssppplyppfyapapkdvlpdlkfpkdfvfgvdtaayqvegatknegkgptmwdwasrqpnaiadnttadvvdlqyflykediersaalgvkahsfsiswariypfgaadsplnsagiahysdgmsfnflkagsrtnsrsq	242	0	0	ARMOST_12473	0.707061	1.64733	1.37618				1.31686	2.49123	Myco
NA	NA	NA	mklifafllvlgasattqalyldtvqapsrrtflaaeaepskedvkrsd	49	0	0	ARMOST_05869	4.7746	5.97718	6.0102
NA	NA	NA	mafftrlaialalavtlvnaapameardqvvpmttmtytrvewtlipnspyltttafpftvtqfstinnaettpaa	76	0	0	ARMOST_11160	4.40543	4.85962	4.21139
NA	NA	NA	mklarlvllvpvalvaaqtytiepittsddaitsttvllptpsttlnplptttatipisvsstesedtsstvttasatsssdsitlttstetttslstpattvsqpsstsrsaasssaavstsaspspsnaavgndyngllsgmlgvalavlai	154	0	0	ARMOST_14994	4.35343	4.86401	4.78737
NA	NA	NA	mkltfstafltalfaaaasasvtptrrdiftppitspstgtvwtvktiqnvtwdtsnppspitdrnrssirlikgvvladqfdillgsievqvpwvsegddyslalfgdsgnrgksftitggpsn	125	0	0	ARMOST_19567	6.43366	7.18813	9.37708				2.93356	7.63994	Myco
NA	NA	NA	mltrisvsallalpllasarvipavlprdditgrqalpalpappappavpvlpvladrqlpalpiplpalpalpaflappaspaspaipglplsilplpglptllrdesgitdrqlpalpiplpalpaspaflappafpaipglplsilplpglptlprdesgitdrqlpalpiplpafpappafpaaptipglplsilplpglptlprdesgftdrqvvtgspvispvlprgq	234	0	0	ARMOST_11476	1.2397	1.27899	1.71651
NA	NA	NA	malpsslyqslitklvvvldlvqqsegittpqakqallhatndfrnavanarrlaldlpggellvreqdeviamltqlrdgkrrqlhqfsafvmpnnmdldsaastp	107	0	0	ARMOST_08572	4.68682	4.95379	4.9233
NA	NA	NA	mlfaslltlvvastalasplqgrqanntnvainqivdaldesihinipniltlqashkandstigeqindlttvfrvaaqdlsnipvssgsttvvprnddisitfatvlslvasglsglttavvpdvvsmvqtldpqvaaaalalnttlpgslklvhtmmldarqflidedmtqtvaaigf	181	0	0	ARMOST_03090	0.286527	0.317868	0.449798
IPR036610|IPR035810|IPR008914	PEBP-like superfamily|Phosphatidylethanolamine-binding protein, eukaryotic|Phosphatidylethanolamine-binding protein	NA	mislpvllslsllpfvasqssndtslqiaaikahftqseivpdllssfdpsailtvnfqgvgditpgqalsqdqvgtaptvtvtpanstvalsgtftlamvdadvvgtknaqvtrhwlvngdtisndavsnssataitsyagpapadgsgahryvillfqqpstftspdgytenigvstfdlssylsesgmgslvagtymtveqgtssvsvsatssvvtstlsvasstrasssgpssasrsaasgsasasasntsgsngalsngvgmavaglgglalalqala	283	0	0	ARMOST_03482	8.18094	8.38811	9.18504
IPR018466	Kre9/Knh1 family	NA	mfstylalaalpltlvhgltisnptetvtstgpitiswqtssgdpsvfsielinqsfnsqyaiannvdsslgslsltlpqipaedgytielvnisninniyaqtgtfsvsepvsssgsasstgsasqsgsasasgsasassgsasasvsgsgsasvsgsitrassasasasgtstrasstapstssaastasssafnaasraqiggagvlaavlawvvai	220	0	0	ARMOST_00028	8.17025	8.32636	9.09672
NA	NA	NA	mqllrlissllvlsttlslpvsvsavngeitsptngtvimpgesfdfkydgmadysvsgynysvwlftslpqsfspsesfgagyyfgrydyanypgvpyashpapaqlvmpnlsarfggfgtgksasnalvylavieewasgstfgfqmnlattqliyngtss	163	0	0	ARMOST_10833	2.35933	2.27981	4.42152
NA	NA	NA	mfsftlraiflafiavlvsadggiitapangtvimpgesfafsydpmadygvstynytvflftklpsslysttewssghyfgrfdypnypavpyatheapanltmpdfskapsprwggganatnatvyllvleewlmgsgnfgltmslaineliyngtksa	161	0	0	ARMOST_17604	0.771226	0.715701	2.1893				2.32114	4.99727	Myco
IPR022398|IPR036852|IPR015500|IPR023827|IPR000209	Peptidase S8, subtilisin, His-active site|Peptidase S8/S53 domain superfamily|Peptidase S8, subtilisin-related|Peptidase S8, subtilisin, Asp-active site|Peptidase S8/S53 domain	NA	mlsffattlslvaalapavlgtpnialrgvetfagkvkpkgyiitlkegaskdellenlgssvtavfnrtsngfagvlddndlnsiranpgpsilglhprvtvthyvwpesiaqdgivsvtttqtnapwglarisqraalgssdtsaltyrynydpsggagvdvyvvdtgiytahstfggraswgatfggyadadgnghgthvagtvggtqygvaksvhliavkvlddsgsgyisdilaglewvidavg	249	0	0	ARMOST_15044	1.47791	1.47485	1.10636
IPR018466	Kre9/Knh1 family	NA	mhlfavslsllfavstlayeivepsgtkgwtnfgsntiswnrvntdamtvtliltnenrtalpqdqivaslngtlltaqvypptggwpmgstfrinfvkdpqsphtilaqtsefditrkdnmtldasvdtptttpggysylrtatssaaaasgtsesdssgaettsspassngalpvefsnnglagllvllgavlf	196	0	0	ARMOST_05086	0.543531	0.514561	0.425167
NA	NA	NA	mkfalvllvpaalvaaqtfsiepistsdgvttstsvsglptsstslnplptttetipisisstesedtsstdatlsststtsspdsvtlststetttslstpattfsllssstrpsasstsrsaasssaavstsaspspsnaavgndyngllsgvlgvalaalai	165	0	0	ARMOST_12040	4.68891	4.31201	4.62097
NA	NA	NA	mnftpllfaflsvfatvlaipvnldkrdvfvppilyphsgtvwtinqhhnvtwsgflsltilptslivhrdtsnvpvnitnsrgiimlrkdniatplilaegfdillgrfeitvpwvvqgddyslvlfgdsgnwsenftitgadi	145	0	0	ARMOST_19545	9.08852	8.21723	7.3632				-1.75561	0.296148	Control
IPR018466	Kre9/Knh1 family	NA	mfslsfvlfglassaladiyltnpvastvmtagqsasiawqdttdspslsefggakfsvavgnaisqtilqviaenvdvsttstiqftpdasiggdsdqyfirvesnslkdakdarfpalgfsakftingmsgsfnasvqaeidgqstapigpttagatstsalasstsaskasstsasgsvsaknaastsssngalsmsvgsvkmwltlvfsavlgvalf	221	0	0	ARMOST_13682	6.78171	5.98071	6.78437
NA	NA	NA	mfnftfilffaflqlfsfvqalpagpgslmghsylvrspsqpiesvvvardalldraarfraiqerrvtrsagdvdgqdflsdegppppahvespqpsisvppprvhaakkkakkmmekkkkqtkkqkkdd	131	0	0	ARMOST_08347	4.62894	4.10387	4.75491
NA	NA	NA	mklslitlvlfaafvhaapapsvdvpasmedltdaspdtafrrsvdvpasmedltgaspdtafrrgvdvpesmegltgespevafkrdidvpasmegltgaspetafkrgvdvpasmegltgenpdtaf	129	0	0	ARMOST_19223	0.220481	0.19076	0.691543
NA	NA	NA	msgfhallfitswlltlpmtglpstfrishipladmsvselydttvrkeglyaakteakkwmpsslpkspsfqqs	75	0	0	ARMOST_06452	0.14397	0.119798	0.161978
IPR036514	SGNH hydrolase superfamily	NA	mllvtslalvllgisttvtstfglkvestdsqiyfhgrwdaspgtwwagsgfklhvqdlrslalnlgphttsplasiavsvdynnfttvnvssgmnviplepsprssvvrinvegwqnnrinleslvlnsdanllsyqpselsflfigdslsagqylpqginqawpfligerfkaehtviaqpgaaltdiesygnvhgisfqffktedtgyyyttdhnyttpwnfsrdkptpthisk	237	0	0	ARMOST_14299	1.30737	1.20987	1.80404
IPR018466	Kre9/Knh1 family	NA	myahalllllssgfvhalplisrdvisppitsptagavwtvgqtitvtwnttvippasqvtnpigkiilghqannslnldldhplasnfqltdgqvditvpdveprddyiivlfgdsgntspeftiqrstssssgapassssassltslistpipitgteitggtssntpssvrpsvtsevstsvstitavtsatsspsisptslalsssirttaepgtsessaasttqavtqsdnagislgysrayyfvvaslvfilnv	260	0	0	ARMOST_10946	5.10214	4.24406	4.12145				-1.04027	0.486236	Control
IPR008914|IPR036610|IPR035810	Phosphatidylethanolamine-binding protein|PEBP-like superfamily|Phosphatidylethanolamine-binding protein, eukaryotic	NA	mifafilllsfltqlvvaqdtslvkvkqafdvahipedialpfdpsfllevslpqttgsaivlkagvqlprnatvgppsfaligrdvgngpfviatvdpdaptpqdpnvaqvrhflggnfvserlfagatvltnrtaavsgwlqptppagsdahryiflvfkqprdfndqvlvdaatpvtsfnisafgaavglgkpiagtfmlvapdpa	209	0	0	ARMOST_10561	1.19108	0.809634	1.28012
NA	NA	NA	mfthisllalpllasagvipvvlprndimggqrstlypvvgpnappipviarddslvitgrqvtipalpappalpaipalpvlisrqitipappaipaipaipaipaiptipaiptipaipappaipaipaipdiplagrqvvtispiispvlrrge	157	0	0	ARMOST_17935	0.183613	0.113946	0.136391
IPR036610|IPR035810|IPR008914	PEBP-like superfamily|Phosphatidylethanolamine-binding protein, eukaryotic|Phosphatidylethanolamine-binding protein	NA	mlrvftfalflglftqavlsqdtnlrevkqafdnadipgdialpfdprfllevslpqtsgsaivlkagvqlprnatvgppsftlvgldardgpfvvaavdpdaptpqnptnaqvrhflggnfepsglsrgrailtnttaavsdwhqptppagsdahryvflvfnqprgfngqtlvnattpitlfnisefgaavglgnpiagtfmlvapdpa	211	0	0	ARMOST_18767	0.0708875	0.0389702	0.320243
NA	NA	NA	mfahisvsallalpllasasvipvvlphdditgrqvtispvlptlpravimgrqvvtispvvspvlpredgtditgrqitipalpappafpalptlkdrqlpalpatpalpatpatpalpatpvlpalpvlagrqipvlpappaplafpappafpappafpappaipvlplpalpvlagrqvpalpappappafpappaipalpvlagrqvvtgsptifpvlprge	226	0	0	ARMOST_11443	2.12285	1.15248	1.11819
NA	NA	NA	mkvafstafltalfagasasaavrrdifdppilspstgttwtvnttqtvswdtsnppdlitgrnfssirltkggrqlpvvladkfdillgkidvkvpwvtegddytiilfgdsgnwserfsikggpan	128	0	0	ARMOST_19513	0.931164	0.404219	0.608967
IPR013320	Concanavalin A-like lectin/glucanase domain superfamily	GH16	mpylassfllalfasfispaasvsysqtdsfvgsqfndgfsyeaiadptngrvnyvnaataasqnltyasdgtfilradfttvldatgpgrnsvrlqsnkqygsntvmvqvfnpvs	116	0	0	ARMOST_01786	0.937485	0.389736	0.419823
IPR036396|IPR001128	Cytochrome P450 superfamily|Cytochrome P450	NA	mistllatflvfgvlllhrrlslnrrhlppgpkglplignlwdvpaeypwltyaqwaatygdilyldtpgnptvvlnsaqaaadlfekrsrnysdrpgmlagwenmmgayeifrpveagtsmfsvdlravpayypvqmkatsvllqqlhkspmhlftmfgiimkivygfdvnpngdqfvgladralesariignmgtlpltsslv	205	0	0	ARMOST_22652	0.111529	0	0.0434401

## Sheet: Enrichment_SSPs
Category	A=Number of SSPs which were DEG in the specific condition	B= Number of SSPs that were not DEG in the specific condition	C= No. of other DEGs in that condition	D= No. of remaining Non-DEGs	Pvalue	FDR
Met_vs_control_both upreg and downreg	100	282	2120	15690	4.91574e-14	1.9663e-13
Myc_vs_control_both upreg and downreg	153	229	5193	12617	6.75861e-06	1.35172e-05
Met_vs_control_only upreg	48	334	1302	16508	0.000337204	0.000449606
Myc_vs_control_only upreg	78	304	2758	15052	0.0102322	0.0102322

## Sheet: CAZy
CAZy	FCWDE	ProtID	Control	Met_53hours	Myco_62hours	logFC_met	ActualFC_met	Upreg_met	logFC_myc	ActualFC_myc	Upreg_myc
AA1_1	0	ARMOST_13394	2.47773	1.47896	1.56972	-1.34444	0.393807	Control	-1.25727	0.418335	Control
AA1_1	0	ARMOST_02569	2.83344	1.96861	1.0823	-1.062	0.478968	Control	-2.45844	0.181943	Control
AA3_2	0	ARMOST_13932	5.86638	3.97868	3.67711	-1.95588	0.257764	Control	-2.30418	0.202476	Control
AA5_1	0	ARMOST_16336	3.17483	2.04075	1.90028	-1.35835	0.390028	Control	-1.56895	0.337054	Control
CBM20, GH13_32	0	ARMOST_15338	2.69069	1.30621	1.61962	-1.87197	0.2732	Control	-1.41152	0.375915	Control
CBM35, GH27	0	ARMOST_11127	4.18089	2.11056	2.53785	-2.36355	0.194312	Control	-1.85766	0.275923	Control
CBM35, GH43	0	ARMOST_09674	2.9292	1.41408	2.0882	-1.97809	0.253826	Control	-1.04789	0.483675	Control
CBM67	0	ARMOST_01994	6.01344	2.85213	2.45335	-3.34457	0.0984428	Control	-3.84322	0.0696748	Control
CBM67	0	ARMOST_15466	5.85473	2.7962	2.60865	-3.25026	0.105093	Control	-3.49853	0.0884785	Control
CBM67	0	ARMOST_04052	5.31259	2.97231	3.00628	-2.49524	0.177361	Control	-2.48694	0.178384	Control
CE12	0	ARMOST_13144	5.01645	1.59448	1.91947	-3.94369	0.0649877	Control	-3.51593	0.0874177	Control
CE12	0	ARMOST_13145	1.7011	0.667651	0.756093	-1.89014	0.269781	Control	-1.67124	0.313983	Control
CE15	0	ARMOST_04676	4.89591	3.89408	3.93048	-1.05201	0.482296	Control	-1.04449	0.484816	Control
CE16	0	ARMOST_17433	2.4121	1.05764	1.55597	-1.9638	0.256352	Control	-1.16151	0.447044	Control
CE8	0	ARMOST_12801	2.45919	1.3143	1.4811	-1.57441	0.33578	Control	-1.32569	0.398958	Control
CE8	0	ARMOST_00444	2.78829	1.64296	0.880318	-1.47601	0.359482	Control	-2.80308	0.143281	Control
EXPN	0	ARMOST_08316	6.67353	3.29489	1.23423	-3.52263	0.0870127	Control	-6.25306	0.0131112	Control
EXPN	0	ARMOST_11001	6.28942	4.28293	2.17584	-2.06642	0.238751	Control	-4.50104	0.0441623	Control
GH10	0	ARMOST_08096	2.06951	1.31136	0.643091	-1.09778	0.467235	Control	-2.47406	0.179984	Control
GH12	0	ARMOST_08301	3.89305	2.79624	2.80619	-1.21364	0.431179	Control	-1.23184	0.425774	Control
GH13_1	0	ARMOST_07729	1.62787	0.892982	0.707053	-1.27082	0.414424	Control	-1.75702	0.295859	Control
GH145	0	ARMOST_19354	7.55646	5.75125	6.14614	-1.82427	0.282384	Control	-1.44456	0.367404	Control
GH2	0	ARMOST_10283	5.6058	4.25976	3.59827	-1.3916	0.381142	Control	-2.11351	0.231084	Control
GH28	0	ARMOST_13687	3.90258	1.70481	1.73401	-2.62599	0.161994	Control	-2.59431	0.16559	Control
GH28	0	ARMOST_17334	1.58483	0.820473	0.550902	-1.35559	0.390775	Control	-2.06658	0.238725	Control
GH3	0	ARMOST_05840	8.01846	6.64709	6.06927	-1.38045	0.384099	Control	-1.98817	0.252058	Control
GH35	0	ARMOST_07441	2.86638	1.31701	1.37913	-2.05953	0.239894	Control	-2.00906	0.248435	Control
GH39	0	ARMOST_01149	7.28258	5.20442	4.2653	-2.10713	0.232108	Control	-3.10732	0.116039	Control
GH43	0	ARMOST_10670	2.63451	1.45308	1.35574	-1.56317	0.338407	Control	-1.7491	0.297487	Control
GH47	0	ARMOST_07252	7.43566	4.12423	3.27983	-3.38792	0.0955288	Control	-4.31964	0.0500794	Control
GH47	0	ARMOST_01782	9.1968	6.30943	5.47716	-2.90342	0.133654	Control	-3.77185	0.0732082	Control
GH5_7	0	ARMOST_09017	4.63846	2.22462	3.29027	-2.69854	0.154049	Control	-1.46444	0.362376	Control
GH51	0	ARMOST_09851	3.93076	1.97317	2.59141	-2.27987	0.205916	Control	-1.51309	0.35036	Control
GH51	0	ARMOST_19253	3.55725	2.1346	1.64604	-1.66547	0.315242	Control	-2.36109	0.194644	Control
GH51	0	ARMOST_18073	3.8414	2.79347	2.18392	-1.16879	0.444794	Control	-1.90044	0.267862	Control
GH78	0	ARMOST_00942	7.45415	5.36236	5.85428	-2.11888	0.230226	Control	-1.6419	0.320434	Control
GH79	0	ARMOST_03290	8.69532	6.81348	6.14267	-1.89157	0.269514	Control	-2.59219	0.165834	Control
GH79	0	ARMOST_01674	7.09628	5.5139	5.49316	-1.60417	0.328925	Control	-1.64525	0.319691	Control
GH95	0	ARMOST_12635	7.39753	6.24219	5.93645	-1.16601	0.445652	Control	-1.49441	0.354926	Control
GT90	0	ARMOST_16027	3.54241	1.79699	1.79791	-2.10187	0.232956	Control	-2.10012	0.233239	Control
CBM5, GH18	fcwde	ARMOST_03314	8.58961	5.92713	5.54416	-2.68331	0.155684	Control	-3.09234	0.11725	Control
CBM5, GH18	fcwde	ARMOST_03336	8.28725	5.83636	5.01298	-2.47119	0.180342	Control	-3.33351	0.0992004	Control
CBM5, GH18	fcwde	ARMOST_09226	6.43064	4.36572	4.43174	-2.11951	0.230125	Control	-2.07436	0.237441	Control
GH16	fcwde	ARMOST_00680	6.2667	3.86195	3.73304	-2.49076	0.177913	Control	-2.64736	0.159612	Control
GH16	fcwde	ARMOST_06206	6.96272	5.05988	5.49852	-1.93594	0.261351	Control	-1.50975	0.351172	Control
GH16	fcwde	ARMOST_07475	1.60749	0.658698	0.187463	-1.80716	0.285753	Control	-3.81525	0.0710387	Control
GH16	fcwde	ARMOST_12141	4.12449	3.14055	3.12827	-1.07021	0.47625	Control	-1.10067	0.4663	Control
GH17	fcwde	ARMOST_15439	7.03234	5.44077	4.47441	-1.61428	0.326628	Control	-2.63399	0.161098	Control
GH20	fcwde	ARMOST_10552	5.74518	3.71557	3.62307	-2.1187	0.230254	Control	-2.23481	0.212449	Control
GH30_3	fcwde	ARMOST_01723	3.98392	2.83599	2.9424	-1.26966	0.414758	Control	-1.16413	0.446233	Control
GH5_15	fcwde	ARMOST_17208	7.53735	5.11386	4.9517	-2.45688	0.18214	Control	-2.64656	0.1597	Control
GH55	fcwde	ARMOST_08127	9.72568	8.36522	6.87927	-1.36328	0.388698	Control	-2.87685	0.136139	Control
GH71	fcwde	ARMOST_15821	4.5964	1.03535	0.133129	-4.41952	0.0467296	Control	-7.69893	0.00481273	Control
GH76	fcwde	ARMOST_00450	6.40206	5.17868	4.32856	-1.24643	0.42149	Control	-2.15348	0.22477	Control
GH92	fcwde	ARMOST_00458	9.32662	6.99648	6.18504	-2.33942	0.19759	Control	-3.18161	0.110215	Control
AA1_1	0	ARMOST_22340	0.726757	0.52877	0.0560378				-3.89021	0.0674419	Control
AA3_2	0	ARMOST_16609	0.555997	0.518003	0.0560378				-3.4093	0.0941236	Control
AA3_2	0	ARMOST_00430	1.26014	0.6756	0.236787				-2.95516	0.128946	Control
AA3_2	0	ARMOST_02077	8.52177	7.54851	6.0431				-2.51776	0.174614	Control
AA3_2	0	ARMOST_06799	1.03228	0.763805	0.393691				-1.7447	0.298396	Control
AA3_2	0	ARMOST_16611	1.1786	1.08126	0.524572				-1.51373	0.350205	Control
AA3_2	0	ARMOST_01152	5.64264	4.92248	4.31426				-1.39556	0.380097	Control
AA3_2	0	ARMOST_01584	5.49568	4.9989	4.44568				-1.10473	0.464989	Control
AA3_3	0	ARMOST_04818	10.2557	9.81268	8.78198				-1.49532	0.354702	Control
AA3_3	0	ARMOST_13238	4.42344	4.62104	3.06463				-1.49456	0.354889	Control
AA3_4	0	ARMOST_19329	1.92015	1.42775	1.23635				-1.0476	0.483772	Control
AA9	0	ARMOST_01648	1.24912	0.744145	0.136391				-3.63376	0.0805618	Control
AA9	0	ARMOST_17862	0.68593	0.419599	0.144971				-2.45845	0.181942	Control
CBM1, GH5_7	0	ARMOST_15975	1.43678	1.05078	0.518913				-1.94701	0.259353	Control
CBM13	0	ARMOST_13531	7.97015	7.13668	6.76955				-1.22962	0.42643	Control
CBM67	0	ARMOST_21242	2.06666	1.26862	1.28316				-1.14893	0.45096	Control
EXPN	0	ARMOST_05275	2.33337	2.05886	1.50178				-1.14489	0.452224	Control
GH13_1	0	ARMOST_07832	7.50469	6.55824	6.28261				-1.25555	0.418834	Control
GH13_40	0	ARMOST_05929	5.26389	4.36817	2.72292				-2.75308	0.148334	Control
GH27	0	ARMOST_11098	10.5794	9.58855	9.2305				-1.37208	0.386334	Control
GH27	0	ARMOST_14829	6.25249	6.02125	5.02638				-1.27589	0.41297	Control
GH27	0	ARMOST_00704	4.12136	3.41741	3.14395				-1.08254	0.472197	Control
GH28	0	ARMOST_17320	1.80703	1.46006	0.979727				-1.36152	0.389172	Control
GH29	0	ARMOST_17579	5.41518	5.00476	3.99962				-1.49406	0.355012	Control
GH29	0	ARMOST_17577	4.33912	4.88656	3.19846				-1.24606	0.421598	Control
GH3	0	ARMOST_21600	1.97465	1.52569	0.868534				-1.84175	0.278983	Control
GH31	0	ARMOST_08458	7.28814	6.40813	5.6909				-1.63492	0.321988	Control
GH43	0	ARMOST_05901	1.99049	1.50196	0.365297				-3.39777	0.0948788	Control
GH43	0	ARMOST_10672	1.62794	1.36631	0.780407				-1.54539	0.342603	Control
GH43	0	ARMOST_09818	4.11562	3.39881	2.7535				-1.51752	0.349286	Control
GH43	0	ARMOST_01936	7.48637	7.58965	6.5046				-1.01247	0.495697	Control
GH47	0	ARMOST_11323	3.7011	3.17039	2.73979				-1.09263	0.468906	Control
GH5_22	0	ARMOST_10261	4.24745	3.3356	2.3323				-2.17157	0.221969	Control
GH5_50	0	ARMOST_03596	1.89485	1.37118	0.71229				-2.08391	0.235874	Control
GH53	0	ARMOST_01831	0.376308	0.201866	0				-4.78378	0.0363027	Control
GH53	0	ARMOST_00915	6.23178	5.36091	4.36813				-1.93943	0.260719	Control
GH78	0	ARMOST_00947	5.56536	4.88389	3.6436				-2.02485	0.245731	Control
GH78	0	ARMOST_18328	3.24394	2.75321	2.29549				-1.14483	0.452243	Control
GT2	0	ARMOST_00685	3.93169	3.10195	2.98062				-1.07153	0.475814	Control
PL1_7	0	ARMOST_13458	4.40171	3.71085	3.17685				-1.34343	0.394083	Control
PL14_4	0	ARMOST_14617	6.29016	5.47194	5.03355				-1.30466	0.404817	Control
PL3_2	0	ARMOST_10011	2.92559	2.44826	2.09579				-1.04886	0.48335	Control
GH125	fcwde	ARMOST_04824	7.21228	6.26111	5.91404				-1.33402	0.396661	Control
GH128	fcwde	ARMOST_10948	4.67826	3.74175	3.28007				-1.51413	0.350108	Control
GH16	fcwde	ARMOST_07352	8.67259	7.84132	7.23237				-1.46992	0.361002	Control
GH16	fcwde	ARMOST_16276	6.98148	7.00462	5.67716				-1.34201	0.394471	Control
GH16	fcwde	ARMOST_16317	2.38576	1.86915	1.52164				-1.20282	0.434425	Control
GH16	fcwde	ARMOST_09678	7.72615	7.2009	6.74496				-1.00875	0.496977	Control
GH18	fcwde	ARMOST_07163	4.96989	2.66544	1.48608				-4.08617	0.0588763	Control
GH18	fcwde	ARMOST_11301	2.11964	2.06449	0.874469				-1.99405	0.251033	Control
GH18	fcwde	ARMOST_14295	8.18372	7.28625	6.41105				-1.80483	0.286215	Control
GH18	fcwde	ARMOST_05121	2.51954	1.9347	1.6129				-1.22287	0.42843	Control
GH30_3	fcwde	ARMOST_11841	8.46568	7.79358	7.32898				-1.16304	0.446571	Control
GH5_9	fcwde	ARMOST_13007	5.62171	4.81853	3.95843				-1.74946	0.297413	Control
GH5_9	fcwde	ARMOST_09471	7.15799	6.45647	5.69412				-1.5041	0.35255	Control
GH71	fcwde	ARMOST_11029	1.55557	1.03477	0.429537				-2.49017	0.177985	Control
AA1_1	0	ARMOST_18298	3.38434	4.83762	5.82886	1.54134	2.91065	Metabolite	2.54281	5.82722	Myco
AA1_1	0	ARMOST_13438	1.5487	2.73463	2.81984	1.55732	2.94307	Metabolite	1.63217	3.09978	Myco
AA1_1	0	ARMOST_06477	3.69706	6.75064	7.30753	3.15397	8.90102	Metabolite	3.69461	12.9475	Myco
AA1_1	0	ARMOST_16700	1.89376	6.44852	7.43977	4.97996	31.5585	Metabolite	5.96006	62.2526	Myco
AA16	0	ARMOST_13325	1.57533	2.47432	2.72628	1.19852	2.29503	Metabolite	1.47471	2.77928	Myco
AA3_2	0	ARMOST_19175	5.65389	7.8433	7.77235	2.21155	4.63174	Metabolite	2.12243	4.35427	Myco
AA3_2	0	ARMOST_13670	7.69411	10.3268	10.3806	2.6383	6.226	Metabolite	2.66845	6.35744	Myco
AA3_2	0	ARMOST_17615	1.83901	4.21386	4.35953	2.7679	6.81113	Metabolite	2.90374	7.48365	Myco
AA3_2	0	ARMOST_16041	5.60052	9.05098	11.3082	3.4776	11.1394	Metabolite	5.71495	52.5257	Myco
AA3_2	0	ARMOST_11606	4.6503	8.9666	10.6982	4.37078	20.6889	Metabolite	6.07586	67.4552	Myco
AA3_2	0	ARMOST_17630	4.26985	10.4326	10.325	6.238	75.4787	Metabolite	6.10779	68.9649	Myco
AA3_2	0	ARMOST_18416	4.55101	10.7946	10.6406	6.30532	79.0842	Metabolite	6.12996	70.0328	Myco
AA3_2	0	ARMOST_11604	1.85142	7.92931	9.18813	6.54835	93.5941	Metabolite	7.77742	219.4	Myco
AA3_2	0	ARMOST_17629	3.47533	10.9212	10.7161	7.58165	191.56	Metabolite	7.35542	163.758	Myco
AA3_3	0	ARMOST_13218	5.49111	7.86528	8.05105	2.40002	5.2781	Metabolite	2.56481	5.91676	Myco
AA5_1	0	ARMOST_00390	2.5936	3.74464	3.96208	1.29768	2.45833	Metabolite	1.50799	2.84413	Myco
AA6	0	ARMOST_20170	2.13262	7.19674	7.57245	5.42885	43.077	Metabolite	5.77588	54.7917	Myco
AA6	0	ARMOST_20160	0.816569	5.59778	5.12987	5.93169	61.0401	Metabolite	5.42983	43.1065	Myco
AA7	0	ARMOST_05726	5.56861	11.8977	12.1076	6.3599	82.1334	Metabolite	6.55147	93.7972	Myco
CBM50	0	ARMOST_19959	3.92272	8.67518	8.4446	4.84448	28.73	Metabolite	4.59249	24.1256	Myco
CBM50	0	ARMOST_00136	1.05435	5.87765	6.2952	5.71581	52.5571	Metabolite	6.1174	69.426	Myco
CBM50	0	ARMOST_15376	1.58476	8.71394	8.4106	7.69491	207.204	Metabolite	7.36805	165.198	Myco
CBM50	0	ARMOST_19347	0	2.08475	1.7734	8.26984	308.653	Metabolite	7.72839	212.068	Myco
CBM67	0	ARMOST_05692	1.8675	3.48672	4.62126	1.94573	3.85234	Metabolite	3.12652	8.73325	Myco
CE4	0	ARMOST_18526	5.5175	6.92848	7.59297	1.42952	2.69358	Metabolite	2.07915	4.22557	Myco
CE4	0	ARMOST_13811	5.03579	6.5737	6.28668	1.56768	2.96427	Metabolite	1.25648	2.38912	Myco
CE4	0	ARMOST_13329	8.10249	11.8913	11.4146	3.79356	13.8668	Metabolite	3.29437	9.8108	Myco
EXPN	0	ARMOST_10945	2.85509	4.54983	6.78315	1.84479	3.59201	Metabolite	4.10161	17.1675	Myco
EXPN	0	ARMOST_01114	2.23693	4.55324	6.52738	2.59347	6.03547	Metabolite	4.59217	24.1201	Myco
EXPN	0	ARMOST_11949	1.87808	6.72674	6.95382	5.30272	39.471	Metabolite	5.50988	45.5657	Myco
EXPN	0	ARMOST_21105	0.0398154	1.54658	0.577623	5.68362	51.3974	Metabolite	3.71366	13.1197	Myco
GH12	0	ARMOST_12600	4.03626	6.24917	6.02539	2.28362	4.86899	Metabolite	2.03024	4.08472	Myco
GH131	0	ARMOST_09365	1.19109	3.1194	3.07901	2.58567	6.00295	Metabolite	2.52516	5.75638	Myco
GH15	0	ARMOST_21208	3.49649	6.36852	6.41049	2.98579	7.92157	Metabolite	3.01126	8.06268	Myco
GH78	0	ARMOST_18332	0.354447	3.5875	2.61461	5.27074	38.6057	Metabolite	4.15915	17.8661	Myco
GH79	0	ARMOST_04555	1.75892	2.65889	3.20751	1.15421	2.22563	Metabolite	1.76165	3.39085	Myco
GT1	0	ARMOST_10761	7.06848	8.18658	9.58016	1.12374	2.17911	Metabolite	2.49699	5.64508	Myco
GT39	0	ARMOST_15718	6.00219	7.00998	7.77315	1.01838	2.02564	Metabolite	1.76327	3.39467	Myco
PL3_2	0	ARMOST_08488	1.91147	3.00429	4.51393	1.34256	2.536	Metabolite	2.9478	7.71574	Myco
PL3_2	0	ARMOST_08479	2.86138	5.02354	6.09419	2.33518	5.04613	Metabolite	3.40773	10.6128	Myco
PL3_2	0	ARMOST_08483	1.20794	4.00964	6.44954	3.5138	11.4224	Metabolite	6.00271	64.1202	Myco
GH128	fcwde	ARMOST_17020	7.53331	10.4222	9.76555	2.89553	7.44119	Metabolite	2.21641	4.64736	Myco
GH16	fcwde	ARMOST_15647	2.98291	4.14622	4.78942	1.2718	2.41463	Metabolite	1.9288	3.80739	Myco
GH16	fcwde	ARMOST_07364	3.26732	5.66004	5.72047	2.51978	5.73496	Metabolite	2.56109	5.90152	Myco
GH18	fcwde	ARMOST_05720	7.02181	8.10432	9.22957	1.08828	2.1262	Metabolite	2.19509	4.57917	Myco
GH76	fcwde	ARMOST_14007	5.4446	6.89035	7.36808	1.46618	2.76289	Metabolite	1.92205	3.78962	Myco
GH76	fcwde	ARMOST_14068	0.419312	2.27106	3.06692	3.48677	11.2104	Metabolite	4.39786	21.0808	Myco
AA1_1	0	ARMOST_07174	0.546301	0.586749	1.90316				2.51482	5.71525	Myco
AA1_1	0	ARMOST_18249	2.98346	3.51125	5.89782				3.07021	8.39897	Myco
AA1_1	0	ARMOST_04477	1.66544	5.14715	4.38919				3.19504	9.15807	Myco
AA14	0	ARMOST_11374	3.84741	4.74767	5.2534				1.45061	2.73323	Myco
AA2	0	ARMOST_01263	3.87573	3.90938	5.43636				1.60652	3.04516	Myco
AA2	0	ARMOST_01179	0.936396	0.906501	2.39027				2.1894	4.56115	Myco
AA2	0	ARMOST_01279	1.88398	2.06466	4.09899				2.55349	5.87054	Myco
AA3_2	0	ARMOST_16710	4.93591	5.07878	6.03977				1.1069	2.15383	Myco
AA3_2	0	ARMOST_20378	7.61282	8.43557	9.33527				1.70621	3.26304	Myco
AA3_2	0	ARMOST_12719	0.987175	1.25489	2.49112				2.21183	4.63263	Myco
AA3_2	0	ARMOST_16604	2.58902	5.35096	5.50882				3.13937	8.81142	Myco
AA3_2	0	ARMOST_16629	1.73124	3.80856	4.79689				3.51935	11.4665	Myco
AA3_2	0	ARMOST_11851	4.06547	4.85375	11.0165				7.00907	128.808	Myco
AA3_2	0	ARMOST_11855	2.63055	3.40399	9.51789				7.11725	138.837	Myco
AA6	0	ARMOST_14042	5.10925	6.56222	8.80413				3.70573	13.0477	Myco
AA7	0	ARMOST_07847	3.06307	3.40813	4.05495				1.05985	2.08472	Myco
AA7	0	ARMOST_05706	3.47001	3.29814	8.94459				5.58512	48.0054	Myco
AA9	0	ARMOST_13556	7.88991	8.16789	9.08554				1.17673	2.26064	Myco
AA9	0	ARMOST_18350	0.980074	1.65438	1.85075				1.41702	2.67034	Myco
AA9, CBM1	0	ARMOST_10843	1.73063	1.88331	2.60412				1.09258	2.13256	Myco
CBM1	0	ARMOST_13810	2.86506	3.74424	3.90224				1.12713	2.18424	Myco
CBM1, GH6	0	ARMOST_04232	1.26599	1.40088	3.37816				2.71074	6.54656	Myco
CBM21	0	ARMOST_08338	4.77939	5.03933	6.09284				1.32485	2.50507	Myco
CBM21	0	ARMOST_17055	4.25043	4.87314	5.86715				1.64143	3.11975	Myco
CBM48	0	ARMOST_05013	4.99974	5.24169	6.7727				1.78369	3.44307	Myco
CBM50	0	ARMOST_16961	5.03518	5.35677	6.19122				1.15801	2.2315	Myco
CBM67	0	ARMOST_15471	1.46118	1.29013	2.30299				1.1329	2.19299	Myco
CE4	0	ARMOST_13355	0.544932	0.839126	1.57724				2.05658	4.15998	Myco
CE4	0	ARMOST_05321	2.07284	2.88953	4.05094				2.2561	4.77698	Myco
CE8	0	ARMOST_12332	0.253007	0.150021	1.56779				3.27396	9.673	Myco
EXPN	0	ARMOST_09015	7.75261	8.40921	9.06572				1.29314	2.45061	Myco
EXPN	0	ARMOST_15306	2.27779	2.57874	3.51596				1.39552	2.63083	Myco
EXPN	0	ARMOST_03777	9.36537	9.90872	11.0257				1.63968	3.11597	Myco
EXPN	0	ARMOST_00895	2.00778	4.0854	6.53819				4.90531	29.9672	Myco
EXPN	0	ARMOST_00438	1.5707	4.77332	6.45975				5.45034	43.7235	Myco
GH1	0	ARMOST_12473	0.707061	1.64733	1.37618				1.31686	2.49123	Myco
GH1	0	ARMOST_12474	1.59676	2.9273	3.15469				1.92807	3.80545	Myco
GH31	0	ARMOST_09619	6.36767	6.64789	7.7117				1.33566	2.52391	Myco
GH37	0	ARMOST_13182	6.32975	6.95071	7.47243				1.13138	2.19068	Myco
GH45	0	ARMOST_07341	0.88598	1.51134	2.18404				2.03313	4.09292	Myco
GH5_5	0	ARMOST_13121	2.66986	3.04886	3.61782				1.05022	2.07085	Myco
GH6	0	ARMOST_04231	1.81391	2.28229	3.51983				2.01888	4.0527	Myco
GH79	0	ARMOST_14752	2.31048	4.35492	4.08694				2.00259	4.0072	Myco
GT1	0	ARMOST_08256	3.08652	3.0061	4.18705				1.18178	2.26857	Myco
GT1	0	ARMOST_17497	2.67684	3.20545	4.23601				1.69956	3.24803	Myco
GT2	0	ARMOST_16675	6.91971	6.76429	8.00925				1.07434	2.10575	Myco
GT2	0	ARMOST_06316	7.54148	7.41463	8.65587				1.09787	2.14038	Myco
GT2	0	ARMOST_06013	7.09306	7.30526	8.40411				1.29665	2.45658	Myco
GT2	0	ARMOST_05425	7.07003	7.16101	8.80309				1.71941	3.29301	Myco
GT32	0	ARMOST_08705	5.63184	6.19756	6.83253				1.19402	2.2879	Myco
GT32	0	ARMOST_05168	6.54816	7.00465	8.23494				1.67647	3.19645	Myco
GT33	0	ARMOST_08710	4.73842	5.02928	5.73584				1.00217	2.00301	Myco
GT48	0	ARMOST_13503	7.00483	7.63547	8.98288				1.96364	3.90044	Myco
GT57	0	ARMOST_07081	4.34514	4.83475	5.37408				1.046	2.0648	Myco
GT69	0	ARMOST_14292	4.51252	5.32966	5.57517				1.07682	2.10938	Myco
GT8	0	ARMOST_09117	5.12798	5.91115	7.48325				2.36201	5.14088	Myco
GT8	0	ARMOST_00145	0.840427	0.72427	2.42659				2.41766	5.34302	Myco
PL3_2	0	ARMOST_22631	1.39644	2.26687	3.59205				2.75495	6.75029	Myco
PL35	0	ARMOST_10965	6.35726	7.15533	8.15697				1.79133	3.46134	Myco
GH128	fcwde	ARMOST_19254	2.06421	2.02893	3.15239				1.28876	2.44318	Myco
GH16	fcwde	ARMOST_10725	7.5681	7.78087	8.82825				1.24316	2.36717	Myco
GH16	fcwde	ARMOST_13508	3.61164	5.19003	4.82194				1.26078	2.39625	Myco
GH16	fcwde	ARMOST_10522	5.82884	6.85131	7.52686				1.69417	3.2359	Myco
GH16	fcwde	ARMOST_14905	2.4854	5.10951	4.96527				2.69372	6.46979	Myco
GH16	fcwde	ARMOST_06797	0	0.0829492	0.520481				5.29684	39.3104	Myco
GH17	fcwde	ARMOST_05378	4.46694	5.45657	6.17155				1.73052	3.31847	Myco
GH18	fcwde	ARMOST_00519	5.12828	5.71102	6.67218				1.55358	2.93545	Myco
GH5_9	fcwde	ARMOST_20692	5.29642	6.17898	6.95649				1.66547	3.17216	Myco
GH5_9	fcwde	ARMOST_11259	5.44318	5.49342	7.5657				2.12453	4.36061	Myco
GH76	fcwde	ARMOST_14067	0.510017	1.41035	2.3052				3.1807	9.06748	Myco
AA1_1	0	ARMOST_20610	2.50945	0.954772	2.81086	-2.31816	0.200523	Control
AA14	0	ARMOST_08454	4.26542	3.29253	3.5266	-1.05273	0.482055	Control
AA3_2	0	ARMOST_16331	2.4242	1.64176	2.35392	-1.03045	0.489557	Control
AA3_3	0	ARMOST_11817	7.86353	6.45689	7.1196	-1.417	0.37449	Control
CBM20, GH15	0	ARMOST_11123	3.92814	2.94124	3.25851	-1.08935	0.469973	Control
CBM50	0	ARMOST_12714	8.28647	7.08739	7.65911	-1.20511	0.433736	Control
CE12	0	ARMOST_09510	2.31694	0.8384	1.53551	-2.33465	0.198244	Control
CE16	0	ARMOST_09541	2.9482	2.01637	2.40475	-1.13736	0.454591	Control
CE4	0	ARMOST_04867	6.96741	5.92003	6.01524	-1.05937	0.479842	Control
GH28	0	ARMOST_10222	4.91971	3.77519	4.07129	-1.20433	0.433971	Control
GH31	0	ARMOST_03486	3.16082	2.19317	3.03561	-1.15365	0.449487	Control
GH43	0	ARMOST_07191	3.35849	1.97324	2.4763	-1.65536	0.317459	Control
PL1_2	0	ARMOST_03823	5.8679	4.78222	5.01033	-1.11359	0.462143	Control
PL8_4	0	ARMOST_09075	3.6639	1.56975	2.8297	-2.56589	0.168885	Control
GH16	fcwde	ARMOST_00501	5.40203	3.99581	4.39036	-1.46542	0.36213	Control
GH16	fcwde	ARMOST_05464	5.1089	3.99928	4.87019	-1.16135	0.447094	Control
GH18	fcwde	ARMOST_19697	4.59544	3.39319	3.89647	-1.28392	0.410678	Control
GH20	fcwde	ARMOST_10495	4.62629	2.57572	3.66647	-2.24808	0.210504	Control
GH5_15	fcwde	ARMOST_19572	1.86297	1.14547	1.35574	-1.12134	0.459667	Control
GH92	fcwde	ARMOST_21599	5.86414	4.80552	5.04564	-1.08627	0.470977	Control
AA3_2	0	ARMOST_12738	7.01614	8.2681	8.01263	1.25814	2.39187	Metabolite
AA3_2	0	ARMOST_16527	1.80642	4.42351	4.63975	3.02429	8.13584	Metabolite
AA8	0	ARMOST_17065	4.68951	5.8957	7.27472	1.2383	2.3592	Metabolite
CBM13	0	ARMOST_04411	4.83742	6.16661	4.62858	1.35993	2.56672	Metabolite
CBM50	0	ARMOST_10657	0.356009	1.22674	0.262909	2.24261	4.73251	Metabolite
CBM67	0	ARMOST_21228	3.73339	4.90416	3.99237	1.2349	2.35366	Metabolite
CE15	0	ARMOST_10694	2.92824	3.84118	3.6041	1.00977	2.01359	Metabolite
CE16	0	ARMOST_05781	1.46348	3.1346	3.42472	2.15174	4.44364	Metabolite
CE4	0	ARMOST_13812	5.0704	6.47299	5.82986	1.43039	2.69519	Metabolite
EXPN	0	ARMOST_04534	1.08933	3.23191	2.56209	2.87598	7.34102	Metabolite
GH152	0	ARMOST_06876	0.577822	1.42391	0.898805	1.76208	3.39186	Metabolite
GH3	0	ARMOST_01721	4.7265	5.84587	5.09313	1.14972	2.21871	Metabolite
GH79	0	ARMOST_02555	6.66775	8.10581	7.54557	1.44673	2.72589	Metabolite
PL1_7	0	ARMOST_04382	2.4752	3.97439	3.22406	1.68871	3.22368	Metabolite
PL14	0	ARMOST_08299	5.13052	6.13874	5.92232	1.02912	2.04077	Metabolite
GH16	fcwde	ARMOST_07466	3.23391	6.04345	4.11771	2.94719	7.71245	Metabolite
AA1	0	ARMOST_07310	6.29048	6.0786	6.43837
AA1_1	0	ARMOST_12576	2.53457	2.23431	2.55322
AA1_1	0	ARMOST_14493	0.947974	0.317868	0.368075
AA1_1	0	ARMOST_14723	1.6685	1.21797	1.43129
AA1_1	0	ARMOST_16697	2.68817	3.54395	3.96352
AA1_1	0	ARMOST_02793	1.51593	1.50201	4.00123
AA1_1	0	ARMOST_18289	3.02494	2.54796	2.58237
AA1_1	0	ARMOST_06483	0.670727	1.18098	1.75307
AA1_1	0	ARMOST_21416	3.1746	3.01575	3.59124
AA1_1	0	ARMOST_08871	1.79775	1.84876	2.52575
AA1_1	0	ARMOST_22341	0.156732	0.119798	0.200866
AA1_1	0	ARMOST_11794	0.247895	0.317868	0.314494
AA1_1	0	ARMOST_12157	1.68295	2.14985	1.3077
AA1_2	0	ARMOST_15816	5.6195	5.24214	4.78395
AA1_2	0	ARMOST_19674	7.59316	7.77804	7.09817
AA14	0	ARMOST_02994	4.75637	4.31115	4.20465
AA14	0	ARMOST_03010	0.806266	0.453498	0.459313
AA16	0	ARMOST_10017	6.87782	7.3235	7.44903
AA2	0	ARMOST_15732	1.75529	1.43113	1.47527
AA2	0	ARMOST_18506	0.979968	0.928504	1.65133
AA2	0	ARMOST_19952	0.0708875	0	0.12986
AA2	0	ARMOST_21037	0.416224	0.53312	0.349528
AA3_1	0	ARMOST_12725	0.900134	0.763059	0.97791
AA3_1	0	ARMOST_17295	3.07537	2.95635	2.88704
AA3_2	0	ARMOST_01161	3.78151	3.64758	3.70056
AA3_2	0	ARMOST_01254	1.711	1.36083	1.17766
AA3_2	0	ARMOST_01255	3.18683	3.03853	2.74292
AA3_2	0	ARMOST_01318	5.50999	5.82031	5.29235
AA3_2	0	ARMOST_01984	3.43381	3.15268	3.17076
AA3_2	0	ARMOST_12718	3.54609	3.37764	3.50927
AA3_2	0	ARMOST_13103	3.99006	4.00684	4.43637
AA3_2	0	ARMOST_14728	2.35682	2.10132	1.60464
AA3_2	0	ARMOST_14826	5.24583	4.8463	4.58768
AA3_2	0	ARMOST_16406	7.55518	7.89962	7.6696
AA3_2	0	ARMOST_16408	5.55706	5.53422	4.8858
AA3_2	0	ARMOST_16606	0	0.110579	0.093568
AA3_2	0	ARMOST_16641	3.04215	3.19376	2.45284
AA3_2	0	ARMOST_04029	4.24626	3.98818	3.70265
AA3_2	0	ARMOST_17618	1.95704	1.35584	1.50178
AA3_2	0	ARMOST_17620	0.963568	0.658718	0.555783
AA3_2	0	ARMOST_17626	0.515681	0.462692	0.905304
AA3_2	0	ARMOST_06049	5.08745	4.34017	4.42691
AA3_2	0	ARMOST_20200	0.46678	0.595196	0.611314
AA3_2	0	ARMOST_06377	0.258103	0.155758	0
AA3_2	0	ARMOST_06840	5.17373	5.57698	5.1172
AA3_2	0	ARMOST_06841	3.46104	4.09679	3.38392
AA3_2	0	ARMOST_07672	0.259773	0.333087	0.45858
AA3_2	0	ARMOST_07685	0.0766668	0.119798	0
AA3_3	0	ARMOST_13036	6.15767	7.08265	6.30514
AA3_3	0	ARMOST_11837	3.22714	5.14031	4.62149
AA3_4	0	ARMOST_10556	4.18487	4.00738	4.45855
AA5_1	0	ARMOST_12763	8.31154	8.30212	8.70488
AA5_1	0	ARMOST_04010	1.26012	0.798002	0.575221
AA5_1	0	ARMOST_12256	5.35606	5.30405	5.92338
AA6	0	ARMOST_06486	1.49592	0.839178	1.04747
AA7	0	ARMOST_05491	3.19989	2.58512	3.37807
AA9	0	ARMOST_00339	0.636135	0.429011	0.369853
AA9	0	ARMOST_00435	1.35786	1.12161	1.10737
AA9	0	ARMOST_01700	2.92179	2.65407	2.89837
AA9	0	ARMOST_12647	5.59561	5.13696	4.82374
AA9	0	ARMOST_12649	1.40364	0.989316	1.31563
AA9	0	ARMOST_14117	1.30168	1.20425	0.963231
AA9	0	ARMOST_15837	0.868378	0.975828	1.46132
AA9	0	ARMOST_16031	7.57867	6.73454	7.66934
AA9	0	ARMOST_17863	0.58456	0.428965	0.40117
AA9	0	ARMOST_17879	0.388772	0.253027	0.357936
AA9	0	ARMOST_04338	0.16039	0	0.0889818
AA9	0	ARMOST_05902	0.785364	0.369103	0.362514
AA9	0	ARMOST_07097	1.62656	1.07514	0.986776
AA9, CBM1	0	ARMOST_10842	2.34776	2.06254	2.46214
CBM1, CE1	0	ARMOST_09813	4.20662	3.62165	3.91799
CBM1, GH10	0	ARMOST_20557	5.48511	5.51368	5.48121
CBM1, GH11	0	ARMOST_12023	0.154899	0.119827	0.264821
CBM1, GH3	0	ARMOST_09289	1.10165	0.989252	1.09857
CBM13	0	ARMOST_02702	0.450652	0.113975	0.0434401
CBM13	0	ARMOST_19379	0.217009	0	0.0434401
CBM13	0	ARMOST_20498	0.723051	0.603615	0.812499
CBM13	0	ARMOST_06772	9.56359	9.87535	9.45015
CBM20, GH13_32	0	ARMOST_15344	7.06007	7.36839	7.94428
CBM20, GH15	0	ARMOST_11113	6.79757	6.37869	6.08635
CBM48	0	ARMOST_05618	2.45881	2.71999	2.3589
CBM48	0	ARMOST_11186	5.68653	5.80779	6.25796
CBM48, GH13_8	0	ARMOST_05617	5.58955	5.43052	5.33953
CBM50	0	ARMOST_00417	3.94699	4.36011	4.24693
CBM50	0	ARMOST_04401	8.74754	7.7423	8.36883
CBM50	0	ARMOST_04404	1.81625	1.23262	1.266
CBM50	0	ARMOST_04420	5.35861	4.72234	6.69077
CBM50	0	ARMOST_05607	0.0417999	0.0390471	0.257941
CBM50	0	ARMOST_22370	0	0.0390007	0.0434401
CBM50	0	ARMOST_10658	0.0708875	0	0.0560378
CBM50	0	ARMOST_10963	0.0766668	0.113917	0.092345
CBM67	0	ARMOST_00056	0.712029	0.29625	0.262909
CBM67	0	ARMOST_01801	4.83141	5.10373	5.30853
CBM67	0	ARMOST_02234	1.88284	1.35284	1.31608
CBM67	0	ARMOST_04040	2.01461	1.58124	1.54233
CBM67	0	ARMOST_04042	0.29147	0	0
CBM67	0	ARMOST_20545	0.647696	0.612834	0.422497
CBM67	0	ARMOST_21205	0	0.155496	0
CBM67	0	ARMOST_21221	1.88286	1.70389	1.58986
CBM67	0	ARMOST_21227	1.19638	1.02851	0.952772
CE12	0	ARMOST_09511	5.59066	6.72267	4.93669
CE16	0	ARMOST_03770	4.40356	3.97508	3.71776
CE16	0	ARMOST_17434	0.151265	0	0.0469114
CE16	0	ARMOST_04451	4.19914	4.39823	3.90524
CE16	0	ARMOST_21082	3.14938	3.07923	2.46108
CE16	0	ARMOST_09545	4.43438	3.65269	4.61566
CE4	0	ARMOST_01307	7.85664	7.91289	7.43342
CE4	0	ARMOST_13330	9.66117	10.1497	10.5903
CE4	0	ARMOST_17504	0.767585	0.889527	0.520481
CE4	0	ARMOST_07256	8.76254	8.67203	9.15822
CE4	0	ARMOST_21071	2.55465	2.52685	2.58344
CE4	0	ARMOST_08352	5.95658	5.72561	5.03553
CE4	0	ARMOST_08381	1.39742	0.934008	0.87564
CE4	0	ARMOST_08387	2.87062	2.81862	3.03892
CE8	0	ARMOST_00337	2.41397	2.32416	1.99186
CE8	0	ARMOST_12340	0.542244	0.444015	0.738354
CE8	0	ARMOST_12730	0.281531	0.263691	0.309761
CE8	0	ARMOST_15608	2.92366	2.47801	2.47403
CE8	0	ARMOST_17992	2.2907	1.93634	1.58258
CE8	0	ARMOST_19558	0.343292	0.364108	1.15693
CE9	0	ARMOST_05288	6.43193	7.16957	6.89409
EXPN	0	ARMOST_03561	7.54539	7.07511	7.50373
EXPN	0	ARMOST_21048	0.0766668	0	0
EXPN	0	ARMOST_21049	0	0.0451645	0
EXPN	0	ARMOST_21064	0.471174	0.224961	0.47228
EXPN	0	ARMOST_21068	0.423822	0.15573	0.0856105
EXPN	0	ARMOST_21069	0.446195	0.291021	0.177996
EXPN	0	ARMOST_21074	0	0.0769451	0.1535
EXPN	0	ARMOST_09082	7.10841	6.23667	6.90509
EXPN	0	ARMOST_10990	7.05583	7.447	7.59376
EXPN	0	ARMOST_10992	6.1921	5.38721	6.25579
GH1	0	ARMOST_12402	0.709586	0.414752	0.629191
GH1	0	ARMOST_12417	0.286527	0.349288	0.253927
GH1	0	ARMOST_12419	1.80526	1.75754	1.59921
GH1	0	ARMOST_12423	2.20168	1.72537	2.12919
GH1	0	ARMOST_12424	2.78971	2.35259	2.19928
GH1	0	ARMOST_12438	3.97548	3.87659	3.32962
GH1	0	ARMOST_12440	2.35761	2.23621	1.89479
GH1	0	ARMOST_16702	3.40917	3.66201	3.7672
GH10	0	ARMOST_01310	0.515023	0.665684	0.64226
GH10	0	ARMOST_01313	1.8555	1.68976	1.63457
GH10	0	ARMOST_13039	1.16423	0.771334	1.05831
GH10	0	ARMOST_21019	0.951082	0.896311	1.23571
GH105	0	ARMOST_12602	1.81627	1.57275	1.73075
GH105	0	ARMOST_05417	7.29803	7.5776	6.67409
GH115	0	ARMOST_14212	4.65042	4.15043	4.46623
GH115	0	ARMOST_14215	4.28058	4.14568	3.4065
GH12	0	ARMOST_01206	1.76724	1.48626	1.15079
GH12	0	ARMOST_12601	2.61131	2.50222	2.52158
GH13_1	0	ARMOST_15310	1.21735	0.99568	0.728896
GH13_1	0	ARMOST_10734	7.34967	7.40814	8.22374
GH13_1	0	ARMOST_11943	0.0398154	0	0
GH13_5	0	ARMOST_13174	5.35923	5.17213	4.87717
GH13_5	0	ARMOST_15001	3.96594	4.57206	4.22528
GH131	0	ARMOST_21246	1.46931	0.793581	0.866571
GH131	0	ARMOST_10975	1.2694	0.683564	0.83382
GH133, GH13_25	0	ARMOST_06936	5.2321	5.24934	6.17348
GH15	0	ARMOST_01160	3.14678	2.59448	2.69013
GH152	0	ARMOST_00268	1.34764	1.10336	1.00613
GH152	0	ARMOST_13505	5.73997	5.7638	6.11275
GH154	0	ARMOST_03449	5.31858	5.56563	5.51214
GH2	0	ARMOST_05430	5.7277	5.31781	4.84754
GH27	0	ARMOST_02850	0.740112	1.09733	0.667362
GH27	0	ARMOST_09762	7.59552	7.52289	7.63155
GH28	0	ARMOST_00443	0.190749	0.19631	0.169612
GH28	0	ARMOST_13419	4.97598	5.75284	4.54785
GH28	0	ARMOST_13686	2.44511	2.47956	1.76545
GH28	0	ARMOST_03878	3.39597	3.18578	3.5424
GH28	0	ARMOST_17093	5.97656	5.70179	5.41302
GH28	0	ARMOST_17277	0.960533	1.23264	0.882049
GH28	0	ARMOST_17345	0.185409	0.268994	0.529542
GH28	0	ARMOST_17350	3.17191	2.56378	2.50849
GH28	0	ARMOST_17354	2.17705	1.84813	1.88597
GH28	0	ARMOST_05331	0.585892	0.616978	0.7029
GH28	0	ARMOST_08777	2.56661	1.92226	1.99965
GH28	0	ARMOST_11829	3.65486	3.82173	3.9439
GH29	0	ARMOST_01826	3.39827	2.87771	2.58152
GH3	0	ARMOST_14769	5.31697	5.19897	4.66888
GH3	0	ARMOST_16366	4.18853	3.3796	3.36509
GH3	0	ARMOST_17885	5.63976	4.92268	5.32195
GH3	0	ARMOST_05722	6.82005	6.33368	6.52164
GH3	0	ARMOST_07743	6.80421	6.76493	6.47128
GH3	0	ARMOST_08084	7.25965	7.72782	7.73421
GH3	0	ARMOST_11725	5.89063	5.98607	6.62971
GH3	0	ARMOST_11912	1.33337	0.872385	1.07251
GH30	0	ARMOST_08520	5.09699	5.48212	5.42735
GH31	0	ARMOST_01875	4.35475	4.5404	4.63697
GH31	0	ARMOST_15648	2.24749	1.93929	2.16144
GH31	0	ARMOST_16020	1.39588	1.16038	1.08513
GH31	0	ARMOST_09620	6.17329	6.37584	6.38881
GH35	0	ARMOST_16073	4.55802	4.60964	4.67011
GH35	0	ARMOST_16083	4.17018	3.5411	3.66173
GH35	0	ARMOST_02759	2.72768	2.88786	2.88187
GH35	0	ARMOST_07630	0.0413881	0	0
GH35	0	ARMOST_11373	5.78227	5.24644	5.27857
GH37	0	ARMOST_18775	7.61835	8.03658	8.15253
GH38	0	ARMOST_08102	7.07875	7.87016	7.67508
GH43	0	ARMOST_01998	3.5139	3.06319	2.93289
GH43	0	ARMOST_14240	5.2263	5.21266	4.89524
GH43	0	ARMOST_07329	0.0766668	0	0.192614
GH43	0	ARMOST_21609	2.90174	3.419	3.60489
GH45	0	ARMOST_00778	4.29147	4.12227	3.55642
GH45	0	ARMOST_12638	0.658189	0.0390007	0.345922
GH45	0	ARMOST_18883	0.0417999	0.131461	0.766064
GH47	0	ARMOST_15159	3.07755	2.94263	2.27891
GH47	0	ARMOST_05259	5.8497	6.41535	6.42503
GH47	0	ARMOST_07291	4.55611	4.6455	4.5568
GH47	0	ARMOST_07300	6.23052	6.84278	6.60184
GH47	0	ARMOST_07306	6.01322	5.72739	5.74933
GH47	0	ARMOST_11635	6.2817	6.39713	6.32992
GH5_12	0	ARMOST_08162	3.35833	3.15698	2.78545
GH5_12	0	ARMOST_08189	6.64503	7.17541	6.76268
GH5_12	0	ARMOST_08397	7.46241	7.45865	7.97226
GH5_22	0	ARMOST_11822	6.64125	7.00446	5.70884
GH5_30	0	ARMOST_03701	8.10562	7.46193	7.26904
GH5_50	0	ARMOST_14744	4.33305	5.1339	3.85276
GH5_7	0	ARMOST_00888	3.69556	3.32735	3.56352
GH51	0	ARMOST_04221	2.27656	1.85692	1.71127
GH63	0	ARMOST_03467	5.97319	5.51023	5.59297
GH7	0	ARMOST_17072	2.33974	2.49168	1.82482
GH7	0	ARMOST_17156	1.80297	2.14241	2.1894
GH7	0	ARMOST_07350	2.10595	1.92732	1.91575
GH7	0	ARMOST_07439	0.14397	0.161416	0.203979
GH7	0	ARMOST_07440	0.373191	0.453498	0.597178
GH74	0	ARMOST_09315	5.93802	6.24239	6.1032
GH74	0	ARMOST_09317	4.63855	4.61663	4.78077
GH79	0	ARMOST_01725	3.80947	3.37156	3.24112
GH79	0	ARMOST_14204	3.81422	4.14504	3.95167
GH79	0	ARMOST_05603	6.10347	5.62654	5.68889
GH79	0	ARMOST_08659	5.05251	4.54109	5.29157
GH79	0	ARMOST_22269	0	0.0389702	0.0434401
GH85	0	ARMOST_04435	4.23143	4.18951	3.771
GH88	0	ARMOST_08101	6.55284	5.76015	5.63281
GH88	0	ARMOST_08199	3.90819	3.184	3.16297
GH9	0	ARMOST_05396	5.82213	6.70374	6.59945
GH93	0	ARMOST_14069	3.38805	2.9588	3.21407
GT1	0	ARMOST_01057	4.70765	4.98895	5.43219
GT1	0	ARMOST_03583	4.54046	4.35794	4.44544
GT1	0	ARMOST_08257	2.64645	2.26486	2.1291
GT1	0	ARMOST_09157	6.15511	6.45351	6.85666
GT15	0	ARMOST_01432	4.38762	4.46882	5.0751
GT15	0	ARMOST_01466	2.57002	3.80468	2.90515
GT15	0	ARMOST_03730	7.12779	7.61155	7.82787
GT15	0	ARMOST_19330	6.7637	6.94866	7.74082
GT15	0	ARMOST_09376	4.00579	4.74437	4.45472
GT17	0	ARMOST_00978	5.77055	5.85345	6.50815
GT2	0	ARMOST_00146	3.2729	2.94268	2.90197
GT2	0	ARMOST_00150	8.53091	8.19513	7.96348
GT2	0	ARMOST_00636	8.49065	8.42362	8.66357
GT2	0	ARMOST_12742	2.24588	1.76234	1.65658
GT2	0	ARMOST_17191	5.93437	6.14997	6.15921
GT2	0	ARMOST_21264	6.52608	6.25559	6.79157
GT2	0	ARMOST_08787	7.02982	6.89655	6.6663
GT2	0	ARMOST_09456	7.20896	6.59457	6.36141
GT20	0	ARMOST_01675	5.41852	5.81166	6.35698
GT20	0	ARMOST_18331	6.41022	6.63555	7.3241
GT20	0	ARMOST_10599	6.58508	6.95757	7.39305
GT21	0	ARMOST_08939	4.82859	4.66433	4.60342
GT22	0	ARMOST_13276	4.02007	4.09613	4.17736
GT22	0	ARMOST_04007	4.75429	4.45208	3.95834
GT22	0	ARMOST_09489	6.38384	6.48863	6.26519
GT24	0	ARMOST_01795	6.75811	6.53334	6.81856
GT3	0	ARMOST_10047	6.29012	6.58673	7.00328
GT31	0	ARMOST_08985	5.92537	5.83465	6.13393
GT32	0	ARMOST_08701	2.90661	2.72434	2.80186
GT35	0	ARMOST_10294	6.07045	6.32994	6.7757
GT39	0	ARMOST_04467	6.1521	6.20751	6.4595
GT39	0	ARMOST_07188	6.98755	6.37667	6.77044
GT4	0	ARMOST_16145	4.47281	4.6403	4.70538
GT4	0	ARMOST_16158	0.752135	0.625251	0.460249
GT4	0	ARMOST_03570	6.4925	6.72513	6.7388
GT4	0	ARMOST_04611	4.65845	4.3515	3.83655
GT4	0	ARMOST_22000	4.06724	4.61399	4.4295
GT4	0	ARMOST_10482	5.63516	5.85315	6.17624
GT48	0	ARMOST_03697	8.11035	7.96113	8.48657
GT49	0	ARMOST_01119	5.88778	6.00219	5.46217
GT50	0	ARMOST_03791	5.20057	4.73866	4.38857
GT57	0	ARMOST_05278	6.43113	6.14657	5.5819
GT58	0	ARMOST_03595	4.51854	4.16383	4.30375
GT59	0	ARMOST_09141	5.90568	5.33722	4.99337
GT66	0	ARMOST_00547	7.33718	7.03387	6.84859
GT69	0	ARMOST_00269	5.1447	5.12097	5.38791
GT69	0	ARMOST_16556	6.43579	6.42222	5.75906
GT76	0	ARMOST_00631	4.10445	3.40608	3.59701
GT8	0	ARMOST_01016	5.22554	4.95287	4.59016
GT8	0	ARMOST_04754	4.59402	4.06009	3.6977
GT8	0	ARMOST_05737	5.76495	5.29784	5.95622
GT8	0	ARMOST_09551	4.06682	3.72965	3.83276
GT90	0	ARMOST_16624	6.43645	6.82039	6.23011
GT90	0	ARMOST_19731	2.85378	2.67868	2.39537
GT90	0	ARMOST_19732	3.26479	3.20772	3.15863
PL1	0	ARMOST_22018	1.80526	1.82771	1.28369
PL1_7	0	ARMOST_04372	2.08438	1.86875	1.59571
PL1_7	0	ARMOST_04439	6.25834	5.61638	5.73089
PL14_4	0	ARMOST_07187	3.3218	3.48951	3.34132
PL14_5	0	ARMOST_00918	4.98634	4.80472	5.46494
PL26	0	ARMOST_14881	7.07475	6.44112	6.17096
PL3_2	0	ARMOST_00149	1.37897	1.66746	2.08986
PL3_2	0	ARMOST_00827	1.99448	1.97216	2.25518
PL3_2	0	ARMOST_02435	0.29147	0.306625	0.192614
PL3_2	0	ARMOST_12920	0.94804	0.619032	0.897574
PL3_2	0	ARMOST_03250	1.9345	1.93067	1.41992
PL3_2	0	ARMOST_17492	0.0417999	0.0389702	0
PL3_2	0	ARMOST_20165	2.34818	2.53399	2.79883
PL3_2	0	ARMOST_22365	0.0358793	0.0389702	0.192614
PL35	0	ARMOST_08926	8.72913	8.53423	8.88576
PL4_1	0	ARMOST_16274	5.08566	5.37944	5.33211
PL4_1	0	ARMOST_10729	2.61816	2.16301	2.44971
CBM12	fcwde	ARMOST_00539	7.37897	7.58985	7.5525
CBM43, GH72	fcwde	ARMOST_09160	8.53208	8.56955	9.48944
EXPN, GH16	fcwde	ARMOST_15646	8.57573	8.04578	8.87333
GH128	fcwde	ARMOST_00301	2.89978	4.18145	3.59341
GH128	fcwde	ARMOST_13780	1.86645	0.879094	2.4206
GH128	fcwde	ARMOST_04981	8.05632	7.87706	7.94635
GH135	fcwde	ARMOST_16286	5.29686	6.01222	7.792
GH16	fcwde	ARMOST_00221	1.33078	1.15757	0.900725
GH16	fcwde	ARMOST_01253	1.11937	0.985397	0.940636
GH16	fcwde	ARMOST_01786	0.937485	0.389736	0.419823
GH16	fcwde	ARMOST_01787	2.89446	3.1817	2.38408
GH16	fcwde	ARMOST_02070	4.22758	4.396	4.51095
GH16	fcwde	ARMOST_13610	2.17149	1.82938	2.36256
GH16	fcwde	ARMOST_15689	4.99616	5.02414	5.52581
GH16	fcwde	ARMOST_16305	3.65432	3.42423	3.52426
GH16	fcwde	ARMOST_17782	0.488508	0.566641	0.601805
GH16	fcwde	ARMOST_04564	6.28005	6.26171	6.67235
GH16	fcwde	ARMOST_06016	0.913024	1.15174	1.05198
GH16	fcwde	ARMOST_06017	6.68245	7.01513	6.88345
GH16	fcwde	ARMOST_06043	0.684687	0.881887	1.10298
GH16	fcwde	ARMOST_06791	0.40406	0.125627	0.230696
GH16	fcwde	ARMOST_06794	0.573684	0.369079	0.292226
GH16	fcwde	ARMOST_06852	0.69208	0.666795	0.850211
GH16	fcwde	ARMOST_06917	6.99827	6.64533	7.70218
GH16	fcwde	ARMOST_07351	1.67856	2.19033	1.74389
GH16	fcwde	ARMOST_07848	5.36836	5.35194	5.62915
GH16	fcwde	ARMOST_08913	7.69597	7.40351	7.59901
GH16	fcwde	ARMOST_09091	6.67916	7.21529	7.41536
GH17	fcwde	ARMOST_13234	7.62386	7.90576	7.50674
GH17	fcwde	ARMOST_17567	1.51554	1.32867	0.990772
GH17	fcwde	ARMOST_17592	1.34444	1.45542	1.91954
GH17	fcwde	ARMOST_17600	2.06007	1.7007	1.66592
GH18	fcwde	ARMOST_14294	1.51872	1.28179	1.68293
GH18	fcwde	ARMOST_05123	3.43026	3.65683	4.21138
GH18	fcwde	ARMOST_07162	0.673393	0.468319	0.485851
GH18	fcwde	ARMOST_07164	0.489926	0.419552	0.600393
GH18	fcwde	ARMOST_10562	1.00343	0.369127	0.453358
GH18	fcwde	ARMOST_10871	1.0951	0.969248	1.25591
GH25	fcwde	ARMOST_14846	2.1682	2.22996	2.82816
GH30_3	fcwde	ARMOST_18502	3.2731	2.93759	2.83407
GH5_9	fcwde	ARMOST_14596	0.816569	0.359242	1.08839
GH5_9	fcwde	ARMOST_08030	6.35415	6.49233	7.18337
GH55	fcwde	ARMOST_08120	2.25231	2.04866	2.58555
GH55	fcwde	ARMOST_08121	2.15729	2.16622	2.04314
GH55	fcwde	ARMOST_08126	1.72251	1.7183	1.80194
GH55	fcwde	ARMOST_08185	3.1809	3.35389	3.57224
GH71	fcwde	ARMOST_01139	2.93296	2.65324	2.8437
GH71	fcwde	ARMOST_01305	2.46503	3.00313	2.19767
GH71	fcwde	ARMOST_05733	3.01612	3.52338	3.74122
GH71	fcwde	ARMOST_07138	2.81887	2.02819	3.16943
GH71	fcwde	ARMOST_10857	5.01676	5.01015	5.17076
GH75	fcwde	ARMOST_00053	1.75601	1.19525	1.10213
GH75	fcwde	ARMOST_00078	3.45666	2.94759	2.78265
GH75	fcwde	ARMOST_08258	0.320852	0.19076	0.364603
GH76	fcwde	ARMOST_02897	1.42486	0.893655	1.25902
GH92	fcwde	ARMOST_12597	5.53163	5.45392	5.35456
GH92	fcwde	ARMOST_04392	5.92588	5.91713	5.83741

## Sheet: Peptidases_AO
Peptidase_Family	Peptidase ID	ProtID	Secretory_Type	Control	Met_53hours	Myco_62hours	logFC_met	ActualFC_met	Upreg_met	logFC_myc	ActualFC_myc	Upreg_myc
Serine_peptidases	S08A	ARMOST_01782	UPS	9.19696	6.30903	5.47744	2.96708	8.80354	control	3.78039	14.2913	control
Serine_peptidases	S10	ARMOST_21257	UPS	8.22197	4.43211	3.36573	3.97641	15.8118	control	5.06556	25.6599	control
Metallo_peptidases	M17	ARMOST_00710	UPS	5.837	4.69328	3.87244	1.2035	1.44842	control	2.05903	4.23959	control
Metallo_peptidases	M38	ARMOST_12167	UPS	6.64391	5.53591	4.93137	1.21179	1.46844	control	1.67681	2.81168	control
Cysteine_peptidases	C56	ARMOST_01925	UPS	2.64123	1.71539	1.18769	1.2262	1.50358	control	1.94664	3.7894	control
Cysteine_peptidases	C12	ARMOST_20586	UPS	8.35135	7.33611	6.75203	1.04006	1.08173	control	1.6213	2.62862	control
Theronine_peptidases	T03	ARMOST_09017	Classically_secreted	4.63861	2.22429	3.29052	2.70558	7.32017	control	1.42725	2.03704	control
Theronine_peptidases	T01A	ARMOST_15821	Classically_secreted	4.59654	1.03511	0.133125	4.74644	22.5287	control	7.45265	55.5421	control
Serine_peptidases	S10	ARMOST_00444	Classically_secreted	2.78842	1.64267	0.880413	1.45456	2.11576	control	2.69658	7.27154	control
Serine_peptidases	S10	ARMOST_04431	Classically_secreted	6.02621	4.41517	4.9797	1.65236	2.73031	control	1.16384	1.35452	control
Serine_peptidases	S08A	ARMOST_07252	Classically_secreted	7.43585	4.12382	3.28	3.37827	11.4127	control	4.29973	18.4877	control
Serine_peptidases	S09X	ARMOST_08096	Classically_secreted	2.06962	1.31111	0.643131	1.09307	1.19481	control	2.4034	5.77635	control
Serine_peptidases	S08A	ARMOST_08127	Classically_secreted	9.72584	8.36481	6.87948	1.40181	1.96506	control	2.83182	8.01921	control
Serine_peptidases	S01A	ARMOST_18976	Classically_secreted	2.98349	1.84325	1.20628	2.44861	5.99567	control	2.61011	6.81267	control
Serine_peptidases	S54	ARMOST_22367	Classically_secreted	6.28823	5.12172	3.84044	1.1937	1.42492	control	2.54273	6.46546	control
Metallo_peptidases	M41	ARMOST_00450	Classically_secreted	6.40226	5.17823	4.32884	1.24346	1.54618	control	2.11007	4.45241	control
Metallo_peptidases	M14A	ARMOST_00458	Classically_secreted	9.32678	6.99607	6.18534	2.38149	5.67148	control	3.2136	10.3272	control
Metallo_peptidases	M16A	ARMOST_15461	Classically_secreted	4.64579	2.37925	2.91512	2.51724	6.3365	control	1.88064	3.53679	control
Metallo_peptidases	M36	ARMOST_21485	Classically_secreted	5.13023	2.20171	1.6798	3.22921	10.4278	control	4.05966	16.4808	control
Cysteine_peptidases	C110	ARMOST_02569	Classically_secreted	2.83358	1.96828	1.08243	1.07176	1.14868	control	2.38278	5.67765	control
Cysteine_peptidases	C12	ARMOST_03290	Classically_secreted	8.6955	6.81306	6.14294	1.90806	3.64071	control	2.57168	6.61353	control
Cysteine_peptidases	C56	ARMOST_04119	Classically_secreted	5.63997	3.37742	4.29319	2.30351	5.30616	control	1.44548	2.0894	control
Aspartic_peptidases	A1A	ARMOST_03336	Classically_secreted	8.28739	5.83599	5.01317	2.6767	7.1647	control	3.44231	11.8495	control
Serine_peptidases	S15	ARMOST_00213	UPS	4.90405	8.17623	10.0279	-3.23495	10.4649	Metabolite	-4.98239	24.8242	Mycoparasite
Serine_peptidases	S01A	ARMOST_01402	UPS	7.8757	9.65068	10.9108	-1.66037	2.75684	Metabolite	-3.01587	9.09545	Mycoparasite
Serine_peptidases	S09X	ARMOST_01950	UPS	6.99824	8.22424	8.77371	-1.23077	1.5148	Metabolite	-1.75545	3.08161	Mycoparasite
Serine_peptidases	S33	ARMOST_06134	UPS	2.53787	3.74248	4.88859	-1.34631	1.81256	Metabolite	-2.55638	6.53509	Mycoparasite
Serine_peptidases	S53	ARMOST_08361	UPS	0.940694	3.15002	3.93152	-3.11933	9.7302	Metabolite	-3.99336	15.9469	Mycoparasite
Serine_peptidases	S09X	ARMOST_09883	UPS	5.46516	8.56718	9.42882	-3.12893	9.79023	Metabolite	-3.95928	15.6759	Mycoparasite
Serine_peptidases	S33	ARMOST_10343	UPS	7.72961	10.2294	11.0536	-2.50399	6.26995	Metabolite	-3.32032	11.0245	Mycoparasite
Serine_peptidases	S12	ARMOST_12765	UPS	2.27253	4.7559	5.30358	-2.76131	7.62481	Metabolite	-3.34199	11.1689	Mycoparasite
Serine_peptidases	S09B	ARMOST_15582	UPS	2.10994	5.04675	5.94962	-3.25064	10.5667	Metabolite	-4.16429	17.3413	Mycoparasite
Serine_peptidases	S33	ARMOST_19449	UPS	2.80814	7.29325	9.21543	-4.66561	21.7679	Metabolite	-6.72411	45.2137	Mycoparasite
Serine_peptidases	S09X	ARMOST_20055	UPS	4.19763	8.46057	10.6746	-5.27983	27.8766	Metabolite	-7.41731	55.0164	Mycoparasite
Metallo_peptidases	M16B	ARMOST_04218	UPS	1.16707	3.14792	4.08858	-2.63128	6.92363	Metabolite	-3.65342	13.3475	Mycoparasite
Cysteine_peptidases	C12	ARMOST_01954	UPS	6.81955	8.24125	9.05511	-1.40929	1.9861	Metabolite	-2.22073	4.93166	Mycoparasite
Cysteine_peptidases	C12	ARMOST_08320	UPS	6.07702	7.74991	8.83528	-1.64216	2.6967	Metabolite	-2.69725	7.27516	Mycoparasite
Cysteine_peptidases	C01A	ARMOST_09493	UPS	6.28972	7.41524	7.92509	-1.12338	1.26199	Metabolite	-1.64767	2.71482	Mycoparasite
Cysteine_peptidases	C48	ARMOST_17150	UPS	1.2105	3.28501	4.19234	-2.48869	6.19359	Metabolite	-3.76325	14.162	Mycoparasite
Cysteine_peptidases	C48	ARMOST_17180	UPS	5.09916	6.14157	6.66845	-1.06538	1.13503	Metabolite	-1.51201	2.28618	Mycoparasite
Cysteine_peptidases	C12	ARMOST_18526	UPS	5.51765	6.92806	7.59316	-1.39255	1.93919	Metabolite	-2.08635	4.35285	Mycoparasite
Aspartic_peptidases	A1A	ARMOST_15448	UPS	0.777141	2.93373	4.13335	-3.12643	9.77458	Metabolite	-4.46052	19.8962	Mycoparasite
Metallo_peptidases	M12A	ARMOST_18251	SSPs	2.61083	3.72843	4.77331	-1.27236	1.61889	Metabolite	-2.41738	5.84371	Mycoparasite
Cysteine_peptidases	C14B	ARMOST_17503	SSPs	3.37707	8.84197	9.34845	-5.41099	29.2788	Metabolite	-6.1079	37.3064	Mycoparasite
Serine_peptidases	S09X	ARMOST_02859	Classically_secreted	2.03703	3.07582	3.7905	-1.22212	1.49358	Metabolite	-2.06078	4.24682	Mycoparasite
Serine_peptidases	S33	ARMOST_04491	Classically_secreted	4.00772	6.9554	5.54872	-2.9944	8.96645	Metabolite	-1.59532	2.54506	Mycoparasite
Serine_peptidases	S08A	ARMOST_05720	Classically_secreted	7.02196	8.10387	9.22987	-1.09053	1.18926	Metabolite	-2.21767	4.91807	Mycoparasite
Serine_peptidases	S12	ARMOST_15873	Classically_secreted	2.93233	4.47896	5.22253	-1.66646	2.7771	Metabolite	-2.29556	5.26962	Mycoparasite
Serine_peptidases	S09X	ARMOST_16041	Classically_secreted	5.60068	9.05056	11.3085	-3.47194	12.0544	Metabolite	-5.63303	31.731	Mycoparasite
Metallo_peptidases	M19	ARMOST_07409	Classically_secreted	5.77073	7.58516	8.70561	-1.82616	3.33488	Metabolite	-2.86179	8.18987	Mycoparasite
Metallo_peptidases	M20D	ARMOST_07735	Classically_secreted	1.13258	7.88551	8.65554	-7.87972	62.09	Metabolite	-8.63759	74.608	Mycoparasite
Metallo_peptidases	M20A	ARMOST_16640	Classically_secreted	2.04155	8.11277	7.14876	-6.47448	41.9189	Metabolite	-5.3836	28.9831	Mycoparasite
Metallo_peptidases	M20A	ARMOST_16666	Classically_secreted	5.59027	8.41963	9.74928	-2.72076	7.40251	Metabolite	-4.23138	17.9046	Mycoparasite
Metallo_peptidases	M36	ARMOST_18333	Classically_secreted	2.4145	3.39608	4.28462	-1.13192	1.28125	Metabolite	-2.0753	4.30688	Mycoparasite
Inhibitor_family	I63	ARMOST_11315	Classically_secreted	4.29476	6.40254	6.95616	-2.16107	4.67022	Metabolite	-2.71179	7.35383	Mycoparasite
Cysteine_peptidases	C12	ARMOST_04555	Classically_secreted	1.75905	2.65853	3.20775	-1.13072	1.27853	Metabolite	-1.73789	3.02026	Mycoparasite
Cysteine_peptidases	C02A	ARMOST_11604	Classically_secreted	1.85159	7.92888	9.18884	-6.78867	46.0861	Metabolite	-7.67301	58.8751	Mycoparasite
Cysteine_peptidases	C02A	ARMOST_11606	Classically_secreted	4.65048	8.96617	10.6988	-4.291	18.4126	Metabolite	-5.80512	33.6995	Mycoparasite
Cysteine_peptidases	C110	ARMOST_16700	Classically_secreted	1.8939	6.44806	7.43995	-4.96168	24.6182	Metabolite	-5.75543	33.125	Mycoparasite
Aspartic_peptidases	A11A	ARMOST_18298	Classically_secreted	3.38449	4.83722	5.82896	-1.45239	2.10942	Metabolite	-2.51349	6.31764	Mycoparasite
Theronine_peptidases	T03	ARMOST_15975	UPS	1.43687	1.05054	0.518956				1.91804	3.67887	control
Serine_peptidases	S08A	ARMOST_04559	UPS	7.28488	6.86396	5.65385				1.65482	2.73844	control
Serine_peptidases	S15	ARMOST_15160	UPS	3.13258	2.83449	2.32369				1.00681	1.01367	control
Serine_peptidases	S08A	ARMOST_16075	UPS	7.61344	7.5255	6.46825				1.15147	1.32588	control
Serine_peptidases	S09C	ARMOST_20634	UPS	2.33874	1.94972	1.37619				1.27822	1.63385	control
Serine_peptidases	S15	ARMOST_21614	UPS	3.04689	2.24908	1.72121				1.70028	2.89096	control
Metallo_peptidases	M77	ARMOST_03574	UPS	5.15584	5.24363	3.85187				1.39907	1.95741	control
Metallo_peptidases	M26	ARMOST_03596	UPS	1.89498	1.37091	0.712371				2.01249	4.0501	control
Metallo_peptidases	M49	ARMOST_11136	UPS	8.03927	8.25223	6.63129				1.42483	2.03015	control
Metallo_peptidases	M38	ARMOST_00940	UPS	5.60452	5.34606	3.72193				1.96312	3.85384	control
Metallo_peptidases	M20A	ARMOST_06864	UPS	4.63927	4.20506	3.57575				1.1797	1.39168	control
Inhibitor_family	I87	ARMOST_16901	UPS	2.06726	1.62841	0.927536				1.74979	3.06178	control
Inhibitor_family	I63	ARMOST_17832	UPS	4.03205	3.44338	2.75571				1.41893	2.01336	control
Cysteine_peptidases	C14B	ARMOST_02366	UPS	5.21205	4.86458	4.05516				1.21288	1.47108	control
Cysteine_peptidases	C56	ARMOST_04164	UPS	6.43618	6.40975	4.52729				1.86523	3.47908	control
Aspartic_peptidases	A11A	ARMOST_14610	UPS	3.69744	3.02137	2.25249				2.13651	4.56467	control
Serine_peptidases	S10	ARMOST_15388	SSPs	3.02658	2.22236	1.7208				1.63808	2.6833	control
Cysteine_peptidases	C56	ARMOST_01648	SSPs	1.24923	0.743955	0.136399				3.8352	14.7088	control
Theronine_peptidases	T01A	ARMOST_02436	Classically_secreted	4.82403	4.22812	3.48246				1.4308	2.04718	control
Serine_peptidases	S09B	ARMOST_01936	Classically_secreted	7.48653	7.58923	6.50494				1.00088	1.00176	control
Serine_peptidases	S09B	ARMOST_05901	Classically_secreted	1.99062	1.50166	0.365426				3.35098	11.2291	control
Serine_peptidases	S01A	ARMOST_08458	Classically_secreted	7.2883	6.40771	5.6911				1.61543	2.60961	control
Serine_peptidases	S12	ARMOST_09818	Classically_secreted	4.11577	3.39844	2.75362				1.53139	2.34514	control
Serine_peptidases	S28	ARMOST_10629	Classically_secreted	5.43719	5.02739	4.45879				1.00551	1.01106	control
Serine_peptidases	S09B	ARMOST_14108	Classically_secreted	2.89862	2.4614	1.90459				1.31262	1.72298	control
Serine_peptidases	S10	ARMOST_14111	Classically_secreted	1.75249	1.43784	0.907897				1.48794	2.21397	control
Serine_peptidases	S33	ARMOST_17579	Classically_secreted	5.41535	5.00434	3.99984				1.46662	2.15099	control
Serine_peptidases	S12	ARMOST_21600	Classically_secreted	1.97478	1.52539	0.868685				1.74902	3.05906	control
Metallo_peptidases	M26	ARMOST_09471	Classically_secreted	7.15819	6.45604	5.69436				1.45146	2.10673	control
Metallo_peptidases	M16C	ARMOST_10995	Classically_secreted	6.47839	6.01422	5.41003				1.08283	1.17252	control
Metallo_peptidases	M26	ARMOST_13007	Classically_secreted	5.62189	4.81809	3.95867				1.7192	2.95566	control
Metallo_peptidases	M18	ARMOST_11029	Classically_secreted	1.55571	1.03454	0.429636				2.35028	5.52383	control
Metallo_peptidases	M14A	ARMOST_11491	Classically_secreted	5.83964	5.62438	4.72812				1.15308	1.32958	control
Metallo_peptidases	M16B	ARMOST_17577	Classically_secreted	4.33924	4.88615	3.19861				1.20773	1.45862	control
Inhibitor_family	I02	ARMOST_16319	Classically_secreted	5.50615	4.89512	4.21466				1.35652	1.84014	control
Aspartic_peptidases	A1A	ARMOST_01584	Classically_secreted	5.49585	4.99848	4.44588				1.08134	1.16929	control
Aspartic_peptidases	A1A	ARMOST_16611	Classically_secreted	1.17868	1.08104	0.524643				1.51996	2.31027	control
Serine_peptidases	S12	ARMOST_10620	UPS	5.72817	6.53382	7.06021				-1.35152	1.82661	Mycoparasite
Serine_peptidases	S33	ARMOST_17967	UPS	1.81175	2.18292	3.59896				-1.97716	3.90915	Mycoparasite
Inhibitor_family	I29	ARMOST_07847	UPS	3.06322	3.40774	4.05527				-1.05598	1.11509	Mycoparasite
Cysteine_peptidases	C56	ARMOST_01274	UPS	3.48358	4.21314	5.10651				-1.68067	2.82464	Mycoparasite
Aspartic_peptidases	A11A	ARMOST_01651	UPS	3.57555	3.7138	5.79087				-2.04646	4.18801	Mycoparasite
Cysteine_peptidases	C14B	ARMOST_13355	SSPs	0.54499	0.838923	1.57737				-1.99008	3.96042	Mycoparasite
Theronine_peptidases	T03	ARMOST_04232	Classically_secreted	1.26608	1.40061	3.37846				-2.69712	7.27448	Mycoparasite
Serine_peptidases	S53	ARMOST_05656	Classically_secreted	5.65386	5.50135	8.26386				-2.32515	5.40632	Mycoparasite
Serine_peptidases	S09B	ARMOST_07363	Classically_secreted	3.55968	4.80148	5.90994				-2.43799	5.94379	Mycoparasite
Serine_peptidases	S10	ARMOST_12332	Classically_secreted	0.253021	0.149983	1.56788				-2.82505	7.98092	Mycoparasite
Serine_peptidases	S12	ARMOST_12651	Classically_secreted	3.60283	3.92019	4.83594				-1.17603	1.38305	Mycoparasite
Serine_peptidases	S01A	ARMOST_14725	Classically_secreted	2.01376	2.32796	6.39752				-4.60252	21.1832	Mycoparasite
Serine_peptidases	S09B	ARMOST_15583	Classically_secreted	0.775944	0.642394	1.43386				-1.21198	1.46889	Mycoparasite
Serine_peptidases	S12	ARMOST_15865	Classically_secreted	1.0205	1.10503	2.17685				-1.76289	3.1078	Mycoparasite
Serine_peptidases	S12	ARMOST_15878	Classically_secreted	0.359242	0.665471	1.25629				-2.2002	4.8409	Mycoparasite
Serine_peptidases	S12	ARMOST_17065	Classically_secreted	4.68969	5.89526	7.27548				-2.10376	4.42581	Mycoparasite
Serine_peptidases	S28	ARMOST_20072	Classically_secreted	1.02148	0.968902	2.35337				-1.94926	3.79961	Mycoparasite
Metallo_peptidases	M12B	ARMOST_08742	Classically_secreted	7.88578	8.37758	9.55609				-1.6669	2.77855	Mycoparasite
Metallo_peptidases	M36	ARMOST_12239	Classically_secreted	2.40817	2.86221	4.05781				-1.8586	3.45439	Mycoparasite
Metallo_peptidases	M16A	ARMOST_15463	Classically_secreted	4.2118	4.79524	6.63133				-2.46576	6.07999	Mycoparasite
Metallo_peptidases	M20A	ARMOST_16664	Classically_secreted	3.77841	4.4732	5.9303				-2.31233	5.34689	Mycoparasite
Inhibitor_family	I29	ARMOST_05706	Classically_secreted	3.47015	3.29774	8.94485				-4.63589	21.4915	Mycoparasite
Inhibitor_family	I51	ARMOST_08004	Classically_secreted	3.63929	4.04405	4.75176				-1.1742	1.37876	Mycoparasite
Cysteine_peptidases	C19	ARMOST_02773	Classically_secreted	4.8344	5.44262	6.18715				-1.37654	1.89488	Mycoparasite
Cysteine_peptidases	C14B	ARMOST_05321	Classically_secreted	2.07295	2.88917	4.05115				-2.09956	4.40814	Mycoparasite
Cysteine_peptidases	C110	ARMOST_05369	Classically_secreted	8.58845	8.50157	9.86591				-1.2827	1.64533	Mycoparasite
Cysteine_peptidases	C02A	ARMOST_11851	Classically_secreted	4.06564	4.85335	11.017				-6.50727	42.3446	Mycoparasite
Cysteine_peptidases	C02A	ARMOST_11855	Classically_secreted	2.63068	3.4036	9.51839				-6.60627	43.6428	Mycoparasite
Cysteine_peptidases	C02A	ARMOST_12719	Classically_secreted	0.987259	1.25467	2.49117				-1.9231	3.6983	Mycoparasite
Cysteine_peptidases	C56	ARMOST_13556	Classically_secreted	7.89007	8.16745	9.08583				-1.17033	1.36967	Mycoparasite
Cysteine_peptidases	C110	ARMOST_18249	Classically_secreted	2.98361	3.51084	5.89785				-2.81608	7.93031	Mycoparasite
Aspartic_peptidases	A1A	ARMOST_00677	Classically_secreted	2.10392	2.07335	3.04879				-1.11449	1.24209	Mycoparasite
Aspartic_peptidases	A1A	ARMOST_00730	Classically_secreted	6.20551	6.60582	7.22186				-1.00314	1.0063	Mycoparasite
Aspartic_peptidases	A1A	ARMOST_03357	Classically_secreted	5.59463	5.08166	6.70417				-1.02095	1.04234	Mycoparasite
Aspartic_peptidases	A11A	ARMOST_04477	Classically_secreted	1.66559	5.14672	4.38924				-3.25444	10.5914	Mycoparasite
Aspartic_peptidases	A11A	ARMOST_07174	Classically_secreted	0.546347	0.586599	1.90334				-2.53272	6.41469	Mycoparasite
Aspartic_peptidases	A1A	ARMOST_11115	Classically_secreted	4.00779	4.53596	5.47186				-1.417	2.00789	Mycoparasite
Aspartic_peptidases	A1A	ARMOST_16629	Classically_secreted	1.73132	3.80821	4.79697				-3.55858	12.6635	Mycoparasite
Aspartic_peptidases	A1A	ARMOST_20378	Classically_secreted	7.61298	8.43515	9.33553				-1.73133	2.99749	Mycoparasite
Serine_peptidases	S33	ARMOST_18896	UPS	0.170747	0.231356	0.798833
Serine_peptidases	S09X	ARMOST_09674	UPS	2.92938	1.41385	2.08839
Serine_peptidases	S53	ARMOST_05657	UPS	1.20523	0.735595	1.89992
Aspartic_peptidases	A1A	ARMOST_11140	UPS	9.19364	6.8479	8.02719
Inhibitor_family	I51	ARMOST_03482	SSPs	8.18112	8.38767	9.18536
Theronine_peptidases	T02	ARMOST_18779	Classically_secreted	1.08639	1.28822	1.88859
Serine_peptidases	S10	ARMOST_01262	Classically_secreted	3.94535	1.78964	3.22638
Serine_peptidases	S09B	ARMOST_10478	Classically_secreted	4.93395	3.4398	4.01072
Serine_peptidases	S08A	ARMOST_19697	Classically_secreted	4.59564	3.3928	3.89679
Serine_peptidases	S09B	ARMOST_13739	Classically_secreted	6.52478	7.78405	7.28144
Serine_peptidases	S09X	ARMOST_14857	Classically_secreted	2.12299	3.44223	2.76473
Metallo_peptidases	M16B	ARMOST_10495	Classically_secreted	4.6264	2.57539	3.6666
Metallo_peptidases	M14B	ARMOST_04382	Classically_secreted	2.47533	3.97397	3.22422
Inhibitor_family	I51	ARMOST_03666	Classically_secreted	10.1112	8.55912	9.21672

## Sheet: Peptidase counts
Family	Subfamily	Stage	Counts
Serine_peptidases	S09X	Metabolite_Mycoparasite	5
Cysteine_peptidases	C12	Metabolite_Mycoparasite	4
Serine_peptidases	S33	Metabolite_Mycoparasite	4
Cysteine_peptidases	C02A	Metabolite_Mycoparasite	2
Cysteine_peptidases	C48	Metabolite_Mycoparasite	2
Metallo_peptidases	M20A	Metabolite_Mycoparasite	2
Serine_peptidases	S12	Metabolite_Mycoparasite	2
Aspartic_peptidases	A1A	Metabolite_Mycoparasite	1
Aspartic_peptidases	A11A	Metabolite_Mycoparasite	1
Cysteine_peptidases	C01A	Metabolite_Mycoparasite	1
Cysteine_peptidases	C110	Metabolite_Mycoparasite	1
Cysteine_peptidases	C14B	Metabolite_Mycoparasite	1
Inhibitor_family	I63	Metabolite_Mycoparasite	1
Metallo_peptidases	M12A	Metabolite_Mycoparasite	1
Metallo_peptidases	M16B	Metabolite_Mycoparasite	1
Metallo_peptidases	M19	Metabolite_Mycoparasite	1
Metallo_peptidases	M20D	Metabolite_Mycoparasite	1
Metallo_peptidases	M36	Metabolite_Mycoparasite	1
Serine_peptidases	S01A	Metabolite_Mycoparasite	1
Serine_peptidases	S08A	Metabolite_Mycoparasite	1
Serine_peptidases	S09B	Metabolite_Mycoparasite	1
Serine_peptidases	S15	Metabolite_Mycoparasite	1
Serine_peptidases	S53	Metabolite_Mycoparasite	1
			Total: 37
Cysteine_peptidases	C19	Mycoparasite	1
Inhibitor_family	I51	Mycoparasite	1
Metallo_peptidases	M12B	Mycoparasite	1
Metallo_peptidases	M16A	Mycoparasite	1
Metallo_peptidases	M20A	Mycoparasite	1
Metallo_peptidases	M36	Mycoparasite	1
Serine_peptidases	S01A	Mycoparasite	1
Serine_peptidases	S10	Mycoparasite	1
Serine_peptidases	S28	Mycoparasite	1
Serine_peptidases	S33	Mycoparasite	1
Serine_peptidases	S53	Mycoparasite	1
Theronine_peptidases	T03	Mycoparasite	1
Cysteine_peptidases	C110	Mycoparasite	2
Cysteine_peptidases	C14B	Mycoparasite	2
Cysteine_peptidases	C56	Mycoparasite	2
Inhibitor_family	I29	Mycoparasite	2
Serine_peptidases	S09B	Mycoparasite	2
Aspartic_peptidases	A11A	Mycoparasite	3
Cysteine_peptidases	C02A	Mycoparasite	3
Serine_peptidases	S12	Mycoparasite	5
Aspartic_peptidases	A1A	Mycoparasite	6
			Total: 39
