# Supplementary material for: Dual RNA-Seq Profiling Unveils Mycoparasitic Activities of Trichoderma atroviride against Haploid Armillaria ostoyae in Antagonistic Interaction Assays
Source: Microbiol Spectr. 2023 May 4;11(3):e04626-22. doi: 10.1128/spectrum.04626-22 (PMC10269595; doi:10.1128/spectrum.04626-22)
Supplement: Supplemental file 4 — Supplemental material. Download spectrum.04626-22-s0004.xls, XLS file, 0.5 MB [file spectrum.04626-22-s0004.xls]

## Sheet: Key for headers
File 4. TA secretory proteins including SSPs.
Tab: Expressed_SSPs
	IPR	Description	CAZy	Sequence	Length	No. of cysteines	Cysteine Percentage	GeneID	Control	Met_53hours	Myco_62hours	logFC_met	ActualFC_met	Upreg_met	logFC_myc	ActualFC_myc	Upreg_myc
	InterPro annotation(s) of the Protein ID	InterPro domain/family description(s) of the protein ID	Carbohydrate active enzyme familiy annotation(s) of the protein ID	Protein sequence of the protein ID	Number of amino acids in the sequence	Number of cysteine residues in the sequence	Cysteine Percentage in a sequence	Trichoderma atroviridae GeneID	Averaged logTMMs in each stage			log base 2 fold changes in Metabolite vs Control stage	Fold changes in Metabolite vs Control stage	Upregulated in which condition (logFC<1 in Metabolite and logFC>1 in Control)	log base 2 fold changes in Mycoparasite vs Control stage	Fold changes in Mycoparasite vs Control stage	Upregulated in which condition (logFC<1 in Mycoparasite and logFC>1 in Control)
Tab: Enrichment_SSPs
	Category	A=Number of SSPs which were DEG in the specific condition	B= Number of SSPs that were not DEG in the specific condition	C= No. of other DEGs in that condition	D= No. of remaining Non-DEGs	Pvalue	FDR
	Category of comparison for the Fisher's exact test	Enrichment scheme for the Fisher's exact test				p-value for the test	Benjamini-Hochberg corrected p-values (<0.05 are significant)
Tab: CAZy
	CAZy	FCWDE	GeneID	Control	Met_53hours	Myco_62hours	logFC_met	ActualFC_met	Upreg_met	logFC_myc	ActualFC_myc	Upreg_myc
	Carbohydrate active enzyme familiy annotation(s) of the protein ID	fcwde if the CAZy family was related to fungal cell wall degradation	Trichoderma atroviridae GeneIDs	Averaged logTMMs in each stage			log base 2 fold changes in Metabolite vs Control stage	Fold changes in Metabolite vs Control stage	Upregulated in which condition (logFC<1 in Metabolite and logFC>1 in Control)	log base 2 fold changes in Mycoparasite vs Control stage	Fold changes in Mycoparasite vs Control stage	Upregulated in which condition (logFC<1 in Mycoparasite and logFC>1 in Control)
Tab: Peptidases
	Peptidase Family	Peptidase ID	GeneID	Secretory Type	Control	Met_53hours	Myco_62hours	logFC_met	ActualFC_met	Upreg_met	logFC_myc	ActualFC_myc	Upreg_myc
	Peptidase Superfamily	Peptidase ID from Merops	Trichoderma atroviridae GeneIDs	Trichoderma atroviridae GeneIDs	Averaged logTMMs in each stage			log base 2 fold changes in Metabolite vs Control stage	Fold changes in Metabolite vs Control stage	Upregulated in which condition (logFC<1 in Metabolite and logFC>1 in Control)	log base 2 fold changes in Mycoparasite vs Control stage	Fold changes in Mycoparasite vs Control stage	Upregulated in which condition (logFC1< in Mycoparasite and logFC>1 in Control)
Tab: Peptidase counts
	Family	Peptidase ID	Stage	Counts
	Peptidase Superfamily	Peptidase ID from Merops	Stage at which the gene shows upregulation	Counts of peptidase ID

## Sheet: Expressed_ssps
Ipr	IPRDesc	CAZY	Protein Sequence	Length	No. of cysteines	SEQ_ID2	type_of_sec	Control	Met_53hours	Myco_62hours	logFC_met	ActualFC_met	Upreg_met	logFC_myc	ActualFC_myc	Upreg_myc	Type	Substrate	Detailed substrates notes	References
			MRSSAIIAAVASLAGLASASALPKFDQHAAHIAYTYTNGTYTKPFDVPTNGQAQKFSSNNIVVSDVFVSPPFDGRRYVLTQCSFQAPSNKSLGAVSIRKPTTVPVNPPAAIGYVTCKSN	119	2	XM_014082335.1	SSPs	3.45774	1.69044	0	2.15614	4.45721	control	3.11658	8.67331	control
			MQLSSFTLLSSLAAMVLAQPNPGQACSGAGYDCSNDFHDILVCNGNQWVIAAACPSSCCAYPAGYPAPFCSC	72	8	XM_014085288.1	SSPs	7.74574	5.4247	1.92026	2.23041	4.69266	control	6.46281	88.2063	control
			MLVQLVLVLLLLLLHGFGEILSGCCWQGMDDDSMIIPPVEQAWQSVQVPYWREMPPWNLPA	61	2	XM_014092705.1	SSPs	3.04399	1.87867	0	1.37571	2.59496	control	2.70522	6.52156	control
			MARLSYISLLGLASSVLAAPQPALTGTEGTIASTVRIAGPTAAPNIHGLDIAAAPQFLTITVINSHGDAISTSHAHDPNGPSAVSGNVGPGTMANGATAAFAVPTGWIGNVAINDAGWAITGDDSLIEGNFVVPQGSTDAVADVDISYVNGFSVAIVCSCNGQVVTGCNKNLFNLNSCGNNDGQNACVNPLRSDEGATSAAPFFAPCQHAAWTYVNDGAANSFGQCQSGQITCCVGAACPPNPRQP	246	10	XM_014085070.1	SSPs	0.795714	0.297145	0	1.62588	3.0863
			MKVSTVSLSVLLLASHGSPLRIRSPPPGHDEGKDIASGLPRSPPEKPRPVDDVTFSWCLDYTRPDTCFSRELKHGSCYNLGVLDPKMSELVEDVGVEGGACMFFTYPDCKDHHTAAFTGQHLWTSWLCPGTSKKRIQWNHEARSVRCCSGSPSTPWCSNSVKKPHECR	168	10	XM_014084778.1	SSPs	1.60675	0.718066	0.831717	1.6081	3.04851	control
			MKFTVATVVSLLAGSAIAAPTEMKANKAIDMSAGASPVANMRLADMFSKRQMAVLKVLSEHQQELGMSQAEKDMLDAFMAALHDEAAVNVKRQEPLPVPVSTPTSVPAAVTALTPAVNATLLGSLGSALDGVKPDDAGAPTDVVGAVGDAASGAADTAVDSATDVLSILKNIPGLAGLLGNATGALGGATAGLGSATSGLSGLTGGLGGLTGGLGGLTGGLGGLTGGLGGLLGGARRGGLLGGILIPGIL	250	0	XM_014093592.1	SSPs	0.757957	3.56751	3.40677	-4.01718	0.0617603	Metabolite	-3.63763	0.0803462	Mycoparasite
IPR021054	Cell wall mannoprotein 1		MQFKPLLFLVAAFPFTQAQAAPTAKDVVDAIHNITDISAGALDIATNISSMNILGSALKITDDLRKIVTDVANDVKTLQGNTTLPQFSDRDQAEICEALGGFAKTHQDFFKALANKKIFLDATTLTEPIGALLVLLRAGLDHLAEGVIALVPTCGVKARDELKDLDKTLGETISTFSVHAPDVPSVQPPVATNESLNATNHPIPASIPAPRPGVVGSPLGGAIGAGGKPTEISATGPIGTPVAAPVGGQ	249	2	XM_014087166.1	SSPs	0.0985319	1.13317	1.68955	-3.78005	0.0727933	Metabolite	-4.87291	0.0341277	Mycoparasite
			MQFKTLFFAAALMAQSAFAMSSTQQGQVKPNEKNVQSEQSAQIHQLENLAHTMQSQRAQDSILLIGAPPLNASTIVTTIAAINAALGTTDALISAVTNATIVQNLPNIINNLGNLTNTIVADVSPIVSSPVIGVYSPIDQAAMITALSQLVDTNTDLINDFIGPLGLFSNSLYRGPIGVVLNLIERSIVDLAGAVVARVPAFAEEARPLLSNLHFSLAQTINF	223	0	XM_014086595.1	SSPs	0.711975	3.62252	3.0015	-4.13554	0.0568954	Metabolite	-3.62406	0.0811052	Mycoparasite
IPR011089	Domain of unknown function DUF1524		MRLSITIAVSAAITAWAAPAPMPMPIPPGIPSDDGARAALDNLIVAVPGSGSDYNRTLFPHWITISGTCDAREFVLKRDGAGVVVNSACVPTSGSWISPYDNAAFTNASKLDIDHMVPLKNAWISGASDWTTPQRQAFANDITIPQLWAVSASSNRSKGDKSPDKWKPPLSSFYCTYAKSWIEVKSSYALTISSAEKTALDSMLDTCE	208	4	XM_014086354.1	SSPs	0.947446	3.10017	3.16877	-2.88132	0.135718	Metabolite	-2.52119	0.174199	Mycoparasite
			MKFSSIAIFAAAALVQANPAPSPAPSPAPAPEPGLFGDISSFIDGAENKVSTFAAGIHSAWDKGLSQGSQINSAIDSVFHTDASKVIASLTSEAGSIFSSLSSVEATATGDAKASYSSEISKLSASLASATSEAAAAASDKSKGAAAPVQTAYVAMGALMGGAAILANM	169	0	XM_014088329.1	SSPs	5.02577	7.49688	6.75517	-2.55011	0.170742	Metabolite	-1.65489	0.317562	Mycoparasite
IPR010829	Cerato-platanin		MQLSNIFTVATLVTAITATYVSFDPGYDDASRSLRDVSCSDGLNGLITKYHWETQGQISRFPYIGGVQGTTWNSTLCGACYKLEYADRSIHVLGIDAVYNGGLNIGLHALNDLTNGNAVAWGHVDATVTQVSGRGCGLPNAHKAN	145	4	XM_014088753.1	SSPs	0.790642	2.81067	2.15408	-2.91995	0.132131	Metabolite	-2.13397	0.22783	Mycoparasite
IPR010636,IPR010636	Cerato-ulmin hydrophobin family,Cerato-ulmin hydrophobin family		MQFTTFVALFASLAVAAPASEVVERDGINGPCSAGVTNNIPQCCGAGVLDLLYLDCETPRTVSSALNPLRNICATVGLQAKCCTLGIAGLGVLCQDALPL	100	8	XM_014084796.1	SSPs	1.71612	6.1478	5.64791	-4.89433	0.0336248	Metabolite	-4.24035	0.0529089	Mycoparasite
IPR010636,IPR010636	Cerato-ulmin hydrophobin family,Cerato-ulmin hydrophobin family		MKVLAIATILIAAVSAAPTKELCPSPIPPIPSYGLPSPPLNGEIPPLNGGNPPLNGVIPPVDSVIPPVNVANPPVDDVIPPVNVANPPVDDVIPPVNVATPVSGSNVFGQFECPAGLLYSNPQCCSVDVLGIADLDCSSPSKTPKDASDFQDICDTAGKKAQCCAVPIAGQAVLCQDVIGAY	182	9	XM_014082751.1	SSPs	4.94694	7.2716	4.2614	-2.39719	0.189834	Metabolite
			MKFSSVVSYLALGVSAAIAAPAVEADIDRRANLPGLNAVQTKYANAIIAKAKADDVGSHGCQAAIATAMVESSIIMYANKAVPGSLKYPHDRIGSDHDRVGLFQQRASIYKNVKCDMDAACSAGQFFAEMKKVSGWQTMAVGTLCQKIQRSAYPDRYAKQVGLATNVCKAGGL	173	5	XM_014083267.1	SSPs	3.07661	6.09243	2.40986	-3.27484	0.103318	Metabolite
			MMFKQAMVALLHAGLFSCMGIVIPITPIPIPTPFPIGPIAIDPPIIIDPFPIPLPCNDVALWSPTKLRNTKDGYSAVSLPTADADGGSSLPDLPYWLWDDREDGDGCVHWAYTDGDCSMSAQNDVACGRRMSLFVYLVDAGNGGTWPLWD	150	5	XM_014091308.1	SSPs	1.80892	3.59795	1.59843	-2.18953	0.219223	Metabolite
IPR010636,IPR010636	Cerato-ulmin hydrophobin family,Cerato-ulmin hydrophobin family		MQFFAVATLFLATAFAAPSVDSNGNGVAHRQPAPFCPPGLLYTNPQCCDVDVLGVADLNCVVPPRGPSNCKTFSGICASIGKEPKCCAVPILGQALLCTDPVGSRN	106	9	XM_014088786.1	SSPs	7.88834	11.0107	7.82725	-3.13297	0.113994	Metabolite
			MRTSAFAAIIGFAVYGCQASAVHIPGNIPGNLPGNWPDNWFDNWFGRLGHFPENPCEWVGGTCDAVTLGFCNGINDARIELPCGGRGLVGVGCCWHGEPRV	101	7	XM_014090385.1	SSPs	0.857697	3.92941	1.59843	-4.17384	0.0554051	Metabolite
IPR010636,IPR010636	Cerato-ulmin hydrophobin family,Cerato-ulmin hydrophobin family		MQFSIVALFATGALASVSVCPNGLYSNPQCCGANVLGVAALDCHTPRVDVLTGPIFQAVCAAEGGKQPLCCVVPVAGQDLLCEEAQGTF	89	8	XM_014085757.1	SSPs	9.70521	12.6027	10.233	-2.91683	0.132417	Metabolite
IPR010636,IPR010636	Cerato-ulmin hydrophobin family,Cerato-ulmin hydrophobin family		MQFSIVALFATGALAAVCPTGIYSNPLCCVTDVFGVIGQNCEAPKSAIFDGLSFQNACAAVGLDPLCCVAPVADQGILCQIPVGTQ	86	8	XM_014082790.1	SSPs	2.42439	5.26416	2.6074	-3.21034	0.108042	Metabolite
IPR000028	Chloroperoxidase		MMLFFAAVSFAALATALPAGVQVQPWTPAEEHDSRGPCPMLNTLANHGYLPHNGRNLTATLIENAFTNFLNVEAGFAAAVKDFTQAWGHDVFNLHDLNAPDILQHIASLTRDDYTSQNPHIRPNLHRIESLFDDSPSLHIDIDSIAKSRLRVQAESHPNMLSKARFDAALFEAAMVLVMMTDNVPDATSNPPLSAYEAPKDRLRTWFEQERFPVELGWQPSKRAIKLADLNPAIQAITESMQRQEKERSKSRIAAKVDAE	260	1	XM_014092300.1	SSPs	4.4386	6.17613	2.70759	-1.76461	0.294307	Metabolite	1.74314	3.34764
			MRYAIILSAFVATALAGDWDAATPEKTTSASWPDKTSSAEWSEKTSSSEWSEKATSAEWSEKATSAEWPEKTTSAEWPDKTNAEWPSKTEETHSQITPTWEAHPHPPPPKVDCKHVKECTDEVDKCRTKPEANQAECSSEYADCLGFNPLNPEADEAIKQCEEEDHKPGHNETRPKPPPIIVSGASSMAPLGLFSLLAAAAAALL	205	6	XM_014085007.1	SSPs	1.81553	4.11911	3.04724	-2.69067	0.154891	Metabolite	-1.47804	0.358976
			MFASKAFALFAAVIASVSAAPAGTPTTGNDLVSRTGWTGVTHSVVVGRGGLHFDPENVVAEIGDTIEWHFTAANHSVAQSDFAHPCKPLADGTSFFAGFLFPTKEGQNPNVYQITVIDNNPIWYYCPQTKGNHCQMGMVGVVNQNFDSQNTLSNQKVIAAGTGVSTVGTIQGGKNGGFTRANPNPNSGF	189	3	XM_014087171.1	SSPs	3.22877	4.2199	1.97151	-1.07936	0.473238	Metabolite	1.13962	2.20323
			MLLQSILLAITATFAAAQTITPAQNQLGRTCGFKIAPCPLDMKCVPDNPYCPELNKCAGHCQFKNKYDSCGGFTPRPHNCDKNHECQDDPRLPPNCGLACDVPGICVPKEVHYCGGFVGLRCPDGLFCYDQLDGCDPLHGGADCSGICL	149	18	XM_014092164.1	SSPs	0.0849544	1.83715	0	-4.69186	0.038691	Metabolite	-3.58743	0.0831907
			MKLFYLVAGLSAIYGVEAATESTITCSACQPPSSTNDIVTRSAVATPSCSGASFTIIPNKTGAGSSAIEPTGSGTATPTAVVPVAAGSRNVAGIAGVLVIAAVAPYLM	108	3	XM_014093461.1	SSPs	0.170177	1.22623	0	-3.68081	0.0779766	Metabolite	-3.36863	0.0968149
IPR008427	Extracellular membrane protein, CFEM domain		MKSFVSTLYITLLTTSVLTVTALDAQTCFEVCSKPAIEEQCPSAAVECTCKNEEFISLLYMCIQRTCQESLNEAEAIHTNMCE	83	8	XM_014083277.1	SSPs	0.564197	1.42495	0	-1.70206	0.307347	Metabolite	-1.08506	0.471373
IPR024655	Uncharacterised protein family, glycosyl hydrolase catalytic domain	GH128	MVSKYLIGAGALLSPLVSATSSAKRGLIFIPNSTTLQDNSIWVQTGSDLTWYYNYGNLPSSDYTHIPQSKFEFVPMMWGVGPNPSQDTAFHDSVVNLINTGTPISHVLSFNEPDAPSAWGGSDVTPANAALAWIANFVPLQKLGVKLGIPAVTGAPTGFDWTEQFLANCTSILQTQCPYDFIPLHWYDNLGGLQSHINQYATAFPGKKIWVTEYADPNQDLATTQQFFNQSASYMDGLASLERYSYFGAFRSNVSNVGPNATFLNNAGRLTDIGSLYLGFGLTGVVPTSNN	291	2	XM_014085194.1	SSPs	2.7034	1.91686	0				2.35488	5.11551	control	FCW	Glucan	_-1,3-glucanase	B. Henrissat (personal communication)
IPR009939,IPR009939	Fungal chitosanase,Fungal chitosanase	GH75	MRSSILFAAATAGTGSLAYTIPANLQAIYNAHKAGTCATPLSGTSSSGAVFCGDIPNAIFLKGSNGNYDNMDVDCDGSDDKAGDCSNDPTGYGETAFKDTVQSYGISDLNANIHPYVVFNEPPFFNAEQHGMKPLSVMAVVCNNQVWYGIWGDTNTEPTTGEAAISLAQLCFPNEGLNGDFGHGTKDVLYIGFLGDEAVPGKNGANWKASNVSQFEASIKSLGDSLVQSLGTSSGGGSGGGGSGTCSWEGHCIGASCGTDDDCSDDFVCSNGKCAAE	277	12	XM_014093431.1	SSPs	2.87178	2.53933	1.25849				1.78932	3.45652	control	FCW	Chitin	chitosanase potential chitinase Gruber and Seidl-Seiboth Microbiology 2012	B. Henrissat (personal communication)
IPR000675,IPR000254	Cutinase/acetylxylan esterase,Cellulose-binding domain, fungal	CE5	MPSMKSSLALLLAQALLATNQANGAIVKRQCPGIHVFGARETTVSAGYGSSATVVNLIIAAHPGTTSEALNYPACGGQASCGGVQYNASVVAGINAAVTAIDNFHTSCPDTQLVLVGYSQGGQVYDDVVCGGGDPGEGYSNTAVPISASAAAAIKAVILMGDPRNIAGLPYNVGTCKAGGFDAHNAGFQCAAASKVQSYCDAADPYCCNGNDPNTHQGYGTEYGSQALAFVNSKLSGGGGSGPTSTPPSGPTSTGSSPTATQTHYGQCGGIGYSGPTQCGGGYTCQVLNSYYSQCL	296	14	XM_014084305.1	SSPs	2.61905	2.13691	0				2.25311	4.76709	control	PCW	Hemicellulose/Cutin		Martino 2018
IPR000675	Cutinase/acetylxylan esterase	CE5	MRSAAIFTALLAGQAFAYPKPVIQSTSKRDWPSINAFLTEIAKIMPIGDTVTAACDLIGDGEDIAADLFGISETENEACGDVTVLFARGTCDPGNVGVLVGPFFFESLQNALGSTSLGVQGFNYPASVQGFLSGAVQPGIDLATQITSVTQSCPNTKLVVGGYSQGSLVVHNAVGHLDAATASKISAVVLFGDPRDGQALPNIAASKVLTVCHDGDNICAGGDIILLPHLTYAEDADTAAAFVASLV	247	6	XM_014084747.1	SSPs	5.97958	5.23979	1.70303				4.57237	23.7915	control	PCW	Hemicellulose/Cutin		Martino 2018
			MVRLSVASALTFALSVYALGDPAGAKNVGNGAGGQFIGGQCLSSKDCASTCCAFISGGGVCSGLGAQFQAGKSGCGFGDGGAPPQPSAAAGSSNSGSSSGSTSNTGTSANVPAGFNTAVGDPAGAKNLGNGQGQQFITGACLSDADCASGCCAGQNGGATCSGVGAQFQNGKTGCGFNANGGSSSAPAPAPAPSSNSGSSSGSTNSAVAAPAGFNTAVGDPAGAKNLGNGKGQQFITGACLSDADCASGCCAGQNGGATCSGVGAQFQNGKTGCGFSASTKRSFEFSRIARRFKA	295	18	XM_014084402.1	SSPs	7.7095	7.58324	5.77224				1.91823	3.77959	control
			MRLPSLLLLWPLALLCLSGVLANQDSSKYELILYWRLRQFMIDALGEKKNVVAPLCESPCDFKKFMETVTVKRKGPKLKEADGVTNRKDANGKVLYQWYPDYDKDFSVFTDDLFSDPEAAAKEIDNVHFTGRFGSESQFEGAKSFDDIISSVTDAIKKSQAALTAAGRDPNGGWFKEIKNLLPIVANARRYNRAINLTKEFKAWLVENPTLKFVNVKMSAPIHRAPNFVYQKVDLHGTYDANRAVVGIENWQYGIKTFAVVQNSQGSALGHVMCIRSLEKLEKNLDAGCK	290	5	XM_014085863.1	SSPs	3.67343	3.61577	1.92901				1.59551	3.02202	control
IPR005320	Peptidase S51		MVHFNLQAILALAVTVSALPADSPTQYVGPENGNLVIVGGGTLDDSILQRVIDLAGGNDSSIVVIPTAQGDPSYDQNAANAGDFRRLGAKSVTVLHTYDPEVANTEEFVQPLLNATGVWFGGGRQWRLVDAYAGTLTQQTIRAVLDAGGVIGGSSAGASIQGDFLARGDTESNTLIIGDHQQGFAYVKNVAIDQHVLVRNRQFDMLNVLKYKPGILGIAINENTAVHVWKNSAQVFGASYAIIYDGTYWSRDGNDPNQLPDDSGLFYFLREGDEYDLGLRKVIKSS	286	0	XM_014092032.1	SSPs	2.62671	2.448	0				2.25077	4.75938	control
		GH0	MKFSFASLLACAGLATALPSSVISSTELSAPEGVNIESRSTNGNVTDKGIARFDNGNIWDGQGNGTDSYKLYLGNGTTAAGWPSIESWVSFGNMFENYKLTIQWACQNLNWRLPNNNDDEIEAIYNGIQLAANATGVDHRFILAVIMQESHGCPRVNTTNLGVRNPGLMQNHNGDASCNDNKKLTTPCPTSTIHKMIMEGTAGTSSGAGLSHCINESGRSDVSDYYRAARIYNSGSLSKTGDLQSNIATHCYASDIANRLTGWVYAKSTCTCDTDPKSCNVSKN	284	10	XM_014092910.1	SSPs	5.85449	5.98289	4.23124				1.90832	3.75372	control
			MRFSVASAVLALASVASAASSWTFTEGTVKVASKSGNDAVEKFDGAARVRNTLTLGHQDKLKVTVVTKDGSKSKRPHQAFLVVKESITGLEAPFPLTVKDSGKGSVEISQKDLPSQLLLSDSPLSASLIIASFGSSQGSVTPVFDFNVKRDPAATVEVSEKPLRYGKLAEIHHIFRADPKNPPVIISLVFSLAVLATVPALFIGWFALGGNFTHAQKALGNAPISHAVFFGSIIAMEGVFFLYYTQWNLFQALPAMGVVGVTAFLSGNKALGEVQRRRLAGER	283	0	XM_014082486.1	SSPs	6.92314	7.22376	4.59316				2.33341	5.03995	control
			MRLSNVLLVLTAAAANAQRPADVSMCDYYTKTLLAKDNTPENQLLLVTLLVNTVILGNYTTPNVGIAVPGLLAPAVVNGENVNLLPYFSGEYSTTNTGDCQGATVNFLDGGGPAPLLQNKPADDETSRQYFLVTHLYQYFGALLGCSFQGYPAFPAYAGAASMYQVHKFMELSYAQNKYFIDQHVVAAESLGFSSADSKIFSDNLYSIFAVRCGGPTSIIKAQGAQLQSTCLTDDCPVADDSECNLYPANVASSGNNVTAAPSQRSVKCNAEDCRKHLEL	280	9	XM_014084415.1	SSPs	5.87546	5.00335	4.83317				1.28142	2.43077	control
			MRVISLLPFVGAAIALPTETPGAAPSNATAPDVNAIKSVPQDHFKSYQTGGLVRQSLKAEGTKSKRDWTCSTSPTLTWGDSDNGGKGIFITNTDNDWRGFYAFHNNCDTIPYKYIWVAAGATQFVSFPDGWEGRIQRGVDATMLNGQAHWLGTWFEFSWDANGWGWSDVSLIRGCDGPVLVNSQDGSGAWKGFTQDILSNAPANALDTKDDGQRVLAATEFIGGAINTPPRDWELQQVGSQYVYVDDSHGSPVIAATNGRFGTTWPAGRA	270	3	XM_014085324.1	SSPs	2.41045	1.74834	0				2.02813	4.07876	control
			MRFTTAAAVLATSVLAQEPVSTDYTTELITITQCAASITNCPARHQTTSVQTNYIPLTTSTFYVTNVHTITSCGPEVTNCPAHSTVLSTEVVPTSTAVGPVITSAPALPTTQVWSNGTAPYSSVVAPPPYSAPAAPVSSAAAVSVPAVSIPAQLPTSGVAAPTGGAPGAPVSSAAAQCPGSSVIAVTKSYTTVLTSVEYQTVAAPCATAPAGGAPGNGAGAPSGTGAVPPVPTGPAGNGTSVPPPVNGAASFTGSAAFAAIAGAVALLLV	270	6	XM_014084278.1	SSPs	7.99118	7.72673	6.94344				1.06355	2.09006	control
IPR001568,IPR001568	Ribonuclease T2-like,Ribonuclease T2-like		MYSYNAVSALAAFVSVAAAASKVCPSSSPLSCHNTTAVEDTCCFIPSGQLLQTQFWDTNPPTGPSDSWTVHGLWPDNCDGSFPQTCDSSRAYTNITDILTAMNASSTLDFMQTYWKDYQGDDESFWEHEWGKHGTCISTLDPSCYEDYVPTQEAVDFFSKTVSLFKTLPTYQWLADAGITPDGSKSYSLDDIQSALSQQHGADVTLGCEGKSLNQVYYHFNVQGSLQDGKFVAAAPDGSKSTCPDSVYYDPKNGGDGDDGTN	262	10	XM_014085210.1	SSPs	3.08404	3.14975	1.61278				1.50479	2.83784	control
			MLFKSSLLAFLALQVFGAVAQEEPVAEAAEAATLNADIRTSFPDSDILGLKLVNGRTTTALVEVTNHEDGPIQFLFANGALWSPEELADDVPAYQGIVRNLTVVQYSLEIEPGETKSFPYSFVLDMNPQDVRLHLLAVFTNAKGVVFQVPAYEGSTAIVEAPTSFLDPQIIFLYLVLTAAFGGTLFFVYKTWIEALFPQAKKTRAPKKPVQKPVDPADALSGSESAGKSYDESWIPDHHINRPVAKRVKSSASSKKKVVE	260	0	XM_014093236.1	SSPs	7.21958	7.0866	5.31943				1.99695	3.99155	control
IPR000254,IPR009009	Cellulose-binding domain, fungal,RlpA-like protein, double-psi beta-barrel domain	GH45+CBM1	MKASLFVGSLIASSAAAYKATTTRYYDGQEGACGCGGANGGAAFSWQLGISSGVYTAAGSQALYDTAGASWCGAGCGKCYNLTSTGEPPCTSCGTGGVAGQSIIVMVTNLCPNNGNAQWCPTVGGTNQYGYSYHFDIMAQNEIFGDNVVVDFEPVACPGQATSDWQQCLCVGMQETDTTPVLGGGSSPPPGSSSSRPPASATSSAPTGSGTQSLYGQCGGTGWAGPTACAPPATCKVLNQYYSQCLD	247	16	XM_014093435.1	SSPs	5.98361	5.51406	2.88218				3.15683	8.91866	control
			MALARTLCLLSAFITLTFAGNCKSGLNYCGFNLLGIGNYQPQIIDALQKASLDASNKGVSTNTLFHCDGGYNGDISVVKFCTNRCIDGGPGKSDVCNEASSVGATSSSTVSTSSLSQTSGTTSSTTTQSTTATSTDTSGASDSTSVKKDSVHVGAIAGGVVGGVIGLALIGLGFFFFVRRSRQAKSLDKNKSEQKSTQEELLKQYNGPHPIPPDGTVLEAPGDVASPRYELSGAPVNPTGTRYELS	246	7	XM_014086304.1	SSPs	3.36674	3.1227	0				3.12491	8.72355	control
			MRVSAILPAVLSLASVSSAHFLMNYPDSIGFDDDKEGTAPCGGFTPDISSGSKQLVDFHVGGDSLAMRATHNQVTWLFRVTLDGTAQSGWKQIFPIVQQSGLGDFCEPHITLPASYAGKKGVIGVVTDAPDGLLYQCIAANFVSGSVDPPSACKNASITASFVSDSKLSPLVSGSVSGSGSSSNSTGGGSSSTPSSTQSSAAAATTSGNAAPGHLSAWSVSSFGLGSALTAVSMVLAGGALMI	243	4	XM_014083321.1	SSPs	3.48983	4.57706	2.13433			Metabolite	1.49171	2.81223
IPR014895	Alginate lyase 2	PL7_4	MLVPKSMAIVATTLFFPAASALNASCAPGGNFDLSRFVLQLPSGSTNNPDQIPASRLEGCGGYQDPGHHYFFTESGDGAMVMKAPGGGNCATFPGAPRCRSEFGETTPWSSSAATNRLTADLLVTGGSSICIGQVFQSNSNNKPLAEVYYNGNGQITVGVEFVATGGQGQDLNQIGTVSPGSRFNYELRFESGTLQFSLNGGAFKTLKQYFTTDKAFFKMGNYNQGGDDSDIHVFGLTVQH	241	5	XM_014090223.1	SSPs	4.74389	4.40217	3.5608				1.28468	2.43628	control
IPR009784,IPR009784	Protein of unknown function DUF1349,Protein of unknown function DUF1349		MLLTTTIASCLLAASASATTLQWHWLNNPGVQPVSPLGRSITIQVPPDTDVWRPATRKNNFTAPYLYTTVAAARFSSVQVTVTAPWKTLYDQGGLVLAFPNRHSPNATRFIKAGIEFNDGAPALGVVATDILSDWSLSPITEKQTTANAEATILVERQDTDAWVYVLENGGQTRRALRQVTWAFNEDDAQGLAREVEVGIYGAKPTEESGAGHARDTIAVTFSEFALNLV	230	1	XM_014083997.1	SSPs	6.10034	6.4322	4.28151				2.08854	4.25319	control
			MKASIALLAATAASSALAASLSGTDPEKNAREVVIGNFKRTGDFAVNTQADPSLDIGQDDQIIIPDSEQGKGKGKDDGKGKDDGKGKDDGKGKGKGKDDGKGKDDGKGKGKGKDDGKGKDDGKGKGKGKDDGKGKDDGKGKGKGKDDGKGKDDGKGKDDGKGKGKGKDDGKGKGKDDGKGKGKDDGKGKDDGKGKGKGKDDGKGKDDGKGKDDGKGKGKGKESSP	225	0	XM_014092092.1	SSPs	5.14778	4.07132	1.66551				3.69794	12.9775	control
IPR001283,IPR014044	Cysteine-rich secretory protein-related,CAP domain		MRLLFLLHTLILFARPSSSTAIVTVTAAPAIPSNEPSYSIASSFTSAILNSTNTYRRQYNASSLSWNTTLEKFATSYLQSDTTCRFAHSGGPYGENLAIGYPNATASVEAWGNEEAKYNFNDPGFSEETGHFTQLVWKTTTTVGCGRRLCGTKGWFVVCEYWPRGNVGGEYAKEVDRNIDGGGGTRLSSPIVAAIAVVVSLVQCCVIIVVVWWFGTAKL	219	6	XM_014089336.1	SSPs	2.51139	2.58297	0.736352				1.60796	3.04821	control
IPR018466	Kre9/Knh1 family		MKYSVAAVSAFAAVALAKPSITNLSFDVEVGKPFTLTFAGCASGCDIELQTGASKDLKDVKTLATGVTGTSTTVTLDKIPSGTYNFKITDSTGDSNYSAQFPVQGDVAASASASASSASSETSAKETNTATAAPTSTAASSSAEKSTTLVKSTTAHSTVASNSTTAAPTSHSATAKHNSTSSALTTGAPTTTGTAAGRLASPIALVAGVALALAFLS	217	2	XM_014090798.1	SSPs	6.35156	6.7014	4.18192				2.49383	5.6327	control
			MRFPTLIAGLMAFMATNVAATALTYKLAANEKACFYATTKNQDEKVAFYFAVQSGGSFDVDYLVEGPGGKVILQGEKERQGDFVFTAQLIGEYSFCFDNEMSTFSEKFVDFEIAVENESRTAQLPSKQGSSPEQTSVLEESIFKISGQLSTISRNQKYFRTRENRNFSTVTSTEKRIVNFSMIQIALIVCMGALQVFVVRFFFQGARKGYV	211	3	XM_014084522.1	SSPs	7.81172	8.01099	4.87764				2.92496	7.59452	control
			MVSFRSVFLAATTAFAAVAQAQESIDPDSVPIATRTSWCSYETSSCPLICSQITTKKTLVNTCDPDTLQYGCLCGNNQQPNITEFSLTLPYFICQEFVVQCRNACGTDSTCATNCAVDHPCGATDPKRYNTTSSASSSIPDATPSASTTGADTIFTNVPGTTSSGKGGKSMAAPAVEIPRVYGLAALFGSMFVGFAML	198	12	XM_014082483.1	SSPs	9.13576	9.11034	7.72024				1.52343	2.87475	control
			MMFLATLLFAAAGVSAASSATSPDAPGSTCLADYILEDCLKSTTVNANNCNPTDYTCLCAAYQAIFTCYNNCPNDIRAPSVQNQVDSYCRTASLLATTTKAAPKTKTSGSSSPDETSASEASPGNDEAATTEESSSTPTSGGEAEVTGSGGSKTASNAARTTSSKAAAPTMIGSVAGIFMAVAGAAAAAVMI	192	8	XM_014087751.1	SSPs	7.46748	8.0384	4.83177				2.93688	7.65754	control
			MRSAIAILSLAASASAALNVHALLPRATGTLSDSDASKCASEALSIVSSLPTPPPAIVSDLTEHPQTDPCKLSVASSLSADYSSYEAKVLSWFSSHKDELTSLASDCSALASYTSLVPVCSNSLVAAAGASGATSSGAAAPTSGAAAPTGSGASKSSGAPKSGTSTAGGARETGMGLAVLAAAGLAVVL	189	4	XM_014088892.1	SSPs	5.93071	5.92887	4.56548				1.43806	2.70956	control
			MRGIAFLSALCAAALVQANFHTAHIYIQPVENSESPTLLAELAYDPSLTTSSSIISYEAPEIPESTQLVRVGLYDPKSSSWISGTTVASVDNFGKGFSPNLILSIDENGEVLSAALKGVRIDAGQTRDFGPQAVVLPALKGKQPELNKPVVLSPEGKKVEEEEKTFLQKYWWMIGIVVFLAMSGGGGEK	189	1	XM_014089177.1	SSPs	6.56256	6.80581	4.72536				1.83487	3.56739	control
IPR021054	Cell wall mannoprotein 1		MNFQLLSLLLLPSALAQTAPNPILTALGTITSDTTSLNTTVATFNGDPLALIKITVQSAQLLSDINKGTDTANKAANLTLDQTLAIATATLALATDVNQTITTIINTKPKFDKLLVVDPVILLNLKLEQDATRKFSAAVVAKVPEALQSVAQGLTQGIDDSFSEGIAVYEQFL	173	0	XM_014092475.1	SSPs	4.31521	4.16123	1.66551				2.83287	7.12491	control
IPR003245	Phytocyanin domain		LFSTLAVTAFSAVASAKTIRIDVGQSGLTFSPSDITAAVGDILEFHYHPKNHSVVAADFATPCKPKAEGGFYSGFFPTTGTENSNVFQVEVNNTTPIWFYCSQSTGNHCGAGMVGAVNANANKTLAEFKAAAEKVTTNESPKTGVFGGKVLASSTTSSGATTTSGKPAAATT	172	3	XM_014087932.1	SSPs	3.71803	4.01466	1.29028				2.33622	5.04977	control
			MLSSKLFLLLFSSLTSALVIPRDYDVPAGYCCFTLTDPSTSQVIQQNKEYGFLYLDASQPKGWYCFNSAKSQPILWDDFNNACIIDWDGHFQCLDPTPGDDVWTLGHGGSSSDLLLLHNGSPTYQACPDQSGGEFISSGGSETGCRNIQLEATGLQGTCSGYTA	164	8	XM_014087391.1	SSPs	3.66388	3.78412	0.762328				2.88874	7.40621	control
IPR006771	Blastomyces yeast-phase-specific protein		MKFTTTAVVAIAAFVESASALGKARVVNKCPYSVTLWSVGSAISAPTTLAQGGSYGETFSRDPVTGGRAIKVTIQSDGLYTGKPETIFATNLQDNTIWYDLSDVFGDAFNGKKVTVSSANTACPTITWSNGVPPAGSQVKNCGADKDVTLTLCA	154	4	XM_014085515.1	SSPs	8.11854	7.6354	4.97117				3.25435	9.54236	control
			MKAQAAAALVAGLFAYTTAAQSTVALGDLTFAAPECDDGGSGANLADCNTAIPQLLAANCSGGVCSIPAAQDGAQESVISQLVGQCEVFIGAFANGDAVTFSQESVESAFPAFINQCFGHTGGFGNPLQLTTDGVIRLGFFNGIQGGGG	149	6	XM_014093093.1	SSPs	2.04569	1.73492	0				1.52508	2.87802	control
IPR010829	Cerato-platanin		MQFSSLFKLALFTAAVSADTVSYDTGYDDASRSLTVVSCSDGANGLITRYHWQTQGQIPRFPYIGGVQAVAGWNSPSCGTCWKLTYSGKTIYVLAVDHSAAGFNIGLDAMNALTNGNAVQYGRVDATASQVAVSNCGL	138	4	XM_014082295.1	SSPs	11.8865	11.6003	9.91933				2.08968	4.25653	control
IPR011058	Cyanovirin-N		MQTKSFAALAIVALGQFIAGASANSGYAGSCTNIQIYPPDGNTNYWKIAADCKNNAGQTNLNTKINIDSCFSNSNGALVAQLNGSFHSSCTNIILTGTVLSASCRNTGGANVNTSIDTNNVIGNADGALYCFNQGNL	137	6	XM_014087217.1	SSPs	2.78348	2.66553	0				2.47075	5.5433	control
			MHYSFPLIALATIIAASPLPANTNVNPEAITSTTCTAKKVAINSHDINVALLSICGGIAGTIEQCQGNPTNTTGASGSAFLSLEAATPGQTIDITKGRWEGCMRAARAVCGDSPFTSTCIGGADINKGNVKFSLTAQ	137	6	XM_014091433.1	SSPs	3.45233	3.08082	1.30803				2.16797	4.49392	control
			MAWLSRPLTLVGLVLLAHGCYSAHEHTVLSSTSAQHSTSPSTAALPLDIYIETAVATFLLCVGLVLGSGTLKPIEWHTWAGKIEREADRSLSGSGDADGTTGNPFGALEARSGFINIHKLHEDFVKYSQQVGK	133	2	XM_014091234.1	SSPs	7.70134	7.51967	5.76985				1.92625	3.80066	control
			MKVLLKVATVLTFASSAMAGQCSNHNKGAHKVDCVSKSEITQHGDDFCAAHWEDVSGSWSNFADSSGHTANIGMIGSFSSKAACKSAYAEIVDSCYNGWDGGGWSAYGTLLHINFCKWGSDDKQEL	126	6	XM_014086173.1	SSPs	11.9497	10.91	9.0737				3.07527	8.42847	control
			MHFFSVVAAAATLIAGSNALFIPRNIHVADFRLYGGEDCFAGNLGVWTVIDDDFKNGECKSLNDEEDGAVPHSLNLTDINNGCTLTAYTDLKCTEGTTVLAPQQCSKNTVGYQAWSMTCDYKE	123	6	XM_014083455.1	SSPs	8.93054	8.2431	7.47053				1.73277	3.32365	control
			MQFSTLPLLAALTASVASASQMQINYYSDVCSSYEGQVDVTWATNIYNGKDNCYNYHFGNYANIANCNTGDGCRCNFYNSDNCQNYSGYTASGTGNCIPVANARSFECWYGSN	113	8	XM_014082462.1	SSPs	2.49849	2.25541	0				2.09721	4.2788	control
IPR010636,IPR010636	Cerato-ulmin hydrophobin family,Cerato-ulmin hydrophobin family		MKFFVATALFATAAIAGPVEVRTGTAPLCPNGLYSNPQCCDTLVLGIVGLGCEVPTQTPRDGVDFKNICAKTGDQAVCCVVPVAGQDLLCQTAVGIQG	98	8	XM_014085643.1	SSPs	14.872	14.939	13.4936				1.39342	2.62701	control
			MRCLLFIAALSLFQLGSAVDQKKSAIIWFDNPATPASFMDQVKDSILKAGGKITHTYTIINGFAVIAPANALASVQALGVEHSIRVEEDETVSTLK	96	1	XM_014088199.1	SSPs	8.95755	8.68045	6.82307				2.11393	4.3287	control
IPR008427	Extracellular membrane protein, CFEM domain		MKFTLALATFVAAVYGQTVADIPACAVPCIESAIASQTTCSDTDLACVCESANFDAIEAASTSCVIAACGADVAINQVLPAVQALCAAQ	89	8	XM_014082836.1	SSPs	9.47222	9.54776	6.11243				3.81537	14.078	control
			MHFNLAIGTILSAALFCTTHATLFETNEDIDSLKSKSQLVARSAAAHVVCEAGLSDTNICENTYCACSGDTIFCVPGVTCLSTCVCAV	88	9	XM_014091132.1	SSPs	12.3849	11.3158	7.31616				5.73996	53.4442	control
			MKFLFVLLLTASTAYGCGDNAYRCKHPDKSVNDMWKVTHRICDELKEDDCYCSHWAEYYCDPSGDNINEFKRRCNNEGENWYWSEC	86	8	XM_014086172.1	SSPs	12.9744	12.0589	8.61294				4.46446	22.0768	control
			MKFTGLTVVVAALAGLAAASPAPLVNGKLVCGTMKDSIVTCPFGQICLLAPGADEKSATGVCQTR	65	4	XM_014089404.1	SSPs	8.16186	8.33747	6.68221				1.54898	2.92609	control
			MKTTFLLALLSTAVSFAAADIVITPVFADQVVQKQAGDCFFGVVTPQGCAPQRG	54	2	XM_014087113.1	SSPs	3.9313	3.61088	0.736352				3.17535	9.0339	control
		GH0	MVNKAIVASLLFGAAMAVPYPPSATNGVRHPVPDHAYPHKKRSAGETVNNAVARYDNSNITDGVGDGNDSYTLYLGDGSTGAGWPDQSRWVSFENMFNNYKDQMFSSCDWMGVADDSGPEVGAIWDGIQSAAAATGVDHRFILAVIMQESGGCVRVWTTNYGVRNPGLMQDHNGAATCNENGNVQNPCPSATIYQMISEGTAGTNDGDGLANCINESGRSDVSAFYRAARIYNSGSISSTGNLQSNVATHCYASDIANRLTGWRNAPSTCTCDSNPGSCGSVNY	284	9	XM_014082072.1	SSPs	0.541164	0.404332	1.97151				-3.20061	0.108773	Mycoparasite
			MKFIWATLVVAAASAIASPVAKDNPSGAPRTDLHKPAYGDYGDNRDHGDYRGYGDNKEHGDEKYRGDNKDHGDKDHGDKDHGDKDHGDKDHGDNKDHRDHKVNNYHGGNNYHGGNNYHGGSNYHGDNNYHGDNKDHGDNNYHGDNKDHGDNKDHGDNKDHGDNNYHGDNNNRGDNNNHGDNNNHGNNKYHGDNRDHKDNNYHGDNRDHKDNNYHGDNRDHKDNNYHGGNNYHGGNNYHGDNNDHGDNRDHKDNNYHGDNRGHDDHGKHPKEE	272	0	XM_014093501.1	SSPs	0.212375	0.624851	1.63771				-3.86504	0.0686288	Mycoparasite
			MLYKTTFILLALTTCILARPPDVTFLCNEMPEICTNMCWAVRCAQPSFSQTFSLDTGGYGPGSQNESTAISASCRVNSLCGNLHGLNKTGHRDHPFSACNVYPFSISTEGSPLPPITIPSASQVSRCVPEAEQCEQRTQLELLAQRLQKQQQHGGQQGLRQLSINFGNPGGIKYCNNDPCVNDGFEVQNSSDRRRSEAPLFKYYKTRSGITIASLDDIDMPSSITRRVGSGESIPSGFRTWFEQSREVTVHMVEDAVTQRLSAQPFVG	268	12	XM_014084029.1	SSPs	0.601767	1.03899	2.15408				-2.64653	0.159704	Mycoparasite
IPR000250,IPR000250	Peptidase G1,Peptidase G1		MKSLTLAANLLLVASAAMATPLAARKQAAMDALRARNAARRSNKFQASSSTHVNSTADVESTNWAGAALTTSGITEVTGTFTVPKPTVPSGGSSSTEYCGAAWVGIDGYSDADLIQTGVLWCVQSGEYLYEAWYEYLPASLIAYSGITVTAGSVVTVTATKTGNNSGTTTLTSGGKTVSHTFSNQNSPLPGTSAEWIVEDFTSGSSLVPFADFGSVTFTGSSALVNGQTVTPGSGSSTIIDLENSRGQIITSTSISGGSVTVNYE	265	2	XM_014091441.1	SSPs	4.93427	5.7195	7.86664				-2.83506	0.14014	Mycoparasite
			MKTAAIFLAAAALASAQAPPEGTNKVNCAKPNANYCLSGDIIIRCDANGMGTAGRCSDNVAGYPPLGGVAECWQSSTTSGDAACQKNCVVYAQPSAFTLPASQCQPSAVITATGTGTPTTLETAVTSAPQTSAPAGTDTVVYTTTVVNGTVTLTVPCTTAEATSVTGIVIPPPTSPTSAASNSTVVIPPVTVVTPPSGTGAPPPPPAGGNQTAPAGSNTPVGPTTTGSTPPVPTGGAVANRATGALVAMGLVAAYLL	257	9	XM_014091910.1	SSPs	9.69491	9.14344	11.8539				-2.18482	0.21994	Mycoparasite
IPR000250,IPR000250	Peptidase G1,Peptidase G1		MKFITGIAISALLCADAALAGVAANRGLARRLARRAGRRSAPFKNNTLHASVQSNWGGAILQGSGYSAASATVNVPTGGGGSSAAGTAWVGIDGDTCDSAILQTGIDWYGDGTYDAWYEWYPEFSADFSGIDISAGDQIAMSVVATSLTGGSATLENLTSGQKVTQNFSKVTAGSLCETSAEFIIEDFEECNENGSDCQFVPFASFSPAVKFSSASATQNGRTVSLSGAVLTEVEINNKDVTKCSVSGSTLTCSYV	256	7	XM_014088298.1	SSPs	4.64791	4.15278	7.25769				-2.51702	0.174704	Mycoparasite
IPR001254	Serine proteases, trypsin domain		MAPASAVVSALMLPALALGAAIEPRGAEIVGGTTAAAGEFPYIVSLSSGGSHFCGGVLANANTVITAGHCSVDFSASQVKVRAGSLTWASGGTQVGVSSITVNPSYTTKNGVPDFDVAVWKLSTPIQTSSTIGYVTLPASGSDPAAGTTLTTAGWGTTSENSNSLPSRLNKVSVPVISRASCNSEYGNIISNNMFCAGLSQGGKDSCSGDSGGPIVDSNGVLQGLVSWGQGCAEAGFAGVYVRLGNLLSFVNSHL	255	6	XM_014090664.1	SSPs	7.16535	8.18127	10.0382				-2.70515	0.153345	Mycoparasite
			MRPTSVTSALVFAMFSLAPMASGHLAPGSTDMERRYVGSGAALATKFVRSMIEGLETRHHTEAQIAAKEAAAKKKGGKNNARDVPPDDEFGSWADKRDPHHTEAQIAAKEAAAKKKGGKKNNARDVPPDDEFGSWADKRDPHHTEAQIAAKEAAAKKKGGKKNQAREASDVPPDDEFGSWADKREPHHTEAQIAAKEAAAKKKTGNKHQARDEVPADDEFGSWADKREPHHTEAQIAAKEKAAKQKASKNKSN	253	0	XM_014093780.1	SSPs	0.28369	0.141333	1.35592				-2.87058	0.136731	Mycoparasite
IPR000250,IPR000250	Peptidase G1,Peptidase G1		MKYSTVLLAAAGLAAAAPSNVSPKYGRRNGAHSLPNQRNTKYPQYSSNWAGAVQIGKGFNKVTGTITVPRASGGSNAAASAWVGIDGDTCQSAILQTGVSFYGDGSFDAWYEWIPDYSYSFSGFSLKVGDEIRMTVDASSKTTGVATLENLTTGKSVSHTFTNTPSTLCETNAEWIVEDFEEGSQLVPFANFGKVTFSNATASGSSGTITPSGSTIIDIESSSGKVLTDCSASSSGVTCSYTG	243	4	XM_014093585.1	SSPs	7.64856	8.64835	10.148				-2.30879	0.20183	Mycoparasite
			MARSLALLALASGALAAQSTTVGLLLPYADIQTIDASIIGADSTATTYLVGCPKGEDSSDCGFATSQTITQGPSTWIYTATFSADPADETDLSGSEVQGGSCKLNTKADAADCTMYMTATVTGSVTSTTSATTMTFLDVQTPVTVTAGFDKLKAAPGSTATDASTTAPASTDASSTGPAQTTLSKHTSTGTQTGSSTSKPTSTNAAGIVNSQGGLLAGVAAIVGGAMML	229	4	XM_014086103.1	SSPs	6.17053	6.08524	7.85648				-1.67367	0.313456	Mycoparasite
IPR040200	FAS1 domain-containing protein Mug57-like		MKFFTLLPLSLSLCTAATAPPSDQQPLRRPDEQQRLPPHPPPGHLPVMMGSSNDNDSQVQPAVLLYDILGTQRSLTTFFSLTRMHESTSEPLSDANTNTTVLAPGNVVIDDLPRKPWENPSDYAALGEQAYDGSGGKDRADDNLRRFVEAHLVVGTSPWEAGVKAKTAAGTEVWWEAKKDKDGNEQRVIMPDEVQVDRVASRVANGEVWILKGVLNYA	218	1	XM_014082454.1	SSPs	4.98814	5.08012	6.57639				-1.61987	0.325365	Mycoparasite
			MAVRSLAATLLLAVSALAKTDLAGCTYTDTVVQPSGLPGYDAYASRIWYVPGTGELCDFLDCGGGRAPPKTDVPGCPLYSGTATYSPSYLDLQTKAVDAAATSSAEASATGETLVIVKATTAKATTAEATTLATSVAVSQSASAAVTTAAPVVSSGSSTATASRGLSTGTPGHNGNGTSSGAHPTSSVPANGAAPNAAGIVGSVLAAGVVAAVALL	216	4	XM_014090948.1	SSPs	4.93384	4.86216	7.14175				-2.26722	0.207729	Mycoparasite
			MLVKSVLASLSAAAMAMAATPLESGNWVSASPGFQLQTCAGGSASGSTFSIPTSPNGSTSGSGCSNGHLRAENRYTDDYSSGVHQFAGTFKINSFGGNKVAIKQTFNGSTGPYFILGVKSDGTLYSVEGGATLASGVATVGSSVTINTVHNADIHSFRVYVNGALAFRDDNAPSGSFYDKIGAYTTDSGTGPMSITWSDVAFWTRQ	206	2	XM_014092252.1	SSPs	2.87718	2.91348	4.0001				-1.21408	0.431049	Mycoparasite
IPR032382	Alternaria alternata allergen 1		MLSLLSTLLLVGSALALPSRVVPRDADTSYPPPPATTATGCTASSTKVSKWTVDDFDFHASYTFSTPAHQNSWGYVNFTLSNPALGYTPVCSAASDQLSDFFYGNFVYNCEVPASAAADKATFTFARPTNSLAINQTWHCADEGSRFTAQGGVQLNLTCSDTTWQNPNWQPGQIYSQRTVTCGKVTAPATIEEMSAVL	198	6	XM_014091848.1	SSPs	9.28265	8.42993	10.3953				-1.09012	0.469721	Mycoparasite
			MRFSVLLSGLFAVVAVAESTASAPPTSASLSPAQASQAACFKACAEGDVNCQAHCVAVPSPDRGQVNATTQCVAACPQGKGTAADNKAYGDCVQGCIGKNYFISSKGTPEATGAAGGNNAQNSNTDTAAAPTGTGSSSTGTETGPAPTGSATKSSNASSSKTGSAAAQTSTHNAAPAIIASGGAFVGVIAALLAM	195	8	XM_014090766.1	SSPs	10.0493	10.2284	12.3087				-2.29653	0.203552	Mycoparasite
			MMLLQTISTLSLLVASAIAAPQKAPATFDVMALRSASPIHFAQVSAAKGGLFLNLPHSNATCEGKSSGHATLYIEGEELVLYSCKGEKQKVFVDRSGMGQGVVRYVTGEQALPRYAELKGWATDKNKNLNFKGTGFVACPHSIDDSWSLWLDVGLGQPGGNKGCLGFTARELENKKPVGCRYTQ	184	5	XM_014082849.1	SSPs	6.73913	6.33755	8.84616				-2.19491	0.218407	Mycoparasite
			MKVNTLAVIALGLLSGEALGQSTNTGAGASASAAVSSAAAAGSSIASSIASAASSVASSVESAASSAASAASSAASSASSAASSASTAATGSTTSGSSTSTGPVSTTVTSVESGTTIPATTIPGTTNSQTTIAPTTVRGSTRPASTVTFTTTSSTGLAIAPTADAKLLAPIIGAAAAMLML	181	0	XM_014088729.1	SSPs	9.13214	8.21784	10.9341				-1.88351	0.271024	Mycoparasite
			MRLGISLLLTALLIIPSLAGILPRQVKPPWFFNTGSMAKKPWTLRGMDEIERALTNITNVFPYDCRCNNQYANDDIERCPPLEKISHIQLGRCYTTRAASVSLRVWDTRLGVTQYVECRAYWHGGCKGISSAPLVFEENFQCRDMVERYSNRGRFRSLMCVNLVRQQPWPEDVQQRR	177	8	XM_014091960.1	SSPs	1.12891	2.07569	2.98085				-2.59395	0.165632	Mycoparasite
			MKSVAAFSVIAAAMAGFTQACSTPGNFVVTFYGYPDNSPPGPATAHNCGGRNFKAGGTGTYADPITIATAPGELNVCEIVYLPLLTKYGRYEDDCEQCETDFNNGQPHIDIWTGSNSQNGGQNQINCEDNLTFGGRYSIVRNPPTNYGVDTTPLFSAPNTCNTNHVYPSNPAHC	174	8	XM_014089490.1	SSPs	1.20939	1.02735	3.22813				-2.8085	0.142744	Mycoparasite
			MQFSTLFTLAAGAAVAAAQSTSTLTSTTTSIVTITQCPETVTNCPYRTPTAPATTSEAVTTSAAPTTSAAETTAVPTSSHLPIWTVSNSTSATAAGTNPVGTTAPTTIVTVPAGTGAGSGAVPTGPSGSGAGAPTGIPSVPTSGAAKMVQSGSIVAAVAAAFALVF	166	2	XM_014090317.1	SSPs	6.80712	7.10723	8.26433				-1.40835	0.376742	Mycoparasite
IPR008427	Extracellular membrane protein, CFEM domain		MKAATVLAVAFAALAQAQTRADIPSCALPCLDDAVKANTKCSTTDYACICKDFSAVQTAATSCVISKCGADVALNKVLPATQALCANPGSGSSAAGSSSAAATSAAQTSAAQTSAPASSAPASSAPASSAPVSSALLPGLAMLALGALAL	150	8	XM_014092222.1	SSPs	10.2802	10.3345	11.574				-1.296	0.407254	Mycoparasite
			MKASIVLSLAAAAMASVIERTNGCNADNCARAVTGTREGLAPISSRKADCSSFMRATVTPEATTTTITITVHPDITPKPKNDVNYAAATVYPTAVPAYASSCDGAKRYSSACSCWGITATTVTAHTPTKTEIVTVTQNYCEL	142	7	XM_014091521.1	SSPs	1.28255	1.55694	5.59401				-4.68315	0.0389253	Mycoparasite
IPR000026	Guanine-specific ribonuclease N1/T1/U2		MVSAKIIAAVAGLAVSVSAAAIEKRASSCVYTCGSTCYWQSDITAALNKGYSLYSSGSEEDSYPHQYNDYEGFSFPTSGPWYEFPILNSFDVYTGGSPGADRVIFDSDGNFDSVITHTGASGDDFVACKKD	131	4	XM_014085555.1	SSPs	4.68805	4.78371	6.05892				-1.25482	0.419047	Mycoparasite
			MKTSLFLGCIAIATSVAAAPVPDSDTVASYQWKKDTQTTDGVASYEWKRDTESTDGVASYEWKRKRDTESTDGVASYEWKKDTEHTDGVASYEWKKDTEHTDGVASYEWKKDTEHTDGVASYEWKKKRV	129	1	XM_014082815.1	SSPs	0.296149	0.43278	2.73252				-4.8452	0.0347897	Mycoparasite
IPR010636,IPR010636	Cerato-ulmin hydrophobin family,Cerato-ulmin hydrophobin family		MQFFAVATLFVVGVLAAPSPSGLNSRDTLCAAGLYSTPQCCAVDVLGVADLNCAGLVGTVTTAAEFKANCAAIGQEARCCVLPVLGQDVLCQTPPGL	97	8	XM_014092471.1	SSPs	0.755803	0.123396	3.19264				-3.3811	0.0959817	Mycoparasite
			MRFAVVLATLVGLAVATPKSPLFKRQCPTQPQDCCLQTANCQTCYYGTEPYECNCDCVKIGGCPCTEIDNDLNPPQCIGWSAGMNHDCT	89	12	XM_014092520.1	SSPs	0.346892	0.18135	1.61278				-3.33921	0.0988089	Mycoparasite
			MLPFSPLPLNRGIFLSLLISSFGVVAPMTCPICLAEDLLPDLPNPPSGVCPSSLNFPICIPKIIDSESCK	70	5	XM_014090662.1	SSPs	4.37616	3.88134	6.13489				-1.89667	0.268562	Mycoparasite
			MRFFNAASAIVLGLASVAHGHKQIIDREVDQSASTSAPISASASHVPGGVFITTTSAEPTAPVTITVTVSSSVSSSSSSKQESSIATSVLASSADTVPHRQPPRFPTAQPPQTPRRPQDQGAPERVSITASLTDRNTSDVLPDCGPSLCPWLWGIHVSPGWQIPLCRPRSEAAQALSQDAVSSMNTVVESVRLLGWIEK	199	3	XM_014089100.1	SSPs	3.94286	2.50805	6.69751	1.58989	3.01026		-2.80255	0.143333	Mycoparasite
			MVRYAVLPLAILAALSSFAAANNCKVNLKYCGATLLRVGNYDEQIREALRAAHKPTDGDHIEKSLFFCSGGPNGEIEYLQFCGNRCVDGGANHNDYCY	98	6	XM_014088294.1	SSPs	0.167003	2.62351	4.12908	-5.31146	0.025182		-6.16283	0.0139574	Mycoparasite
IPR002594,IPR002594	Glycoside hydrolase family 12,Glycoside hydrolase family 12	GH12	MKFLQIAPTLLPVALAQSSCSQYATFSGGNYALSNNLWGQTAGSGSGCITDVSLGGSAVWSTTWNWSGGQNNVKGYPNIALNIPNKRLVSSISSMPTTAQWSYTGSSLRADVAYDLFTASNPNHVTYSGDYELMIWLGKYGDIQPIGSSQGTVNVGGTSWNLWYGYNGAMQVYSFVAPGNLTNWSGDVKNFYTYLQNNKGYPASSQYVLSYQFGTEAFTGSGTLNNTWTASIN	233	2	XM_014090045.1	SSPs	0.18651	0.127076	0							PCW	Cellulose		Zifcakova 2017
IPR033123	Glycosyl hydrolases family 11 (GH11) domain	GH11	MVAFTSLLAGFAAVAGVLSAPTEDVQVEKRQAIGPGTGFNNGYYYSYWNDGHAGVTYTNGAGGSFSVNWANSGNFVGGKGWNPGSSTRTINFSGSYSPNGNSYLSVYGWSKNPLIEYYIVENFGTYNPSTGATKLGEVTSDGSVYDIYRTQRVNQPSIIGTATFYQYWSVRRSHRSSGSVNVGNHFNAWRNLGLTLGQLDYQIIAVEGYFSSGSANINVS	220	0	XM_014082116.1	SSPs	0.620917	0.796642	0.831717							PCW	Hemicellulose		Zifcakova 2017
IPR001002	Chitin-binding, type 1	GH0	MRQSLPAFLALCLASSVMAMPSGSLKTRQTSPDGSCGGTTGFVCATGLCCSQFGFCGTGPAYCGSGSGTPPGNGTGTPPGNGGGTGAITCTSKIFYTGDGSTGSGWPDESAWASFDNLWNANLNVINGACQNNGWGVANNSPTETSELQSAITSIAASSGVDERYVLATVVQESKGCVRVPTTQGFWANPGLMQDANGTNTCWLGPGQGINPCPNNVIVGMIQDGTTGTASGSGLQQLLASLSTTGAQAVYQAARLYNSGSIPADGNLSEGGATSSYSSDIANRLTGCVF	290	13	XM_014092053.1	SSPs	0.240539	0.0667241	0
			MKYHAATILAAAAAALMTTVSASAAVVCSESEFGVSNHSDVCRVDSVTPQPGNDFTLPCVEVIFRDNTCHFEANEPNYAKAHEECHCKGTTFSAWNECQKCLLEHGFHGENDEYWSKILDAASKALCTGTPTAAAVSTLSTPVEAGTVIPTPTSSDGSPVETFMGVNQTAIASQGPWAFNQTAAPAAGAAEPQKTCIDGFDVQQTNTAVPIDPSITIDPTLPFLPTNSFTLTNSLEPIVTTLEWLLPGENPESAPFSDHESSGAVSSSSFGKSGLAVAIAGAIVIGVL	288	10	XM_014087837.1	SSPs	0.129681	0.0414361	0
			MKSNIFLITSLLSLCSADASADFFDNGAEGISNSDWNLAMRSANATGSASIPGYNIRKKYPGEKSDNWTVSISIASDIPGGNSASGKFVTGTQIEWNGPPGVISGADSSWFLCRNVYSSLKLKQSGAGPTNGSCSGLLSDGCLSALQKSLEAGTQCQTNSLPSDCVDELELDNGQGFGLTSAHPAKSSNTSDSFQIRHGNENHGRGNFTAYDAAIRQVWLVMTGFAQAGNDSASPRGSAGQPGSVACLQANQVQNNSRDFKNAANIASSSLVQVLIGIAVAVSLCW	286	8	XM_014088722.1	SSPs	0.292196	0.137689	0.736352
		GH0	MHFILAVPLSFAGLALAVSNPSGQKVTSSAAFSSGAGNNNNANIFDGTGNGGSDTYRCYYGGWQSFPPVSEWIEFDAMWNNSKTAMAQSCANLGIGSCSNGAGAFGPGNSGEQTGLIWNAIQQVAQTSLVDHRFILATILQESIGCVNVCPSTNPDPSQPDNPGLMQSDGGATFVGNSASDSSQQSSITQMVIDGTQGTSLGDGLVQCINQYGNIYEAARCYNSGSVNSGNLNDGEGATASYVNDIANRMTGWLYSDSKFNQC	263	8	XM_014086410.1	SSPs	0.140995	0.0299549	0
IPR008914,IPR035810	Phosphatidylethanolamine-binding protein,Phosphatidylethanolamine-binding protein, eukaryotic		MNFSRFAIAAALSLICNTSQSCAQTPPGFSPATNKSLGATFAGTNAALGGSVPLSETKIPPLITAVEPLNTSSSHIVMMVDLDTPGGASNRSLAPYLHWLFTVPKGVTQLSNETNSTSIAQYVAPGPHVGDGPHRYVILLFVNPSSSFTMPASFRNRNLTDLYGRVIFDVNKFATEGHFDVVAATWFETERKTVVPITSAANLDGVDSMALFPYMTSLFISRLDKPESHIECKPISESREINVLGLHGECGWKAGVPRAYSLI	263	4	XM_014091536.1	SSPs	0.242911	0.154529	0.831717
IPR025975	Polysaccharide lyase	PL20	MVAFKSLFAAAMALLPAVSATRTFYNDGHLNGFDFVRHEAQGTVSEVSNVVYKGTSALKMTQTYLGTSYHDRYHSEVDHNQGYKRGDELFYGFTFRLSDTWETSSQSYNLAQFIANRPGAGCGGDDWMPSTMIWTQNGQLYARYVNGHYRQPNCGRNIVTRPNLAAINPGQWHKVILQIKWASDGTGYFKVWFDDVKVHEEYNISTTLDDDSLFQFRIGLYANSWHDDNKMVGSQSFRQVWYDEVAVGTTFADVDPGAPN	260	2	XM_014091722.1	SSPs	0.12156	0.127076	0.736352
IPR000028	Chloroperoxidase		MRGLFFISTLGSLASGFAMPNFPVKGHEWIPAGPQDSRSPCPGINVLANHGYLPRNGKNIDLPTLQNAVAAAYNYAPNTFDDVFAQVQAMQLSTTGNISTFNLADVTKHGYMEFDGSLSRNDFYFGDAQHFDPKIWATMVERLALNKVTKDPMSKYVTIETAAKARAARVADAMKANPTFNASALEVQGSPGTTALYLTTLWDDSVGAAPKEWIKMFFEFERLPFTKPKTQKTNTDIGNMFAKVQAVQV	249	1	XM_014091310.1	SSPs	0.448324	0.408237	0
			MAGPKMTMALASLLLSGAFAITPYSDCQSTVTAEPQQIGSTTSNGILMYSMNYCTVVESTQCHVSLATATTAVAPETPSAGYSAPAIESTIEAASATQVVEATIVPGEPVPTTVMAEVSSGAPQSTGETAATVISTTDSLGNPTLQTSSILVATESAVTTSGTFLASSSASSSASGSTTGKQQTNSTATSSHDSPSGSMTAPSAPDRTSAGAAIKAISSVALGTAVMIMAYFI	233	3	XM_014086383.1	SSPs	0.0985319	0.137813	0
IPR011058	Cyanovirin-N		MRPLLTVLVLAAPSLAAPYRGQPTVPGGHLQEIEQATALPTSTAPTAIPTAIVVPLPGFNQVAQNKTQQQAAVTTGTAYKSPDSNAAFGGTCVQVTLGGHGKIGMTTLEARCVDDAGMWWDTSLDLNSCIGNVGGHLVYEARGAFDATCRPCTLDIIHETGNVLLKCNCLDEARFPRYTSLEMGPSVSNLFAVRPVNGQLVCGNHGGMQSPTYFI	215	8	XM_014085063.1	SSPs	0.170177	0.208803	0
			MSNAVGLVLSLLLVSFMQPIAMQPGLAAHSFEEHCKLIKINWWRRPWVLPAQRRHVPVVLPGSWALVGNWLSEVVHDLETYKQTTKSLARSTHTLMAWYGAEAFLDALYEGAVAKLQTTQKTGVGSEKAGWRNNGLYEAEIECARRERREDGNRSLGPSGTLRLDQASAEHTRYRVHDCSDVRVTANAYQQLCRYSQSSWHHATFQQC	208	5	XM_014085812.1	SSPs	0.184043	0.0917043	0
			MAFKNMFVAALAALPAAFASPIELEPRGCTYGGPYQNFPPMSSWLPWTTVFGLYEQTMVNAGSSWDDVGRINVAISQAAASIGVDERVILAIILQESTGYVGVECTGGDDCGLMQCEGCPSFQGQNELSQSQTSSMINGGTQHFKQNLEDWGNQWATSSIYPALREYNSGSVNSGDLSQAAGGFGVPCYVSDVARRMMGQVF	202	6	XM_014093663.1	SSPs	0.0985319	0.0593004	0.762328
			MSMRKLFAATTLVVVAAAASVPKCAAFPSSMIEYSSGFKQPKPPLVQPEFTANFVQHKWDETLSHIMTGYIDNSPAKGMVRVNEAYDDAPASSVFNYANVTGDGLVDNVMTIYNGTTPYVWQGYVNSNYPIFQQDFLAKADAVFGGIVTRQFNGDVASVSVIPVTVYVNSCNVIVGYDYFSPGRRTRVVTDFFNIQVQTGN	201	2	XM_014089457.1	SSPs	0.0966234	0.0990906	0
			MKLQHLALLAFGAAAVSAAPGIQLSEGIGSRNDCAHDNLLRCLIASPSIAIPFCSSSANVLISLPTVTVTVTPTSFVAATDVTTDFETLTDTSIELRTVTPTPIVAETLTSSPPENRERRKGCPAPNCIRVLNPQPSSASHGCSCFSGSYLATASTFTSTVTAPAVTKTSQTLWRTEISTATVIVTINYRVRTNF	195	7	XM_014093768.1	SSPs	0.191431	0.0742391	0
			MSTNSNTISSIGLLCLALPLLSLPGSARATPSPLGPKGLNWVLPFVGDWNCYQQGEENGSGGGGSGTGANLTYSIKMTKNNVTLDSNQPSPLLTAHSVITYDADKEIFNYTYSDSGGNSGPGTSVGWEEGGHFRFITWPLTNPGRPGIQARTMDDFLRPTSADQFTDKFYASQDGGNTWLPAGQLDCTRAPSSH	194	3	XM_014090596.1	SSPs	0.214794	0.0337478	0
			MHFSKLLPCVLIPFAAAAPAETIPVAPLVTLYHDSDWTGQQFDVRSLKTCVKVVGPLLCALFESDDCRPGTEVIFIKAGNSKVNIRHNDNVRSVYCLAMTFGIGYTGSRLFCLKTVDLDYSVRDTIPPLTAKIYSSQVPLPLSFREAVHKVALIKLGVYQAVSKIQY	167	6	XM_014087996.1	SSPs	0.181572	0.675942	0
			MFAKTAVVILAAVASVVSALPSSEPPSRVESAPRAKRTTHSGLATVYDQFGAAGSCGQVHADSDFIGALTPTWQGSSWPPKYCGRKVFITNTGSGDGVGGKGNSVTIAVADTCPGCPSADSIDLSRGAFSSLTNGATTGNVNIDWHFCNTNGQC	154	6	XM_014092917.1	SSPs	0.20266	0.0414361	0
			MKFSISAISLALAVTASAVPIEEEQHAERSTITGSGPGSIFQFGSASNCRTIFWNSGACGLSTFFPNQVSASMPLVALPSRIFEAHGSSDQDNPLCAKVITMTHNGVTRQAVISDENTSDEQSIDMCLDLWQAFGGHDGDGTLIENISWSIAA	153	4	XM_014093687.1	SSPs	0.176223	0.0337478	0.762328
			MLVLQAITSALLFVGAASASAIDFSKRDGAVSLAKRDQKLTVSHCTGCLAGPGGGVSCVNNWYVHWGDDKLGSCNDSSFLYDDSSCTGQMPTPSGTGDFSASNCGAGQDQVFATVNAGGNTYTCYKAAGSFSNFCGENYACDVYASCYGP	150	10	XM_014090794.1	SSPs	0.288291	0.237065	0
			MRFSTALAGTLSLFCSFSNGKPVESQPTETITGTDLIVQEATNSTSSLTKRDTIAVVRFFQYVNCQGNVLQLNIDQSQVNGGYVDLQGYFGSAVVDWLWNDIYHIYACYAGSSCWGDPVTPLGGSSGGYSCMVPSHQGWNWDKMIITT	148	5	XM_014086071.1	SSPs	0.0849544	0.0953385	0
			MKATLVLFTLSSVALAAPVAQDAKREQLQNLFYVPAGAEGEAPAKREQLQNLFYVPAGAEGETPAKREQLQNLFYVPAGAEGETPAKRAKRVKREQLQNLFYVPAGAEGETPAKREQLQNLFYVPAGAEGETPAKQ	136	0	XM_014082244.1	SSPs	0.184043	0.348639	0.831717
			MQLTILGLLALAIGPAAAIDGLDFEIFFTGDGSPAAQHCGGDSIQAFNETVTNNGCESWRFAYGDAVRLVSGQVIPASLQTNDEQTCTLYWVQEINGINSQTCADTILATTAELTDECYVAPVGVYGLNVVCEQN	135	6	XM_014090247.1	SSPs	0.201609	0.32467	0.736352
			MYASKVVASLGLFLGLATAAINLGKDSAGDTVLSTPATPEEIAQITQWSKEDNKAMVMIMSAVHTDIVMLVTTAASAYQAWKTFTLNKGFTYYLAGCGGGGLSLFNNDNSFNSNCQFQPQSLQCGVKEQWSCF	133	4	XM_014085453.1	SSPs	0.149695	0.0337478	0
			MLFKSTLLLPALLALGLATAVPGPEVEEDLVARGAEFGDNIAARGAEFGDNIAARDIEAEDLAARDRNPDCGRFASWNQRQRRCICRQPSFRYYDDGRICCQSDWFYDHRSHRCCRRQDWDFNRQRCR	128	8	XM_014092040.1	SSPs	0.093998	0.293986	0
			MLASIAFTLSTLALAVSAAPARRTTGTVQVQFANDVTGANGNAFIPLDGSNVVLGEAYANTNLEKDGTLFVTSLEFTADFSNVQCVVLKDLETVVASLADPERDFQTFSQKPLNWQAGFTIACNQAA	127	2	XM_014088273.1	SSPs	0.342474	0.204437	0.762328
			MQTKKLAILIAYLAGSIFAPQASAEPTEAQDVPKVLFCDQTGFNPPCITEIASIGECITLRPQWADKVSSLQPNREAGICRFYKEKYCFGEYIDFEYPGHDNLPAIPGRWNDNIESYECFGNN	123	6	XM_014092469.1	SSPs	0.132242	0.240466	0
			MKSLSILLNIAALAGAANAFWGQMAAEPKYQDEGGTYQWVHLTDYNTGSKYSTQLPGGFDGCAAPFACYPVFREDSGGSYNFHSRVWRAADGCHHIDFQGGLDAHEGWCCGSLPCDFSA	119	6	XM_014089114.1	SSPs	0.246298	0.214498	0
			MHISLLAISVLLAVPAAASRWVVNWEQVVGATCCSRGTWWNDDINKGYYVSSFDEGCHSATQVEGVKEFCIDWGHKRGHFIRLTGEKKCMLERETTVIEESDFHATYQTVFSTGDCTW	118	6	XM_014090000.1	SSPs	0.143537	0.0593004	0
			MMNTAVLLKALLVTATTVSAIAPLTVYTQNNFCDAGSATPAFTWDTFTENECYSFNSSFLSLQTGTIAEGCSATFYRNNLDCTGASYVIDDADSDNCFGLGGDVIKSFKFFACGSQ	116	6	XM_014087284.1	SSPs	0.17125	0.191691	0.831717
			MQFSVLSLIFASVAAAQNVATLYSEPNFQGSTFDISGTDDALGACNPVTGFPIVQSIKIKAGHACDLYNTAACDIPYAAYSADTAETIIFGAFSAYSCAVAIPGGPFGGN	110	4	XM_014085239.1	SSPs	0.305617	0.36098	0
			MYASKIVASLGLFLGLATATVNVGKDSAGDTVAWIGGESECTNVFIAGNGANPCGINFTLNNGVTFQLVGCGGAGLSLDNGDGSFNSNCQFGEQNLQCGIQQQWSCF	107	6	XM_014085376.1	SSPs	0.321104	0.0917043	0
			MQLPMLFALLPLAAAIPLAQNGTGVCIPSTVTVTVTASSTASTSVSTSVSTSTSAPQNGERRCPWPYFVGCWWHPSPTTSTSTSTSTSTSTSTSAASAFDSHFWPQ	106	3	XM_014087534.1	SSPs	0.128576	0.195201	0
			MHFPRIYAALLSAFVGTALSYDADFTVYPNPDCSNGGGTTIIGSVGAEDQFWPDQRSVRVNSIRNGKHVALYLGGSQSGAVTRLYDPDGCINGDWLSYGIYNGGP	105	2	XM_014091195.1	SSPs	0.0528134	0.130623	0
			MRFSILLAIIPLAAAAALEARFESNEDLEARGTEGQYQEAINECNAARAKCYMNSYENSEFATCIEEWQVCIDSSSEDSPYCCKYPDGNDLPGFDSHN	98	6	XM_014085762.1	SSPs	0.132242	0.253764	0
IPR002053	Glycoside hydrolase, family 25	GH25	MKTVACFAAAIGIFASTTSASVQGFDISHYQATVNFAKAYSDGARFVIIKATEGTTYIDPSFSDHYTQATNAGFIRGGYHFAQPASSSGAAQANYFLKNGGGWSSDGITLPGMLDLEYAPSGNSCYGLSTSAMVSWINDFITTYHAATTQYPLIYTSTSWWQLCTGNSGSFGSKSPLVVARYASSVGTLPNGWSYYTIWQNSDSAPWGGDSDVFNGDLSQLQKIARGS	228	3	XM_014087195.1	SSPs	1.93098	1.42707	1.73959							BCW	Peptidoglycan		Zifcakova 2017
IPR024655	Uncharacterised protein family, glycosyl hydrolase catalytic domain	GH128	MVFSSKKLSVAASLFTLALADPWPKRGLAANDDIPISQFGGSYNGHGSQVNWQYNWDSTTSQKQSWAEFVPMLWGTQSYHTTQWFDNAWYWINNGGSGHLLAFNEPELGSQANLSPGDAANAWRQYMEPFYGHAQLGAPAVSNDGYNWISQFLQACSGCHIDFIPIHWYNDWTLEADFENWVNSICSLGGGRQVWITEFQAGGTPDQEATFLRSAIPFLDNNPCVYRYSYFGTADNGKDLLQNGGPSLSSLGLQYAFSAYGSGSL	265	4	XM_014085100.1	SSPs	1.62012	1.02882	0							FCW	Glucan	_-1,3-glucanase	B. Henrissat (personal communication)
IPR009939,IPR009939	Fungal chitosanase,Fungal chitosanase	GH75	MYSNTLLTLAALGAVTSAFDLPDNLKQIYDNHRSGNCQNALSDAFSGGAVYCGDIPNAIFLKGSSGNYDNMDIDCDGANNSAGACSNDPSGQGETAFKDTVQSFGIDDLDANIHPYVVFGNEGADPSFSPEQFGMQPLSVMAVVCNNQVFYGIWGDTNGFTSTGESAISMGNLCFPNDGLTGDNGHDPKDVLYIGFMGQQAVPGADGANWSAGNTADFENSIKSLGDSLVAGLQA	235	6	XM_014088825.1	SSPs	0.527878	0.266715	0							FCW	Chitin	chitosanase potential chitinase Gruber and Seidl-Seiboth Microbiology 2012	B. Henrissat (personal communication)
IPR009939,IPR009939	Fungal chitosanase,Fungal chitosanase	GH75	MLPSVLLGVATFGTAASAFSLPANLKTIYNNHKSGTCSNKLSGTFSGGAVYCGDISGAIFLKGSSGNYDNMDIDCDGANNSAGACANDPSGQSETAFKDTVQTFGISDLDANIHPYVVFGNEGGSPSFNPQPSMKPLSVMAVVCNNQVFYGIWGDTNGGTSTGEASLALGKLCFPNDGLSGDNGHDPKDVLFIGFTGSGAVPGKSGANWAAKNTNDFENSIKALGDKLVAGLKA	234	6	XM_014093537.1	SSPs	1.74627	1.46562	0							FCW	Chitin	chitosanase potential chitinase Gruber and Seidl-Seiboth Microbiology 2012	B. Henrissat (personal communication)
		AA14	MLWSVPVALALASGANAHVAAFVKGMYCEGGPDPSNYNSNSNTPVNPLWDLPFEQWWMQADRGCDKAPPPGNASVELPAGGSFTVELAHNQAQTTLSFNGQFAGEWPDGQDHPENWSGPGNPPDCIQDDGAMHTQNQTMAAGSAWAISYNSDISQVNMENLVVFSVLEHTPWKRIATYEVPQDLPECPEGGCYCAWLWVPNGCGQPNMYMANYRCHVTGTSSTKKVAQAQVPVYCGNDSSKCLSGAKQMIAWNQASGNNVQVPNGASPAYGTNMGWTPGAQNDIFQ	286	10	XM_014089456.1	SSPs	2.69903	2.52653	1.94043							PCW	Hemicellulose	xylan associated to cellulose	MN Rosso (personal communication)
IPR002509	NodB homology domain	CE4	MQGLLVLLVLLLALPLYSVYCVYKPPRFLIGYLRNKFPDVLFEVPVPATRKVIALSLDDAPSAHTGEIMQVLRENDAHATFFVIGGQVEGREATLRKLVAQGHELGNHAMRDEPSRGLSNDELESQVKEVKAMLTKAYEAEGKILPNNYFRPGSGLFNRRMRDLLGNRGFRIVLGSIYPHDPQIPYPNVNARHILSMAHPGAIIICHDRRGWTAPMLRIVLPELKRQGYEIVTITDLVTSVEPLGGRQAMQFGELKP	257	2	XM_014084022.1	SSPs	3.57907	3.36995	3.13058							PCW	Hemicellulose		Lange et. al. 2019
IPR005103	Glycoside hydrolase, family 61	AA9	MKSAAKLTLTALGCLAGSVLGHGQVQNFTINGAYNQGFILDYYYDKVNTGKFPNVAGWYAEDLDLGFIAPDAYTTPDIICHKNSAPGAITATIPAGGTVVFYWGPNPWPHPYGPIITYLAQCSGSCTNVDKTSLRWVKIQESGINYSTQVWANQVLINQGNKWSVTIPSSLKAGNYVIRHEILAAHGAGSADGMQNYPQCINLAITGSGTKSLPAGTAATALYKPTDPGILFNPYTTITNYTIPGPALWQG	251	5	XM_014093645.1	SSPs	0.340261	0.26252	0							PCW	Cellulose		Zifcakova 2017
IPR000675	Cutinase/acetylxylan esterase	CE5	MPSIRNTLTFLLGQALLATGSPVDVEKVEKRQCPGIHVFGARETTVGPGYGSSATVVNLVISAHPGTTSEAINYPACGGQASCGGISYANSVVQGINAVVTAVNNFHNSCPNTKLVLVGYSQGGQIFDDALCGGGDPAEGYGNTAVPLSSGAVSAIKAAIFMGDPRNIHGLSYNVGTCTTQGFDPRPAGFSCPSASKIKSYCDASDPYCCNGNNPATHQGYGQEYGQQALSFINSKLSS	239	10	XM_014089516.1	SSPs	1.88868	1.64419	0.831717							PCW	Hemicellulose/Cutin		Martino 2018
IPR033123	Glycosyl hydrolases family 11 (GH11) domain	GH11	MVAFSSFLAALAGIASSLAAPVEERNTDLIERGPHNFVLGGHNDVRRSSINYNQDYTTGGDVVYTHSSTGFAVNWSNPQDFVVGVGWQPGGSSPIKFSGNFGVGSGVGLLSVYGWSTNPLVEYYIMEDNFGYPSQGTVKGSVTSDGSSYTIWENTRVNEPSIQGTATFNQYISIRNSKRSSGTVTVANHFNAWKSLGMNLGTLNYQVIAVEGWGGQGGVQQTVSN	225	0	XM_014089562.1	SSPs	0.724869	0.526191	0							PCW	Hemicellulose		Zifcakova 2017
			MKMTPFWASIALLRVLPVLAQTTTTPTPTATSAAPSCTASLVTSLCSYPTPGPDFAVASAGKASCWNYCNAHPPCSFVIFAAGNPYTGTGTCWVYPGESFDASAGSSDCANPYLSVYDQPVCRGGTPTSGDCAATASPSAVASVCGYPTPPDDCFSTCSASEGASDCLSQCAKADSCSYVVFNPHNPDNSPYASGSCWMYSNGTYDAGAATTCSGPPEQFVYKNACPKPSPSSSSAPARSSTGAAGTESTATGTVGSGTAVVANAALASTTSKTSASTALRFTNPLAIYVAGLLWQAIA	299	18	XM_014089951.1	SSPs	5.33445	5.64789	5.38458
			MKTFTVASAFLVAAAAAKPHHGHHAHHHVARDNVVTEIEWHTEYVTQTEVIDSTTTYLVQDGKTTPVAAPTSSGLAASAGEFVEPSSSTVAPSSSTAAVPTTSTQAPPPPPTTTAEASTSSVFTPPPPPPPQTTSAQVSIEAAAPSSSSVAPPPPPVSIAIPSPSPSPSPSPSPSPSPSPSQPAAGGSSGSSSGGSFQGDITYYTVGLGSCGVDNSGQDTTQNLVAINWEQMGTQSNGNPMCGKTITISAGGKTTTALVVDKCMGCASGSIDVSEKVFTELFGGLGAGRAPCSWSFN	297	5	XM_014082343.1	SSPs	7.86789	8.01107	8.328
			MKESTHTHSTITNFLSLLSLSSIALAATDPISHKPHARLIAQFPSPSLFQDASIQVGAAIEPCRPGELVCNDGCMPPRAECCPDGDGYCKQGYACVTDGCCPFGKICDGRIVCDFGEVPCGDKHCMPEGAVCCPGGSYCRAGETCFQNGFERYCQHAKSTTTEESKTNSIDKPTSSHDLSTTEALSSIRTSHEEASIPASTSTSTSTSTSTSLETSSSEHETSKPVVLPTPHLPAEPSTSSSVEAPSTTTSSAPASTTSPSNDNAATVVKVPGLELTLALALISMAIIRL	290	18	XM_014082812.1	SSPs	0.645445	0.755254	0.762328
IPR038903	Allergen Asp f 4		MKFSTTSVILAAALGVSAHPSGHVHQRAHNSVQARGDFVMANKPAVAPTSTSVAVAVPTPSAAAPAKDATSGSQGTGVSTYTKFCQGGNSKRATAAEIAYKGNVGGSGQYGCNLMAVQNHLVSQYQYTMVFNNAGGDAECACWNKIGPDGGINGFFKGNQALMFSLPAGGKQTVAVDSNSQIGCTCGEGSIPYTPIGQFAGTWIEGDVGNLSNGGWSGWDASSLVAAAAGMDIPGLNVCGTGAQEGTCSTIFPGGTGKNAFIAGTAAMDGLGLNCPPGNQSVTVTVGYTA	290	9	XM_014091788.1	SSPs	11.0539	10.7299	11.0337
IPR000757	Glycoside hydrolase family 16	GH16_3	MWSPKIAAAVLAFVGASNAWAPPSYSGYNLVWSDSFAGNGGTSPNTGNWNIITGYLNVNGEQETYSSSTQNVQLSGGNTLQIVPWNNGGSWTSGRLESTYTFTPAAGKVTAVEASIRFGTNAPANQQGMWPAFWMLGNSIRTGGGWPSCGEIDIMEVVNDQSTGHGTIHCDVYPGGICNEGNGIGGSTGINGGNTNFHTWRVQIDRTPSSWQSETITFFLDGAQYFQVAGSRINNQNVWNSLAHSPLFIILNVAVGGSFPGNTNGNTLGGYGSMMEVGYVAQYST	285	3	XM_014087338.1	SSPs	2.26351	2.67229	2.84765
IPR000757	Glycoside hydrolase family 16	GH16_3	MLFQSLAFFSLALSARATLAPNVQGMNMVWQETFVGEQGGMVDLTQWNIITDIHNNQELETYTQSGSNMQLSGGQTLQLVPQQAANGEWTSSRIESVQSWTPAPGKVMQVQAALRGGDSAVNQKQGMWPAFWMLGESMRTGTPWPLCGELDIFEQINGQLTGYGTAHCDHVGGGACNEPAGLGESIAIPQDDQFHTWSLKIDRTSNNWQTETIQWFMDGTLFHTLTGAQMGDEGVWATLAHSPMYVILNLAVGGTWPGDPNEATLPGWGNMFEVQYVAVYATA	283	3	XM_014087140.1	SSPs	5.8233	6.11851	5.54123
			MLHLHSLFSALTLASPALAASIPRSSSGSAPYSSTTTIWATPHEQYSSSVGVLGCKVNTNRVAYWPESVDCSNICVSVSYQDRQVYLLRVDQSQGAHDMSYDAWNYLVTGYSATKKPVAGGPMEMTAENADMSNCADLIHTKGSKLPLSAANSMNFLFSCLQQESSWVAGNYVLYNIMDAICTVGQDQTCTLDPPNNQPTCPGTLGLPDKLTSDPVWNIQYPSGDKVLAGAPPTVPTGVPVPAPAPSTTNDDESAAWSPRCRDSLLWIPVLSSISVIYTWMLW	283	9	XM_014087698.1	SSPs	5.30695	5.55581	5.10669
			MLFRTATSVAILAAAAHVSAEPKPYRLAMMPVLGMSLGRRDTNGYKPEQTQCGDGETCSEACGASYSACSASNTEKSHCYNPSVGQSCCTDGSGNACDSGYYCTHDSAATTWCCPDSMDLAACAAAYKVAGALEAATAVSTTSTSTSTSTSSTKTSTSTTSTTPVTTTAAPTTTSTTEAATTTAAPTTTAAPTTTAAPTTTEAEETTAAPATSAGFTSAIGGFNSTVTTAVPIKPNQSKTPQGPVASIATGAPQPSQPSTISGAATTSASALLLLAAGVIALL	283	12	XM_014085959.1	SSPs	7.0955	6.78494	6.73221
			MRPTATLLRVALCLSSAAPLVSAWPGWFPDVDALIVRADADNKEGSNTAQPTGGGSGQNTAQPTQPPDKNSKTADSKGSKTDTKTDTKSHKTTTKKKGPTHTTFDPESPPGGVVMQTPGVFAAGAALYRIGDYVTWGWNYTNLLGTPTAIDVLIGCSAVSETWTLTANMTFKTSAAYTWNSSVQATDVSQPLSNNMYTLIIKDSDAAVTQIPDPGYLGTYSQYTFGLYTSQPYVDYDQWSCDACNAALAKFDHHALGFAITMGLVTVLSFTWFVSGVDLA	280	4	XM_014093705.1	SSPs	7.54465	7.61064	7.5817
IPR018466	Kre9/Knh1 family		MRFTLSVPAFLALASTAFAQTADFDPVNSPSSNQVIAAGQPFTIQWEAPAKYAAGTISIELIGGATQGTQVPLSTIATGIKNSAGSFVWNVPADLGADAFYGFIVKYESDPSVFQYSNPFHVKAGAAPPAQDTTTVTTSTGVKTVSLATQSTSAPYSPPAVTSAPYSPPAVTDVTVVLNATTTVPCNGTVAPPTLTAPTTLQSATRLPVPPSSPVWVPPGQAVTTTWAIAPSGTAAPSNPPGTPLPPPTNAGARVGGSSFALVASLVVAYFAL	273	1	XM_014083988.1	SSPs	8.37658	8.14588	8.633
			MGFAKFVPLLLLAAKNALADTPIAVSDFTNNGGLAAAQAAAPMWYMPSGTCMPSAAEDGEGNQTNGVDTDNCNINALANGCPVQPTWQGANTFYGNVSGEPFVTIPTYWASTFCNGDSSGSDASYRIIYYVYFKKDTGHKSDWEGIVVRFTSPDGGNTYTRESVIMEQDGNHVHISWSDVNDTFEGDNDWQNFSQKNLDHGKFYFGKFHHSVHQDWYTAAFKNTCPPLSADDYRNDDYQFWAYNNLRPVSVLNPNWVWGQADSPANIDICSY	272	6	XM_014090452.1	SSPs	1.92688	1.67579	3.0028
IPR001148,IPR023561	Alpha carbonic anhydrase domain,Carbonic anhydrase, alpha-class		MTRFTQFTVCALALVAPAFASCDYGTHLYPREHTVPVSTFGYNDLIGPLNWYSLNKTANELCATGQHQSPIVLDSSIATAHGDSISFTVESYPFGAEFENLGSTVEVPVNGTLKAGGKDYKLAQFHFHTPSEHRIDSEYHPMEIHFVFSTPDKSTAVVSFLVDFGVPNLLLSSVFQNVNEIATPGETTLTGPLLFAALENHLKSNAIFTYSGSLTTPPCTEGVDWYISAQPLQIDTATYGKVKDVIKFNARYTQNKLGGVNLLQNIANELK	271	4	XM_014091522.1	SSPs	5.28585	4.91426	5.57599
			MKPSSVLLLTAAGLATALPAQPIAARSEIQDAPVARSFFEHAVDVVFARDLVALNANTAAPPAADAAADKKGAAATTTSAAAAAATTTSAAGADNAAAPPAATDSVAAPPPAAATETTAAAPPPAATDATAAPPPPPAATDAAPPPAAGNGTASAGNGKGKGQGKGKDQGKGQGQGKGKGSGKGGNNNNNNNNGLGDAISGALAQLGLDGVLNVGKINSLNGAQQIQLLSQVVVLQTLADLSMVTSKQVVVALNQGFQSSGLNVVING	268	0	XM_014086150.1	SSPs	3.02475	2.68976	2.77475
IPR037654	Protein Big1		MHFQTIASLLALSGAANAFRDSSPWILLSTSPFAKAPSANQIQSSSSVLSFAKDVLSTCPTDRYLIVSQPGLNAADLRRSTGCAMPHLCQAVEDSRINGKAIVSEVVGDLAGANLSEFIKSACAKKDKTVTVDDVRLAALSVEDRTRSFSDNGMPLAKANADNSYTIVVFSTPHEPTYEPDFVDPVRMDLKRHVQSAQLQKRDNKTDWDKLPLFEKYQFFTPGIFMALITAIVLLSILGVGIKALGSLEVSYGAFEKDMGPAAQKKNQ	268	4	XM_014093200.1	SSPs	6.58605	6.56877	6.79932
IPR000250,IPR000250	Peptidase G1,Peptidase G1		MKFSAITLSYALFASYVSAAPRGHSTLEERIARRAAARSSRPNQRIETSDRSNDTNVSYSTNWSGAVITSPPSGQTFNAVSASFVVPTPKAPSGGSSRGTYSASAWVGIDGDTYQNSILQTGVDFTIENGVVSYDAWYEWFPDYAYDFSIQINEGDTIKASVSSTTSTSGVAVIENVTTGKTVTKSLTSSAALGGQNAEWIVEDYEEGSSLVSLANWGSVVFTGATASTKSSTLDASTASIIDIQQSGKTLTSVTVSGSTVTDKYV	266	0	XM_014093681.1	SSPs	1.45575	0.894658	1.25849
IPR019433	GPI-Mannosyltransferase II co-activator, Pga1		MPSLKPPHRRHPHQSSSISLLLLPFLSLVSPTYANTEKAIFTGPEPITLSNIPSALKDQNIPVLGPSTRWSIRTNLTRVFPLSQEETEQEEQGYPSWLLLDNLTPGQRYELRVCWSALQPTAFTLDTYTLSTIFSTPSLLQSLTQHATTSTQQQIVDEETETHQQKSSNYSLTAVNGSSVLLLRVLAAADYFSHHSSLMKDPPPVLVDLILDPYLYNVLPQSLVPTVGYIVVISIVSWFVARWVSNSLVSVASSGDDDQVKKQN	264	1	XM_014089488.1	SSPs	3.47339	3.1275	2.89258
			MRLSSIAALALSGSALAASQRECFAQHSQELVEFSDCGNPTNLEFCLSQITSSDISDVEACYSNAGCSAAQAISEAKYALRRCDEFAKIGDLKKRYRGVPEGIEKTVAARDPVAAPAPTLWARSGSLECLATSTVKTESCDIQTDKGVLRTLTCVPTEVAKSACAPGLMCSMDSQGSTVCMKKQDSLGVGGIIIAIAFGAFIVIGITFLTFACCRERRHQKQLEARAEATALARAQTKKARAAEARAPLMRQEGGDPFTDRAQS	264	14	XM_014091883.1	SSPs	7.97217	8.07273	7.58501
			MRFSAATFVAALPALAAAQENPLDQYVAQFQQILGQVSSKLPLPGSYDAAGAHEAKTGPMKLSVLSLDNWKETLYEPVAPGSKTPEEWYVLFSGGNKTCFGHCGRIEAAFNETATKFAELPNTPHMGLVNCDNQPVLCNAWSANPGNIWAIEMLPEPAPIDIYKTRLNMTTVTSDDIVKLHEAGNKDSFTLVDSWFHPFNGKAVELGLATPLGYLMWFFGLLPNWAFMLIISFASRSFMGNRMQPNRQPGGAPQGAPAAAPRK	263	4	XM_014084200.1	SSPs	5.1371	4.89407	5.56801
IPR021851	Protein of unknown function DUF3455		MRPSTFLVSSLAIFGAHAAPAIPKIDLKNVANPAAALDALSNYFNLIASKVQTSKVQPVAPICDMSKAQMPAINGLPPPSAGLTLHHVAVGRGTQNYTCDTSNPSSAPVAVGALATLFNVSCVAAINQDLLEKVPAMAVNFNFDAVTSTGSLGPMTPPPISGHHFFVDSTTPFFNLDTPTLNIGTVPTSKNNTVAAPATAAKGPSGSSAVPWLKLLAKDGATGGIKEVYRIDTAGGSAPATCQGQPANIEVQYSAVYWFWGSN	263	4	XM_014092379.1	SSPs	6.5641	7.54878	6.45409
			MASIAKTLAVLAFSLGFSLHVSASGSHGGNLDFYSDDKCQDRIQAEAAPIPLDVCMPASPLGSLSRSFRVSQKPYCADGTTRPSLLFFQDCACTDGIANYIPDALYGDYGNGSCNALWGGEYLMFALSCGEFKAPVRSVISFASTFPGPSPTTTKPVGCPPLGSGASATATATATGGGGDDDEGATATAGGVMAAPTSDGSSSSSPTMTGTRTKVDHATSANSQTAAAATTSSAAVGRHDAVGLMYWTGFTAIFGAVLFLAL	262	8	XM_014085559.1	SSPs	1.97151	2.05496	2.56727
IPR001424,IPR024134	Superoxide dismutase, copper/zinc binding domain,Superoxide dismutase (Cu/Zn) / superoxide dismutase copper chaperone		MRACNVLAIFSTVSCAAAKDAPVVSGNPQGVEYTATLPKEPFFPKAELVGNVKGNVSAVAGPGGKGVRFTVQFENFPKSGGPFIYHIHEKPAIAGNCTSTLAHLDPFGRGETPACDDSKPETCQVGDLSGKYGKITSDPFLAEYFDLYTSMKPDNPAFFGNLSIVVHYANKTRLTCANFAKLQNPHNITNVLSATGVLTRTGVVTATGGLTIPASFTTASTSDAVGASATSSTVPFLGAAAGNKISISLLGGVVVIMLLSL	261	6	XM_014090905.1	SSPs	3.54682	4.32287	2.61996
IPR025975	Polysaccharide lyase	PL20	MGIVNVFAAALAALPLAIATQTFQNGGTTAGFDYVRHENQGQVLQVADITYKGNSALLMQQTYTPGYTGRYHSEVDHNQGYKRGDELFYGFMFRLSSAWEFDQQSYNIAQFIADRLGAGCDDDDWMPSSLIWLEGNQLNSRIVSGNYRQPDCSRTFTGTGNIATVSAGAWHKVIIQAKWASDSSGYYKMWFDGNKVYEHYNIATTTNDDAVFAFRVGLYANGWHDDKKMVGNQGFRQVWYDEVAVGTTFADVDPDQYE	258	2	XM_014082071.1	SSPs	0.736466	0.498433	0
IPR021851	Protein of unknown function DUF3455		MLGQSLFVLASAALALGSPVEKRDVTCRSPIPDPPLPITGGATELPPVPDNLELKVIALGLGIQNYTCASVGASPVSTGALAMFYDISLLYPESGPNALTIEKFNQLPAFALNHHEIPLHFNDSTVGRVSIEGPGASLKRPFTRATPLDLGEYGSLPFLGRHFFNSDGAPTFVLQRGSINVVAAKKASVPAPGSADPGPAGTGAVAWLALDANANSRGASLVYRVETAGGNSHGCAQAAGQDSTSYSAQYWFYGPK	256	3	XM_014082258.1	SSPs	5.0417	5.39218	4.13806
IPR008258	Transglycosylase SLT domain 1		MHSSHRTILAAKALLLANLAAAQTNPNAQGACSPTTGGSGACGPNGSQAWLNTGVQGNGWEPPFLDINSLTHISLDDYYNGVGQPCQQYDQYFKSSGSKYNIDPAILAFIAMQESSCNADAGGSTPGLMQCDPSNCQNGQSSCQYPIQDNVDCGAWVLRSALDNTGGNAVHALGSYNGWFTASDGTGLNGGKGLTEGYPCSSEGKAHGDPQNLNYLHETLNGWFLGYDMYGSDADLDGEYNCSQSCSNGSIC	252	12	XM_014088809.1	SSPs	0.695888	0.53335	0
IPR014895	Alginate lyase 2	PL7_4	MPALKTLLATGLVGVASAALNPSCAPGGNFDLSKWSLQLPIGSAGSPTTISASQLSGCGGYQDPGHKYFFTESGDGALVMKVPGAPSNTGCVTTPNSQHCRTELRESNPSSWDPNASNNKLTVTLAVEQPDNSGYGTVVGQIHISDNVSTKPVCELYYSTSGDLTMGVEQTRSGGNEVMTKVGNVPVGQQFTYTISYSSNVLSVSINGAAAKTLSTYSLDAPSSYFKVGNYNQGSSASDVHFFSINVSH	249	5	XM_014092022.1	SSPs	1.78244	1.63883	1.24012
IPR015920	Cellobiose dehydrogenase, cytochrome domain		MFSLLLHSIFLLLAVVSATPSQYCLFGLPRNEVDFCMAVSLYHNHSTEAHDVHLSFALRRAASNGSHALGWTAIGAGPQMAGSLMFVLYGDPEAPDGAAARPTLSVRTVTKGHALPQLIAQDEAPKDLDVRISETKWTRAADGESDMYVASASIVCYACSKWPGTEISPETASQPWIWAWNKQQHMRSFLPDQQLEMHTLIDGYGHFYVDMEAATSHKASGPPAIVLAGENSNIGTSDRPM	241	4	XM_014089054.1	SSPs	3.84959	4.04006	3.87698
IPR000868	Isochorismatase-like		MMLLSLSYLTLFLSGLVSVRGEAFPYERLDVNNKALLIVDHQIGLMNYVHDIENTRFYRSVIAHATLAELFDIPVVMTTSGETGPNGPLLQEIRDMYPDAPFILRKGEIDAWDHPDVRKVVEATHRKQMIIAGIATDVCTAFLALSLRAEGYSVWANVEASGTNTPLIQEVTNAQMRDAGVHLVGINALLGYLVKDFSNPVPGGVRIYDWIEQYLPEGLMTARLFTTASGNNTF	234	1	XM_014089615.1	SSPs	0.840361	0.281898	0
			MFFSAAILGLATAAVAAPANVVPNYPAHQQSQGFRLVVNVTDKALDLKPSVQGLYVNSIHVGAGLNVAGVGSKDVSNVFYQNGTASEFRFSSATTITDEATPLTPFGLSLSKNADSDSVSSAYINGGAGTPGVQISQFPEGFLFLEPETFVICNNALQYYQGQKFLVVEQAATTVGSDGQVAKNLPEGCAPVRLVPECAPLEALPAGSYASHEFALQSECYADVASINWSQYGP	234	4	XM_014084541.1	SSPs	6.72784	6.22298	6.30035
			MRLSLLLALALTALVEAHSVLVYPGTRGNNLITNDTFPYGMQWMYPCGGLGTSRNRTYWPTTGGAVSFQPGWFRGHLQAQLQINLGYGTDGPDGGPPNMSNIMLKPFMLLGPSNNPYPGTVCLPQVPLPAGAIVKAGDMATIQVVELAQHGAALYSCVDIVFAEPGDPRIPIVNETNCFNSTQFGFAQIYTVTTTNPVLDVVASTTSSAISLLRNGWAGWLPLAIGAIGLAIW	233	4	XM_014085477.1	SSPs	6.38524	6.55105	6.06488
			MTRPGLKSFTAPWLALLGLLALYPADATAHGESPQATAATPTVTAAPIYLPYYDERSWSLVRGSIISTDPSASRTTYTIFCPTQTPLACDLSLEFPFVIVEGPDTLEFHGTVTSTYIADVECDLNGTTAATCSGYSSYKSGYTNGPRTGPTQVSWTSTFTGSELQWGTLTLADCPGATDGAADTSGVMATPTAPSGMMYEPSPTSLGSNLRIPQLRSLYGLVAGIVAICLAL	232	6	XM_014086104.1	SSPs	5.27057	5.62751	5.96391
IPR008427	Extracellular membrane protein, CFEM domain		MKASVVTLLLAGLVAAQDFSGQPDCAVPCLKDAIPKAGCALTDTACQCKTSTQAQLAGLVAPCLIEKCSASDLAKAQSAAAAACKANAAGSSSAAASSAASSAATSAADSSAPASTSAAATSEATTSAAQSTSAGETSAAQSSAAESSAPASTAASGGASIPTASPTGGVSNSTVSGSRSVVTRTSTAFVGGGGGAQTSSTPKTTSLNDATGPIAGVLGAVVAALMAL	228	8	XM_014090154.1	SSPs	5.94113	5.6919	5.70451
IPR010502	Carbohydrate-binding domain, family 9		MHNLFALTAAAAGLFATASATKVPSVNVPACPRVGSISYSKSVPDLTPFPRTQVDLCYTDTSLELAFTAFDEVNYYFNASQGINDDIWEYEVMEAFLYKGTDDPQTYVELEVNPNNVTYQAFVYNPSKNRTAGAPFDHFFVSDPAADGFSATTVLNKPAKTWKSTVTVPLGIFNVDECKAKGTQWRMNFFRTITSPETYPNQTLGAWSPPNEASFHISKYFGHVNFV	227	3	XM_014093811.1	SSPs	6.70915	6.96055	5.83832
			MKGFIQKLILFLALAMLASVSAIRVPKKLPDGVYELSTRKHIHSIPYFIARFDMDMYASINLTAKDNDDRGPIVSNRHRCSRNVTTKHDSRNVTTARAMLSNWCAMYQPRVQSVVAAVYGDEVWYMCTYKVKHRSPALPNIPQSCAREELDVVSDRLDRWCGADRIAAVDIDDWTLTYGRTQRNTSFCARQQFRGPWSLRKATDIYNGPRPEDEGPDVEH	220	6	XM_014086298.1	SSPs	0.584146	0.246901	0
IPR010829	Cerato-platanin		MPSFTSSLGFLAATAATVSAAVLPRGGTVSVTPHEQYSSSIGVLGCHINTNRVAYWPGDVDCNNICVQLTYQGRSLNVLKIDSSGGAHDISYDAWNTLVFGQSATVDPQQGGGINMDWQFVDVSQCADLLHNGKLPLSAANSVNYVANCLNQPSSFAAQNYEFINILDPVCHYGYDEDCTFNLSVSNQPSCPHQLGVPNTPTGVSVQNIQYGTGKVYTA	219	8	XM_014090268.1	SSPs	4.24194	3.96519	3.94932
			MFATFTAILAASAASVSAVAIRGNSGSASITPHEQYSSSIGVLGCKINTNRVAYWPMGVNCDNICVKVTNGDRSLHLLKIDQSGGAHDISYDAWNYLGFGESASSDPHTGGGINMNYEFVDASECAGLMHGGKLALSASNSMDYVASCLSEPNSWVAKNHELINMADPLCKYGYNEVCSLDLQKSNQPSCPHTLGAQHTPTGESVTNIVYGTGKAQSA	218	8	XM_014082082.1	SSPs	3.4296	3.33095	3.19534
IPR010636,IPR010636	Cerato-ulmin hydrophobin family,Cerato-ulmin hydrophobin family		MKHLLVTALLAAGALAMPAGSSCASPSTDYPPPSTDYPPPSTDYPPPSTDYTPPSYPTPTPTPTYTPPPPKNGGGKYPPPPPPPSSPPYSTAPHNGGGGGNGGNGGNGGNGGNNGGGNSGNGGGNNGNGGNNGGGNNGGGNNGQYECSGGGGLYSNLQCCSVDVLGIADLDCKPPSKTPVSGSDFKSICQASGAKPKCCVLPILGQGLLCEDAIGTA	217	9	XM_014085437.1	SSPs	1.97628	1.75218	1.30803
			MAFKSILLALAASTAVNAHFKLAYPEWRADTLAEENEDKYGQWNNPCGGVPYKAGNITDWPLGGGSLSLELHHPWTYVYVNLGLGANTTNFNVSLTPEFLNVTGRGTFCVKELPVPLDDIKDGQLASLQVVTSGESGNALYNCADIRFTKNATQLKNCTDSDGMVVQAIKEQNGNGTDSAQNNDKKNAASPLNTDKSVVLATVAFLAVGFSLGLGI	216	4	XM_014082604.1	SSPs	1.59218	2.66613	0.736352
			MRATTFTTAAVLALASHASAETIKIDVGANGLAFTPDSVTAKVNDILEFHFHPINHSVVLGDFANPCQPAKNAFFSGFQPVSSGVGNEVFQVTVNSTDPMFFYCSQNVLSHCISGMSGVVNPNSTQTLDAYQKAAKNAKDASNPSSGPVGGRLITSGSSSTTSAAPAATTSCTVSSKGSGNGYKRSDTCSGAGSVTASVGIVGAFTLGMAILLS	214	5	XM_014086380.1	SSPs	0.630788	0.38217	0
			MAAKSLLMAVWLLALPLLSWAHVVIVYPGWRGDNLITNATFPYGMQWMYPCGGHPVTTNRTYWPTTGAPISFQPGWFVGHATAMLQVNLGMGTDGPDGGPLHMEHQIVPKFGILGPSNNPFPGTICLDHVTVPTDIGVKAGVNATIQIVMSAQHGAALFSCVDITFVEPGDKRIPPHNRTNCFNSSDIGYSDIHLATISTGVDLGDLGELKM	212	4	XM_014083558.1	SSPs	6.14713	6.84154	5.61394
			MPSVKSLLSAAALACLASGETIKITATSSNTFDPSTITASHGDILEFHFEPKNHSVVSGLYAFPCTPMQLGTGFFSGFSFNTTDGEADKVFRVTVNGTEPTPFYSSQGNECSGGMVGIINPSKNQTLADFKKRASALARSVSPGRTSFGGEIADNDDDSSNSTSSGNGSSGGKGGSSGGSSGSGSDKDGKDNGSVSLSVSIGALALAMLMAI	212	3	XM_014086142.1	SSPs	8.3002	8.56917	8.99709
			MAYKILTAALVLATGVSQVVAQECAQNLLTTHAGVQFYLYDDSIPSNNYKPLQLRPSQDGKFSYLAIDNSSPVFTANLDNGVLVSESKSSDGTLFDTGARGFLQNYTNVDNYIPPTFVGQLAFANTSTFSNASDANWLLGPSGGTNVYNLWHNEPVNTLNGMQICEADFDLNEDGTPWYYFQYVDWVVYYPPNCEFVAILTNVTTPDLPSC	211	4	XM_014089567.1	SSPs	1.28053	1.36359	0
			MHFSTAASLVLSLATIAAAQIPAVPIIKAIAPNAENCADTTECRTAEQAAPFIAKSMSDYKIYNVAEMAAIIATMAFESADFKFKHNVSPGRPGQGTANMQMANFNLLYAQSIDSVKSQVSQFTTIDGLSDADLNHILSLVQPDEFNFASGAWFYSTHCDASVKAALQANPDDGFKNYLSSCVGTTVTDARLAYFDRAKTAFGLTYD	207	4	XM_014086648.1	SSPs	5.01045	5.67991	5.87288
			MRSSAIFVAIAATAVSAQGTVPTYKSSLNMTIDPNTVAQQQRAVWCQGQTNTCQVLCDNNTDQNDCNQAQLTFDCTCASNNSAPGLQYYTQTLPTFICQQLFSSCIQSNAGNADGQDECKSKIQKLCATQNPPTIAEISKQAEASTAAATTASTSSAGHASTTSAEQSASSSASSTSSKGAAAATMAPAGAGVFAMAAAGLAAYAL	206	10	XM_014087997.1	SSPs	8.67692	8.56124	8.21849
			MALVIGLVAAAARALASDHNGSNPGYNGNNNNGYNNGYNNGYNSNGYTRGYNNGYANNNYSGNNAACHAPFAAYGTCSHMTGSDRATRRMERRMRKAERKAERNDMIMSLMSSGSRSRAAGPAPSQPVSGVSYTNHGQGPAQRGASSEAQSVAGSYRDRMPSGAPEGYRWRDEQSRDRSRDLGSSSAMDGLPSYEQAIQKPRKS	204	2	XM_014082641.1	SSPs	7.11914	7.27172	7.25733
IPR008427	Extracellular membrane protein, CFEM domain		MKASIVSLVFTAALAAAQDLSGLPTCATGCVTKFTTGSAIGGCQQLDIGCICKNADFLNGIACCLADACSKSDQDKAVSFAQQICSSAGVSTPDTVVCKDSSSQTGSATASDSSASSKTTDSSDSSTTGSSDSSSTTATDSSSTSTGSGSTTAAPTGSSAQTTTGSSTRSAATSTSSGAAAPLASAGSLVGAAIAMLAAAL	201	10	XM_014092582.1	SSPs	6.90669	7.7848	7.88361
			MHSTLLVAAFLSIFNVAVAVPIPVEDFQPRQAQPCFIVGNVALPQETEDAANSLASSITCDAKETTISGVPDVSSGGISFSSIDFATSGQSPLAFALEKFATTSPLAENDLAKFQNEANVYTATEAALRSIGGNLAIKAPKFFINFQIARIQTAQGNPPTNPGQTVEHLLGKVTKNASKADQQFLEQITKLSNTLS	196	2	XM_014085304.1	SSPs	3.45953	3.15926	2.43238
IPR015141	Phospholipase A2, prokaryotic/fungal		MKLATLFFTLAPAALALPASKESPSRRQSDLVAITDQLLFNTTLPDFITHRNAQNPSTLDWTSDGCTDSPDNPFGFPYVPACNRHDFGYQNYRLQSRFTDSGKLNIDNNFKSDLYYQCQSVSAQSACEDLADVYYAAVRAFGGGDSSPGKRDESHEDLVKEYEARLEIYHQAVKEAQEKGLLPILNQ	187	4	XM_014089596.1	SSPs	2.77571	2.70389	2.87171
IPR015141	Phospholipase A2, prokaryotic/fungal		MKLASVVFSLFPAALALPASEGTLSRRQTSLSAITDQLLFSTTLPDFITRRNAKNPSTLDWSSDGCTDSPDNPFGFPFVPACNRHDFGYQNYRLQSRFTESGKLNIDNNFKSDLYYQCQSSSVTSVCKALADVYYAAVRAFGGGDASPGKREESQDDLIREYEEKLEIYNQAVKDAQDKGLLPVLD	186	4	XM_014093410.1	SSPs	3.33745	4.03393	2.69276
			MQFIQAIFILILLGFRAHATSAVSRTLTLWAWGDCSGNAAFCHDIVPGACCHGEHLIAGFTCEDCVKQDIVAGREEDDGTCGADFVTVRGWVCARSNKRLYGSSWHYDSQKDAVTGKAPACTRSVRADVLKIGEKWFYLVDDMPEDDVKALWDIWGLNSLVEIPENFLKYEGEEPQGRGVVAEL	184	9	XM_014087950.1	SSPs	2.55416	3.01866	3.0028
IPR003172,IPR039670	MD-2-related lipid-recognition domain,Sterol transport protein NPC2-like		MRFSTAVACLSACLAAPATALAIWGDSAYAFDSNLKVPGENPIEFCSASRDGNLIDIKKVDLAPNPPKAGKPLLITASGEVKETIASGAYVKLVVKYGLIQLLSTTADLCEQLGNVDLSCPLEPGNMTLTKSVDLPSAIPPGTYSVLADVYSADDEPITCLKATVNFPRPGLSSSEDSEEL	181	6	XM_014086189.1	SSPs	8.2583	8.47602	9.01982
			MFAPRSFSAAFRLLVILVAASFSVAVASNPWGHNQEVVTNDQQHIKACVFGSPKKYDQWTIHYHEVKPPSQFPSQFILNPAWVARHQTVGDTDHFTLGTTWVPWAENRCQYSCNARKNCVSFAGYQDKHSTPNTGEFSCYFFDALIQPENIIPRPPDGPDEITHAYNRLCNDETGI	176	6	XM_014092309.1	SSPs	1.6566	2.78666	1.25849
			MKSVATLATAGAAFVGLASACSTFNNVEVTFYGWPDNSPPGPGTAYDCGGRNYVAGGSGTYDDPITIATAESELSVCETVYIPLLKKYGRHEDDCTQCESDWNNGQAHIDIWTGSNSSGGGDAQIDCEDNLTSGGQYSIVRQPATDLEVDTTPLFVPPSTCNTGNIYEGNQASC	174	8	XM_014082160.1	SSPs	3.4426	3.8563	2.39333
			MHFTKFYVAISLISSAIALPISGTSIERRALQFREYADFQISDGEAGNALAEAQAKFPIDTSNLKGVSSSDLAIINAARETAEAAETDAFNGQIKAASGSAATALQNGKIKNKVLKLFLEVSALQIQQAQGKDNQDKIDEEQTKLNNNIKLDTKAAGQTSTGVTFTEDVQPKN	173	0	XM_014092139.1	SSPs	8.71825	8.10534	8.13325
			MLFTLFQALTLLVISAMALSPRDAIHTNDIDRYDTFIKDLELMDDHFLDMYLNNGTVTIDVYQHPSNDLTRTELFAPSSNAQQYFDQEKAAADEILGSGSDSQGDKSLAERGPCGAGPGPHPDARSEDSVGLEKRRSNCFQFCGTIANCRGNNGCPHCYAVRQGCLWQKWCR	172	8	XM_014088212.1	SSPs	2.0487	2.2216	0.762328
			MKLAIALVALIGLTAANPRPQLPTPDTPPPPLSSQEPQPVPESSTTSSTSTSTSKDAPPPVATREPPVPEGSICECGYTYCASVLMGMKKPWSQKQLAESYCKTPHASCNNNVPATNTSSALYICLCDDADQKVGTHLDLVCGCDKCLNIGPDFRGRCETPCHGGNCQMEL	171	13	XM_014084983.1	SSPs	1.42398	2.02901	1.22152
			MKAAFVLLAGAALASAQNVYFIRHGEKPSDDDDPNLSAQGLERAQCLRTVFGASSQYNIGYIIAEKPKSDSRLRPLDTVTPLAQDLGLTVDTSCGKTKSDCVADLVSGYNGSGNILICWEHSELTNIADAMGIKKPPTYPDDSFNLIWTSPAPYTAVTSITSENCPGLDS	170	5	XM_014082302.1	SSPs	1.46999	0.8674	0
IPR038843	Cell wall protein Sed1/Spi1		MKFTAAVALAAVGVSAVYVPPSNVTVVTEVVDTYTTFCPFATQITHGSKTYTVTEPTTLTITDCPCTITRPVTTTSSVLCNTCGAAAPTGAVPTGGNGGSVPPAFTNSTISSPTQAPPAGGNAAPTGPAGTGAGVPTAPPAIPTGAASKAVLSGAGLAGIVGLAAFVL	168	5	XM_014088211.1	SSPs	10.0289	10.4138	9.60085
			MRFATSVATLIASAALSTAASVSFVTLDNTQRTIYFTSNPGSSNIDSVTTAPGKNTTVTFPDTWQGNWYAVKDGASNVPGMLGEVNFGSWKGLTYFDVSAIVDPNDKDNVKQIFPAASHEPMSGCETFPCNDAYYLPDDIQTKATLESDLVCTLGAGSTGYSFTEAQ	167	3	XM_014084510.1	SSPs	7.43049	7.54664	7.84311
			MHLKHLLAAVQIGLAVALPAPDLNTVDVNPTNGTVTDMSRYIPCDKKTIKKYCNKTCPAWCSVASPKCWSCVAVCAQAQYYWDVHCNDKLGKCARKGEKCKEDMKECTYGKIEDCSKKYAKCIQQGELCQGQLNTLQEMGKGVVVSEGTEFGKKRVVCRIL	161	15	XM_014093555.1	SSPs	0.510001	0.35461	0
IPR002889	Carbohydrate-binding WSC		MGPSISLLLQLLLFIPFVHAANATVSVYDDSKKYKYDGCYNETTQVPGSADTRALGGGIDESLPGQMTVPICLAFCGNGNTEYRYAGLEWSRECWCAQTLAGIAEKLDDTACNYPCEGDNTTACGGSLKLTVYRVSLASGLSPPGLLTLVSTGLAMMTML	160	8	XM_014092690.1	SSPs	5.61746	5.60973	5.24708
			MAIPSTKACLSLALLGANLATAQQNEVAPRANCTTTLTLTQSRLPTPPYWPQCSWDGTLSIYSSTVTVERSIDCHGCSDVRVAVTPIVHCPAMIITASVHVATPSTEHRTKGKQMAGNMERWIEGSGYVVFHDRNARHWRQKPGRLFLCCGNFCKVQI	158	9	XM_014091785.1	SSPs	3.56595	3.83315	2.34669
			MKTATFIAAALAGLALAAPTSKQTKEVAALRYANSRPLDAAAIHGSASKRAETAATATREKNLVDLKYANKRPIPEGHAPKAAASKRDTASTAATREKNLVDLKYANKRPIPEGHAPKAAASKRDTASTAATREKNLVDLKYANKRPIPEGHAPKASA	158	0	XM_014090443.1	SSPs	5.01161	4.9436	5.33016
IPR029226	Ecp2 effector protein		MKSFTIIASLAVAAGVSAAPARFQNSTGITWTPAPSDQTTCDPSSFAQAPVSDAADWRFCAALSSAWSSTNGTFSIHDVSGSNYMPVLKEEGCTLGVKASEQGQGPYTMGDQDIKAILRIALQNYSDGTDLSVEGNVKCNVATGGRAGLKWQIYGQ	156	4	XM_014087450.1	SSPs	5.09773	4.06925	4.04174
			MFVKPSSALFLLLSASRLASASLVAKIGYSAVLVPGLPGPEPGIGCGLWAQASTGSETASGNFGGNQPTDDCPAADVALFCGRWGCPFQMTFAGVVGLTVNSDNSGDKSISVTAVGLNGGTTTVNCPWTPETISQSDSITIYSAWSCDVSGVQP	154	6	XM_014090623.1	SSPs	1.33816	0.85444	0
			MKFLLYIGALTATLPHVSGSGSTQTVVPACPPQPATPLEQEKIFNAFVNEFNVQKSIPEAFNNYIWVDYIQHNPSVGQGRDAAIAALSGRPRVNTTIVHQAFINNTGFVHHCESSTLLIKIMDAYRMNGSCIVEHWDVIANLTLGEIDPTPL	152	3	XM_014088703.1	SSPs	1.03468	0.822835	0.831717
			MKLSTSFLAIGLFTGVSIAQNSTVQVAHVTLRSEGDDHSFPMSVPADGKPVFTYSTLPVQKIDAPDFDVLQACVIDTVGPANLSSTIASDGVTQQVVIDPPQTVTSITCQGTCVETWSACFDDATGQSLGPCCNGLCIANRCRPFNQP	148	8	XM_014085540.1	SSPs	2.22234	2.84588	2.19052
IPR008427	Extracellular membrane protein, CFEM domain		MASLFQLFILLFAAALTVSAASAPNITSLVDKLPPCSLNCIIDGVTNDGCAVSDLACGCSKINDLTKTVSPCMAKAGCTLDEMTQAAGAVVQLCESAGLIANTTTSDTTSTTGAASAATSKSDAGRFSRELGFAYAAVGVLVAVVVL	147	8	XM_014082287.1	SSPs	2.55307	2.38402	2.19779
			MQFTKTFIAALFAASNVAAAPTPADKSMMANVPQWTIENLKRTCDTANTSCTWTFAVDTHLAAATSCTYVVKAAKDASQATGGPVTCGSYTVTSSWSGQFGPGNGFTTLAVVDNSKKLIVWPAYTDVQVQSGKVVSPNQSYAPASLP	147	4	XM_014087192.1	SSPs	9.78169	8.92111	9.80714
			MIGIKNAVLLSIAALAQIGSSSPTGQTEPPIPELARRAPNTIWIWAGPNYTGPSQSLTYNTVNECHAINWDTIGSIWMPDNIVCTFTVKPGDCQDDIGNFRSQTIFPSGLADIRQWYEPRKADFPAYWFHNARSIQCGGANF	142	4	XM_014090793.1	SSPs	1.77591	1.13168	0
			MKVAIYLSIVVAASAAVQRLSRATNEISVESICGELGVMRFNANELPDHVSPNDVRMCAKHPSGRNRTLDLSEGACYFKAPYGCSRGWCWKACDEGGKWCWTAAESGYGPWRKCASYADCGTHDDTFGCGRWCGKQCGCSC	141	14	XM_014088706.1	SSPs	1.00256	0.61711	0
			MRSSVYVQGAAAFFSLFTLGSAAADCYAHDDASIPSFSVSDGRKLQNEIAGNKFDPQLDFPFLIEASHTASFSMGSARACLANTYSWQNTHIDQNDLRFAVQSILDECDRNDGTSKGGKIQVTGDTGLVLDVVVKDVALEC	141	4	XM_014092598.1	SSPs	1.04709	1.68523	1.25849
			MQFSIAAIIPFLASANAIISGIAVPETIKPGSPFQLTIETANYIQAVSDVAIAIGYQPGDGYPDCLGTVLGSFYLGPKNSNILTNITETITLPASIAQGDGIISATVYSLYGVSQMPTLVNHNVTITVGSETSKTLKSSSN	141	1	XM_014091301.1	SSPs	5.84285	4.70548	6.39625
			MFQPIAVLLAATALLIPSAMAGEGVHLANCGPDVNSAFTSVVAYYADDSQSNTAPFSQNIAFATNPASLVTWEGHSYTASFATGNTFTTHIQGGSFSFGQYAGSGNNQQRQFACFRDNNRQLWRSTPAYACFSIYYCLDA	140	4	XM_014091186.1	SSPs	1.45976	1.37879	0
			MANLKTLLCVLASITTIVKGLEQVAVYLGPDCSFSQDIALGPFEGSLGPNNCPIVPLDKVEGGEQPDGTYRLWLSPPASLFENGNQLIVRSPAANGQDQCGPINDIITTVGCYEINTAANIVLQLCVDPENCGASS	136	7	XM_014085502.1	SSPs	2.45313	2.88894	1.65168
IPR015131	Killer toxin, Kp4		MHFINILLSLASAASAASAAPVASASGSNCRDSGVCAGINANLSSVIAQLKGMDQHQRFSDGEHITCVDANSEGGSSLCLSYQGTGRSWTVFQTAWFAQSLIEKGCQACGSLSLGSDRKHGELTSSVITTPAGGL	135	6	XM_014089485.1	SSPs	8.83451	8.00876	8.51659
			MYVSMILYTLVALNGIMASPVQEPEVEPRAIGPRTPSVADIPFPKMPVRNKASNAMGKSASASGSGSDCGTNTQTNACSAGSPYCCSSDGNGGHTCSNTTACDQTIICCNNNNGFQICIGELDFNMPITINVYE	134	9	XM_014084979.1	SSPs	3.22274	3.33891	3.71682
			MKSFVTTVIASSFLSLGLANPVNVTERAPGGGVYLCPGANWTPSNLCQHIDMTNGGCWTIPWQTLGSIGPDAGWVCSMFVEPNNCVYSSGNLNSGGIYTPGVADLTTWNDGFTGKWNGYWFTDAKTVQCEYA	132	6	XM_014086209.1	SSPs	0.471173	0.704148	0.762328
			MYASVIIYTLVALSGVMSSPVQDEVVPRAIEPRMPTFADIPFPRFPSHNRHQKDKGNNSSGCSPDTNTQLNACSAGNPYCCSSDGNGGHVCANTTACDQKVICCNNNNGFQICIGEIDFNMPVTINIYE	129	9	XM_014092817.1	SSPs	0.598323	1.21868	0
			MRSAIALFPLLALASAAPPSHNAGKVTVQLSNDVSGANGDASIPLDGTPVDVGRAFGNSNLFKNGKLLVTSIFFVANFQNVDCKVVRNRVQQVANIFDPSKDFERFAQQPVDWEHGFTISCTKH	124	2	XM_014083162.1	SSPs	1.02857	1.25479	3.38367
			MQFTTAIALLLTAATGAIAAPGGHGVHTPPPPPPPPQNVGTNTNYQSNNCGNGASPYCCSAETDALGSSYWECSNISDTCNSITVCCNNNNQNNNQQGDHNSEDNNSGNQSCSAFGQQKVIYK	123	8	XM_014084978.1	SSPs	5.35833	5.93365	5.71049
IPR015131	Killer toxin, Kp4		MQFLAVLPLLYTAAAALGINCRGNANCVGTPECRLSDLILQVSQQDPSTSYSPGQHIACCGIPGGNICAFTQGISNSITAGEALGMLQGLSSHGCGQCGSIPFKDNNVAEGQLTVNWTDH	120	8	XM_014092867.1	SSPs	2.17468	1.02812	0
IPR034543	Long chronological lifespan protein 2		MRLLIALLSFFALANAQFGFFDQMFGGGGGGGGHHQEQRPQNNPSDARHYQHQYTHSTCDHYLCPDTLACVHFPHHCPCAWDANDDKFELAEGKRTCVSKGGFKQGEAARKIELARKGLL	120	6	XM_014084742.1	SSPs	4.52898	4.90659	3.81998
			MKAYILLGIAALCGSASAFWGQLAAGDILQSEGGEYQFIYLTDYNTGSKYETELHDGFSGCVSSKCTAGFYETTPGGYNFNALIWRSSDGCHHIDFEGALGSHSGYCCGSLPCDIGA	117	7	XM_014084081.1	SSPs	0.588686	0.24363	0
			MRFILLAALIAPLASAAVAGVDIEARAEVEAIAKVEERSLLPLDKRSCVANGCKCSTKHPLKQGQYCGNCVWSNGDGYIITAKRVNNHVYECSPSGSCCDYGAGSDCGSGTARCG	115	10	XM_014089512.1	SSPs	0.90458	0.868739	0
			MYFSTTSFLAVLTASIASAQQMQLNYYSDQCSSYLGSVEVSWATNLYAGPPNCYNYHFGTFANIADCWAGGCVCDFYQGSNCGGGQLYEQAFGGGNCVLVDGANSFACYYGM	112	8	XM_014091103.1	SSPs	1.14078	1.26736	0.762328
			MKVIILSALAGLASAATTTLAGVSYEQWFDSGCPGRALMSGSLTDGFCTVFENFPGQSILLTQTSPCPAGTSPQVTISTTNDCDSQPDWTFDTLGECIEVSIQPQAVHLNCV	112	6	XM_014082134.1	SSPs	2.7227	2.27363	1.97151
			MLFSRDFIPTVLAMAMSVMHAEAAIAIGIASGFNVMWVDGDDPCRWDRINDQGQNPCNVPLANPLDNGFSYTLQGCGGPLWLDNSDGSFNSNCHSAVADLSCNVHRTYICS	111	6	XM_014091140.1	SSPs	3.08418	2.71147	2.22383
			MPSLKSILSTSLLLSTTWATSPAPSLPATVPATSTLPITLNTTISTTAAPIATSSIHCDITYCVNGTSFCHFWAGISTWHMSGPSPGEVRTTLGSCKLGKSRRTAA	106	4	XM_014083261.1	SSPs	0.663828	0.348639	0
			MKTFSLAVVSMLLLGATAYRPPVRGPKPPIQDACCCCDISINAISCDRNITASDCFCAAVVCPPGAPTVWHGEPAPRPTAPTQQFYPVPDEPAAY	95	8	XM_014083259.1	SSPs	1.42206	1.6942	0.762328
IPR010636	Cerato-ulmin hydrophobin family		MQFSIVAIFATGAFAAICPTGLYSNPLCCGSGILGVVFLDCEAPKAQVSDSMSFQNACAAVGLQPLCCAAPTVSIPKSISDISLGGLC	88	8	XM_014082902.1	SSPs	3.53892	4.80916	1.87335
			MKFTTLAIVAIASVATASPGYKPPPPPHGCKPATYACLPNDQGWQVCSTAGQWVFAGNCPPKTVCKFDNQNGSPYCVPPNFTIP	84	6	XM_014091545.1	SSPs	3.68479	2.79542	2.84157
			MKFTSLFVLPALALAFPAQQPQARDIDNNLQRRFTCPPNVQDFCSASNIHSGCENGRFYSGAMDTCRECHC	71	6	XM_014088693.1	SSPs	2.21821	3.68503	0.831717
			MQFSIVTVLALAAVAIASPTGFAKRQDIGADIPASTPAMSDSQGNVVPFSSKDVHLGAIKRGVYIKRSF	69	0	XM_014086729.1	SSPs	7.36352	6.88781	7.46503
			MTQSTYLCRICIALWATVVLQSYCGGSLCSSQDAKSGTTEISPATIKPSSTAGVPNHWAWESIAAYT	67	4	XM_014084717.1	SSPs	5.5721	4.77009	4.26175
			MKSVCLWIVSAILQASLVASAPLGPTGPCADAKVDAILRGDMDPSECCSYGSCKGDVVVSVGQ	63	5	XM_014083122.1	SSPs	2.65043	2.28412	2.6341
			MFLLVPLTPSWFLLGLFIFSFSSSLDFNLPGPWAGISCLGVEQVRHKCFSVEKGFWPERRP	61	2	XM_014083614.1	SSPs	0.373748	0.159049	0
			LTIVTWLILPVVICLSQRLSHACLSISNYTAKLRMAHYISYRLFDNTLLLG	51	2	XM_014091257.1	SSPs	10.826	11.6404	12.4495
			MQFSLSIATFVLAMTASAAPSAKRQNILASGDNMQGSIFQFGDPAPARQTLYTVGSCGLSTYFPNAVDPSIPLVAMPAVVFDQFGAAQNDQLCAKIITMTHNGVTRQAAVADRNSFDSIDMTLDLWEAFGGHDGDGTIIQGFSWSIAA	148	2	XM_014088321.1	SSPs	0.522611	0.0917043	0	2.32836	5.02235		-1.21354	0.43121
			MPWPLLGLCLSFIFFRLMGLALPRWVYSTDTVIDADQASGIQHPASSIQHPAWTFEQHCWAVS	63	2	XM_014086775.1	SSPs	0.251019	0.0337478	0	2.05527	4.15623		-2.29178	0.204224

## Sheet: Enrichment_SSPs
Category	A=Number of SSPs which were DEG in the specific condition	B= Number of SSPs that were not DEG in the specific condition	C= No. of other DEGs in that condition	D= No. of remaining Non-DEGs	Pvalue	FDR
Met_vs_control_both upreg and downreg	29	214	510	10469	5.383e-06	1.0766e-05
Myc_vs_control_both upreg and downreg	128	115	5039	5841	0.05117	0.05117
Met_vs_control_only upreg	21	222	219	10768	5.285e-08	2.114e-07
Myc_vs_control_only upreg	77	166	2504	8427	0.002003	0.00267067

## Sheet: CAZy
CAZYme	FCWDE	GeneID	Control	Met_53hours	Myco_62hours	logFC_met	ActualFC_met	Upreg_met	logFC_myc	ActualFC_myc	Upreg_myc
GH125	fcwde	XM_014093580.1	2.36037	2.44982	1.53879				2.15372	4.44975	control
GH128	fcwde	XM_014085194.1	1.88348	1.5433	0				2.35488	5.11551	control
GH18	fcwde	XM_014085820.1	1.83608	1.73807	0.625111				1.69463	3.23694	control
GH18	fcwde	XM_014082779.1	2.46417	2.3777	1.80025				1.96433	3.90231	control
GH18	fcwde	XM_014090565.1	1.85957	1.90182	0.6598				1.7943	3.46846	control
GH18	fcwde	XM_014083559.1	2.48163	2.37719	1.60866				2.36839	5.16365	control
GH18	fcwde	XM_014083450.1	2.09918	2.17797	1.21333				1.75112	3.3662	control
GH18	fcwde	XM_014086461.1	2.02699	2.118	0.875935				2.07713	4.21966	control
GH18	fcwde	XM_014085864.1	2.31405	2.22302	1.07577				2.75178	6.7355	control
EXPN,GH18	fcwde	XM_014090026.1	2.4732	2.49637	1.54366				2.59825	6.0555	control
GH18	fcwde	XM_014090551.1	2.64521	2.49693	1.38337				3.58116	11.9684	control
GH18	fcwde	XM_014092021.1	2.86655	2.87457	2.03669				3.18641	9.10342	control
GH18	fcwde	XM_014089918.1	2.71262	2.72645	1.72132				3.23838	9.43734	control
GH20	fcwde	XM_014088835.1	2.61463	2.62926	0.6598				4.47384	22.2209	control
GH30_5	fcwde	XM_014082886.1	2.60479	2.54928	1.04985				3.87697	14.6921	control
GH55	fcwde	XM_014092200.1	2.48576	2.23418	1.61427				2.45325	5.47648	control
GH55	fcwde	XM_014092865.1	2.1408	2.13909	1.34677				1.72776	3.31212	control
GH55	fcwde	XM_014089026.1	2.06933	2.00127	0				2.96392	7.80242	control
GH55	fcwde	XM_014085316.1	2.49643	2.52904	1.53535				2.6624	6.33086	control
GH71	fcwde	XM_014088990.1	2.47813	2.49475	1.88304				1.82435	3.54147	control
GH71	fcwde	XM_014082837.1	2.58224	2.66032	1.93521				2.12064	4.34886	control
GH71	fcwde	XM_014085671.1	2.66621	2.57618	1.99179				2.36045	5.13532	control
GH75	fcwde	XM_014093431.1	1.95273	1.81944	0.840555				1.78932	3.45652	control
GH76	fcwde	XM_014086105.1	2.57882	2.60445	1.95288				2.07035	4.19989	control
GH92	fcwde	XM_014092898.1	2.1513	2.11162	1.39283				1.69382	3.23512	control
GH92	fcwde	XM_014090973.1	2.54407	2.51344	1.88216				2.05991	4.16959	control
GH92	fcwde	XM_014088328.1	2.40037	2.39084	1.53535				2.27615	4.84382	control
GH92	fcwde	XM_014088291.1	1.94697	2.01574	0.6598				2.03004	4.08417	control
GH92	fcwde	XM_014093062.1	2.46235	2.49139	1.53535				2.52565	5.75833	control
GH92	fcwde	XM_014091992.1	2.91289	3.01832	2.23798				2.80778	7.00208	control
GH18	fcwde	XM_014088518.1	2.68945	2.59391	3.49775				-4.87769	0.0340148	Mycoparasite
GH18	fcwde	XM_014093807.1	1.93163	1.87699	3.03136				-4.56145	0.0423513	Mycoparasite
GH18	fcwde	XM_014085328.1	1.00492	1.36967	2.3284				-3.98991	0.0629385	Mycoparasite
GH18	fcwde	XM_014089522.1	1.37335	1.51563	2.22711				-2.66124	0.158084	Mycoparasite
GH71	fcwde	XM_014086187.1	1.4705	1.53085	2.08428				-1.97861	0.253735	Mycoparasite
GH81	fcwde	XM_014086384.1	2.40778	2.35749	3.16644				-3.74828	0.074414	Mycoparasite
GH72	fcwde	XM_014082543.1	1.3002	2.25422	0.611625	-2.83706	0.139946	Metabolite
GH18	fcwde	XM_014092988.1	1.28987	1.69594	0	-1.09017	0.469708
GH76	fcwde	XM_014083180.1	1.89332	2.15802	1.34677
GH76	fcwde	XM_014082331.1	1.53595	1.79215	0.826654
AA1		XM_014089632.1	0.726086	2.15917	1.33861	-4.06421	0.0597792	Metabolite	-2.27969	0.205943	Mycoparasite
CBM48		XM_014088205.1	1.94579	2.62614	3.43589	-2.54071	0.171858	Metabolite	-7.22597	0.00667985	Mycoparasite
AA3_2		XM_014088283.1	1.57677	1.38219	2.69914				-3.96544	0.0640154	Mycoparasite
AA7		XM_014090038.1	1.35114	1.34392	2.26202				-2.84616	0.139066	Mycoparasite
AA7		XM_014084867.1	1.84662	2.16396	2.83814				-3.83314	0.0701633	Mycoparasite
CBM48		XM_014092097.1	1.61178	1.09994	2.73989				-3.99849	0.0625656	Mycoparasite
CE9		XM_014087002.1	2.18451	2.20283	3.21989				-4.90136	0.0334613	Mycoparasite
GH27		XM_014090559.1	2.37991	2.49832	3.2514				-4.39117	0.0476568	Mycoparasite
GT1		XM_014082689.1	2.63991	2.65591	3.19474				-2.9563	0.128845	Mycoparasite
GT1		XM_014090549.1	1.61691	1.78774	2.41224				-2.6289	0.161668	Mycoparasite
GT4		XM_014084952.1	1.42816	1.28622	2.43067				-3.29151	0.102131	Mycoparasite
AA7		XM_014089795.1	1.29077	0.583562	0	1.97431	3.92941	control
GT2		XM_014090120.1	0.773123	1.19955	0	-1.15971	0.447604	Metabolite
AA1		XM_014085460.1	0.554503	0.652928	0
AA7		XM_014086311.1	1.93302	2.17008	1.38337
AA7		XM_014088989.1	0.11753	0.302022	0.875935
AA7		XM_014083249.1	0.719545	0.548679	0
GH2		XM_014085303.1	0.574566	0.513203	0
GH27		XM_014091001.1	2.3937	2.19954	2.90999
GH28		XM_014087245.1	0.637454	0.65781	0
GH6		XM_014092858.1	1.28869	1.62698	0
GH88		XM_014093795.1	0.559474	0.934808	0
GT31		XM_014083514.1	0.547154	0.847107	0
GT33		XM_014086131.1	2.52052	2.60834	1.90902
GT0		XM_014090061.1	2.14124	1.76562	0	1.19657	2.29194	control	3.18454	9.09166	control
CE3		XM_014090400.1	1.57699	2.01277	0	-1.26567	0.415905	Metabolite	1.49017	2.80923	control
AA1_2		XM_014091647.1	2.36854	2.4053	0.611625				3.4679	11.0647	control
AA3_2		XM_014093769.1	2.66819	2.67026	1.99023				2.3446	5.07918	control
AA3_3		XM_014090503.1	2.49895	2.7577	0.966226				3.57044	11.8798	control
AA3_3		XM_014088824.1	2.98783	3.01177	1.64939				4.74617	26.8373	control
AA7		XM_014084369.1	2.04057	2.11998	1.04985				1.79679	3.47446	control
AA9		XM_014089472.1	1.94271	1.83354	0.611625				2.00898	4.02499	control
CBM13		XM_014082202.1	3.3032	3.46413	2.75948				3.10074	8.5786	control
CBM50		XM_014090024.1	1.61539	1.65011	0				1.60349	3.03877	control
CBM50		XM_014088736.1	2.82502	2.94821	2.23802				2.32764	5.01985	control
CE16		XM_014083348.1	1.46152	1.1975	0				1.14835	2.2166	control
CE4		XM_014084023.1	2.86652	2.80741	2.12363				2.93303	7.63714	control
CE4		XM_014090947.1	2.14461	2.2064	0				3.19109	9.13298	control
GH105		XM_014089571.1	1.95955	2.14977	0.840555				1.81424	3.51674	control
GH115		XM_014087888.1	1.43308	1.45984	0				1.07812	2.11128	control
GH13_1		XM_014085248.1	1.96611	1.73133	0.625111				2.05007	4.14125	control
GH154		XM_014084584.1	2.29373	2.24107	1.24073				2.43153	5.39464	control
GH2		XM_014082626.1	2.26726	2.26518	1.39283				2.09521	4.27289	control
GH2		XM_014084140.1	2.33652	2.44079	1.54108				1.97494	3.93113	control
GH2		XM_014092198.1	2.82826	2.76127	2.11661				2.75193	6.73616	control
GH2		XM_014086398.1	2.44991	2.54122	1.53879				2.48163	5.58529	control
GH2		XM_014085627.1	2.40871	2.60876	1.56307				2.29883	4.92058	control
GH27		XM_014092115.1	2.02251	2.17575	0.625111				2.28659	4.87903	control
GH27		XM_014092539.1	2.39534	2.47233	1.41497				2.54109	5.8203	control
GH28		XM_014093792.1	1.61177	1.69829	0				1.56277	2.9542	control
GH28		XM_014083208.1	1.83043	1.90436	0				2.22387	4.67145	control
GH3		XM_014088830.1	2.30699	2.28489	1.41497				2.20933	4.6246	control
GH3		XM_014085109.1	2.07009	2.06581	0.875935				2.18819	4.55734	control
GH3		XM_014085346.1	2.16812	2.19639	1.08556				2.23141	4.69592	control
GH3		XM_014085010.1	2.63364	2.69287	1.98891				2.20968	4.62572	control
GH3		XM_014089439.1	2.71281	2.80353	2.11424				2.19313	4.57298	control
GH3		XM_014083670.1	2.80464	2.92183	2.22003				2.29477	4.90676	control
GH3		XM_014089433.1	1.93494	2.05532	0				2.51168	5.70284	control
GH3		XM_014088923.1	2.22966	1.87626	1.34118				2.01291	4.03595	control
GH31		XM_014088670.1	2.67093	2.84635	2.09026				2.06463	4.18326	control
GH31		XM_014084935.1	1.83198	1.85209	0				2.2298	4.69069	control
GH31		XM_014083470.1	2.44914	2.29883	0.840555				3.51885	11.4625	control
GH31		XM_014084572.1	2.92349	2.94265	2.16191				3.0793	8.45202	control
GH31		XM_014087540.1	2.07432	2.25224	0				2.96354	7.80034	control
GH31		XM_014093498.1	2.59226	2.38955	0				4.89501	29.7539	control
GH31		XM_014085307.1	1.72559	1.5751	0.625111				1.37319	2.59042	control
GH38		XM_014083822.1	2.98377	3.02495	2.32496				2.87707	7.34655	control
GH45		XM_014093435.1	2.80252	2.68989	1.91873				3.15683	8.91866	control
GH47		XM_014092611.1	2.83547	2.86517	2.20167				2.51222	5.70497	control
GH47		XM_014083546.1	2.88213	2.84528	2.05454				3.22067	9.32218	control
GH6		XM_014092666.1	2.65233	2.38245	1.51035				3.30909	9.91138	control
GH78		XM_014088791.1	1.45744	1.5112	0				1.15519	2.22714	control
GT1		XM_014086629.1	2.0419	2.05423	0.6598				2.34488	5.08017	control
GT2		XM_014090306.1	2.19967	2.08802	1.24001				1.99121	3.97571	control
GT22		XM_014092481.1	2.17877	2.06578	1.04985				2.24682	4.74634	control
GT22		XM_014088295.1	1.89516	1.9912	0.826654				1.61796	3.06942	control
GT22		XM_014087940.1	2.04932	2.03455	0.625111				2.35013	5.09869	control
GT24		XM_014082571.1	2.68245	2.71185	1.94482				2.52806	5.76797	control
GT31		XM_014082048.1	1.44889	1.55811	0				1.1347	2.19572	control
GT31		XM_014090557.1	2.53855	2.39663	1.84972				2.14974	4.43748	control
GT31		XM_014092920.1	2.21949	2.13483	1.34118				1.98813	3.96722	control
GT31		XM_014083948.1	2.12579	2.19042	1.07577				2.06638	4.18835	control
GT31		XM_014092921.1	1.73367	1.86849	0				1.9408	3.83919	control
GT31		XM_014093590.1	1.93067	1.94999	1.21157				1.19409	2.288	control
GT32		XM_014090048.1	1.90675	2.01661	0.952592				1.4944	2.81746	control
GT32		XM_014089348.1	2.82547	2.71112	1.92179				3.29841	9.8383	control
GT32		XM_014089347.1	2.71886	2.61543	1.39283				3.92253	15.1635	control
GT35		XM_014086119.1	3.38357	3.40502	2.87092				3.12364	8.71586	control
GT57		XM_014090334.1	2.41629	2.48931	1.73328				1.84556	3.59392	control
GT58		XM_014093007.1	2.31013	2.27141	1.24073				2.48365	5.59311	control
GT76		XM_014083543.1	2.07402	2.10515	0				2.94115	7.68023	control
GT90		XM_014090561.1	2.28128	2.36855	1.24525				2.38754	5.23263	control
PL8_4		XM_014087625.1	2.017	2.02172	0.952592				1.80963	3.50553	control
AA0		XM_014090749.1	1.94524	2.0222	0.966226				1.56315	2.95499	control
AA0		XM_014082135.1	3.14808	3.16806	2.62257				2.69788	6.48847	control
AA3		XM_014082908.1	1.63401	1.54001	0				1.63263	3.10077	control
AA4		XM_014092593.1	2.78467	2.77938	1.89192				3.12062	8.69763	control
AA5		XM_014083886.1	3.28226	3.33391	2.69856				3.23288	9.40142	control
CBM57		XM_014085906.1	3.02235	3.08168	2.43171				2.71762	6.57786	control
CBM66		XM_014085204.1	2.21033	2.12974	0.625111				2.9061	7.49589	control
CE1		XM_014088043.1	1.97707	1.96859	1.07577				1.61446	3.06196	control
CE3		XM_014089659.1	2.16627	2.24173	1.30899				1.78261	3.44047	control
CE3		XM_014088877.1	2.24842	2.31884	1.24073				2.26152	4.79496	control
CE5		XM_014084305.1	1.85336	1.64708	0				2.25311	4.76709	control
CE5		XM_014084747.1	2.80262	2.63884	1.24946				4.57237	23.7915	control
GH16_1		XM_014090075.1	2.32987	2.05983	0				3.83819	14.3024	control
GH16_1		XM_014083768.1	2.12051	2.09109	0.6598				2.59887	6.0581	control
GH16_23		XM_014093711.1	2.03793	1.91533	1.08556				1.7664	3.40203	control
GH36		XM_014083101.1	2.89691	2.9582	1.91929				3.64903	12.5449	control
GH43_11		XM_014086642.1	1.56542	1.71977	0				1.44748	2.72732	control
GH43_21		XM_014086927.1	2.76181	2.77358	1.59004				3.6504	12.5568	control
GH54		XM_014087288.1	2.53789	2.52953	1.888				2.05384	4.15209	control
GH65		XM_014089524.1	1.46743	1.63658	0				1.18537	2.27422	control
GH89		XM_014083499.1	1.73193	1.68042	0				1.91628	3.77449	control
GT0		XM_014085932.1	2.29462	2.36977	1.09926				2.66188	6.32858	control
GT13		XM_014083801.1	3.06039	3.02825	2.43635				2.91928	7.56468	control
GT71		XM_014088445.1	1.92353	1.69231	0				2.39636	5.26473	control
PL38		XM_014093791.1	1.41406	1.27805	0				1.02451	2.03427	control
AA3		XM_014085064.1	1.16434	1.30665	1.83288				-2.10049	0.233179	Mycoparasite
GH0		XM_014082072.1	0.602252	0.484538	1.53879				-3.20061	0.108773	Mycoparasite
GT87		XM_014083243.1	1.93534	1.73375	2.89515				-3.81934	0.0708376	Mycoparasite
CE3		XM_014090069.1	0.554503	0.729792	0
PL38		XM_014087695.1	1.45854	1.70089	0.625111

## Sheet: Peptidases
Peptidase Family	Peptidase_ID	GeneID	Secretory_Type	Control	Met_53hours	Myco_62hours	logFC_met	ActualFC_met	Upreg_met	logFC_myc	ActualFC_myc	Upreg_myc							Mycoparasite
Aspartic_peptidases	A01A	XM_014084360.1	Classically_secreted	3.30554	2.13703	0.762328	1.38667	2.61475	control	2.53475	5.79478	control							1.25849
Aspartic_peptidases	A01A	XM_014085126.1	Classically_secreted	5.63719	3.99373	2.01279	1.70008	3.24919	control	4.05126	16.5787	control							8.77858
Aspartic_peptidases	A01A	XM_014087661.1	Classically_secreted	6.96221	6.90598	5.90703				1.04213	2.05926	control							0
Aspartic_peptidases	A01A	XM_014090772.1	Classically_secreted	7.46229	7.59992	5.88315				1.72908	3.31517	control							5.73132
Aspartic_peptidases	A01A	XM_014091443.1	Classically_secreted	7.46254	7.38532	6.39636				1.30633	2.47312	control							0
Aspartic_peptidases	A01A	XM_014089336.1	SSPs	2.51139	2.58297	0.736352				1.60796	3.04821	control							3.03131
Aspartic_peptidases	A01A	XM_014088391.1	Classically_secreted	2.00776	1.75893	3.13058				-1.56875	0.337099	Mycoparasite							0
Aspartic_peptidases	A01A	XM_014088521.1	Classically_secreted	5.38693	5.73266	7.47799				-1.70816	0.306051	Mycoparasite							2.23315
Aspartic_peptidases	A01A	XM_014091935.1	Classically_secreted	7.95639	7.11061	9.14494				-1.07941	0.473222	Mycoparasite							2.96416
Aspartic_peptidases	A01A	XM_014093734.1	UPS	6.92055	6.73785	9.7445				-2.79202	0.144384	Mycoparasite							0
Aspartic_peptidases	A01A	XM_014085069.1	Classically_secreted	3.19721	5.50114	2.56727	-2.40437	0.188891	Metabolite										3.77374
Aspartic_peptidases	A01A	XM_014083309.1	Classically_secreted	0.140303	0.106313	0													4.01627
Aspartic_peptidases	A01A	XM_014088831.1	Classically_secreted	2.4438	2.23155	2.44655													0
Aspartic_peptidases	A01A	XM_014088210.1	Classically_secreted	2.97419	3.32176	2.60022													2.78746
Aspartic_peptidases	A01A	XM_014089871.1	Classically_secreted	4.18539	4.28692	3.7713													0
Aspartic_peptidases	A01A	XM_014082140.1	Classically_secreted	4.71379	5.02061	3.91235													3.77054
Aspartic_peptidases	A01A	XM_014083280.1	Classically_secreted	5.22401	5.61027	5.67276													0
Aspartic_peptidases	A01A	XM_014082734.1	Classically_secreted	7.96577	7.81358	8.29963													0
Cysteine_peptidases	C12	XM_014086310.1	Classically_secreted	0.334865	0.171964	0.762328													0
Cysteine_peptidases	C12	XM_014090255.1	UPS	1.2724	1.13969	0													0.831717
Cysteine_peptidases	C12	XM_014089068.1	UPS	1.3857	1.45088	1.62699													1.29028
Cysteine_peptidases	C14B	XM_014091055.1	UPS	2.73895	3.07095	0				2.39409	5.25647	control							0
Cysteine_peptidases	C15	XM_014087245.1	Classically_secreted	0.555767	0.580648	0													0
Cysteine_peptidases	C46	XM_014089632.1	Classically_secreted	0.654949	3.46827	2.00193	-4.06421	0.0597792	Metabolite	-2.27969	0.205943								2.83892
Cysteine_peptidases	C56	XM_014086354.1	SSPs	0.947446	3.10017	3.16877	-2.88132	0.135718	Metabolite	-2.52119	0.174199	Mycoparasite							0
Cysteine_peptidases	C56	XM_014091102.1	UPS	6.19102	5.10241	5.96998	1.10314	2.14821	control										3.0028
Glutamic_peptidases	G01	XM_014088298.1	SSPs	4.64791	4.15278	7.25769				-2.51702	0.174704	Mycoparasite							1.24012
Glutamic_peptidases	G01	XM_014091441.1	SSPs	4.93427	5.7195	7.86664				-2.83506	0.14014	Mycoparasite							2.35525
Glutamic_peptidases	G01	XM_014093585.1	SSPs	7.64856	8.64835	10.148				-2.30879	0.20183	Mycoparasite							1.29028
Glutamic_peptidases	G01	XM_014093681.1	SSPs	1.45575	0.894658	1.25849													0
Inhibitor_family	I63	XM_014083930.1	Classically_secreted	7.68982	8.05894	4.00815				3.91103	15.0431	control							0.762328
Metallo_peptidases	M01	XM_014092778.1	Classically_secreted	8.42914	8.21426	7.93225													7.91127
Metallo_peptidases	M10A	XM_014088584.1	Classically_secreted	5.95395	5.7566	6.69292													2.61455
Metallo_peptidases	M12A	XM_014083450.1	Classically_secreted	3.32596	3.52789	1.61278				1.75112	3.3662	control							1.25849
Metallo_peptidases	M14A	XM_014092898.1	Classically_secreted	3.46134	3.33903	1.9826				1.69382	3.23512	control							0.736352
Metallo_peptidases	M14A	XM_014083950.1	Classically_secreted	5.89854	6.62189	4.75446				1.16982	2.24984	control							1.9826
Metallo_peptidases	M14A	XM_014091992.1	Classically_secreted	6.60093	7.11368	4.30916				2.80778	7.00208	control							9.26574
Metallo_peptidases	M14A	XM_014086647.1	Classically_secreted	2.02877	3.03818	1.65168	-1.19903	0.435569	Metabolite										7.25216
Metallo_peptidases	M14A	XM_014093420.1	Classically_secreted	1.06385	0.814118	0													8.49835
Metallo_peptidases	M16B	XM_014092182.1	UPS	5.0229	4.93927	7.06395				-2.0109	0.248118	Mycoparasite							10.0819
Metallo_peptidases	M20A	XM_014085358.1	Classically_secreted	3.50795	3.49876	1.68955				1.99036	3.97335	control							8.22412
Metallo_peptidases	M20A	XM_014085076.1	Classically_secreted	0.29324	0.119832	0													8.42815
Metallo_peptidases	M20D	XM_014084936.1	Classically_secreted	3.55383	3.71666	5.27795				-1.84152	0.279028	Mycoparasite							9.97623
Metallo_peptidases	M20D	XM_014085303.1	Classically_secreted	0.490989	0.433741	0													1.92901
Metallo_peptidases	M20D	XM_014082114.1	UPS	1.28305	1.38501	0.762328													8.03205
Metallo_peptidases	M28A	XM_014083415.1	Classically_secreted	0.143537	0.221283	0													0
Metallo_peptidases	M28A	XM_014084411.1	UPS	7.0955	7.32488	6.64244													1.97151
Metallo_peptidases	M28E	XM_014089431.1	Classically_secreted	1.42688	1.51804	0													2.7456
Metallo_peptidases	M28X	XM_014082486.1	SSPs	6.92314	7.22376	4.59316				2.33341	5.03995	control							0
Metallo_peptidases	M41	XM_014088535.1	Classically_secreted	0.83451	0.693085	0.736352													0.736352
Metallo_peptidases	M41	XM_014084520.1	Classically_secreted	5.96439	6.49417	5.4438													1.9826
Metallo_peptidases	M41	XM_014082171.1	Classically_secreted	6.95027	7.06059	6.89995													5.26329
Mixed_peptidases	P01	XM_014086380.1	SSPs	0.630788	0.38217	0													6.49908
Mixed_peptidases	P01	XM_014086142.1	SSPs	8.3002	8.56917	8.99709													7.10548
Serine_peptidases	S01A	XM_014086309.1	Classically_secreted	1.84948	1.05059	3.32093				-1.53238	0.345706	Mycoparasite							5.77174
Serine_peptidases	S01A	XM_014090664.1	SSPs	7.16535	8.18127	10.0382				-2.70515	0.153345	Mycoparasite							3.19534
Serine_peptidases	S08A	XM_014092865.1	Classically_secreted	3.41553	3.40756	2.01279				1.72776	3.31212	control							5.07593
Serine_peptidases	S08A	XM_014085316.1	Classically_secreted	4.64696	4.7752	1.94043				2.6624	6.33086	control							2.24241
Serine_peptidases	S08A	XM_014083546.1	Classically_secreted	6.37512	6.18966	4.15984				3.22067	9.32218	control							2.50559
Serine_peptidases	S08A	XM_014092016.1	Classically_secreted	3.94211	3.5707	5.55407				-1.54099	0.34365	Mycoparasite							2.76989
Serine_peptidases	S08A	XM_014085013.1	Classically_secreted	4.5687	4.72558	6.85692				-2.211	0.215985	Mycoparasite							1.30803
Serine_peptidases	S08A	XM_014083058.1	Classically_secreted	0.384288	0.0742391	0.762328													2.15408
Serine_peptidases	S08A	XM_014085027.1	Classically_secreted	0.698407	0.646084	0													0.831717
Serine_peptidases	S08A	XM_014083931.1	Classically_secreted	1.43438	0.808657	2.23315													2.34669
Serine_peptidases	S08A	XM_014082502.1	Classically_secreted	3.1207	3.09404	3.47307													0
Serine_peptidases	S08A	XM_014091760.1	Classically_secreted	3.95513	4.15085	3.93524													0
Serine_peptidases	S08A	XM_014093321.1	Classically_secreted	7.96127	7.94942	8.18268													1.30803
Serine_peptidases	S08A	XM_014089741.1	Classically_secreted	9.34662	8.76272	10.1486													5.51491
Serine_peptidases	S09B	XM_014084297.1	UPS	5.25424	5.1084	3.80695				1.46297	2.75675	control							5.68829
Serine_peptidases	S09B	XM_014088894.1	Classically_secreted	0.140995	0.288486	0													0.762328
Serine_peptidases	S09B	XM_014093632.1	Classically_secreted	3.37602	3.52738	2.94184													3.58804
Serine_peptidases	S09C	XM_014083165.1	Classically_secreted	1.7956	1.26581	3.43302													3.83184
Serine_peptidases	S09X	XM_014093769.1	Classically_secreted	5.36199	5.3655	3.04195				2.3446	5.07918	control							3.14921
Serine_peptidases	S09X	XM_014083707.1	UPS	5.10825	5.16047	2.71932				2.49187	5.62507	control							1.25849
Serine_peptidases	S09X	XM_014085139.1	Classically_secreted	1.10878	1.07591	2.76989				-1.93895	0.260806	Mycoparasite							5.26751
Serine_peptidases	S09X	XM_014089984.1	Classically_secreted	2.83203	3.03037	4.50852				-1.82555	0.282133	Mycoparasite							9.54908
Serine_peptidases	S09X	XM_014086374.1	Classically_secreted	2.81436	5.13995	1.24012	-2.59769	0.165203	Metabolite	1.32925	2.51273								0
Serine_peptidases	S09X	XM_014082116.1	SSPs	0.620917	0.796642	0.831717													6.14339
Serine_peptidases	S09X	XM_014092904.1	Classically_secreted	0.851739	0.678367	0													4.987
Serine_peptidases	S09X	XM_014082832.1	Classically_secreted	4.59661	4.27828	4.0279													0.736352
Serine_peptidases	S09X	XM_014089562.1	SSPs	0.724869	0.526191	0													3.3912
Serine_peptidases	S10	XM_014088787.1	Classically_secreted	5.09751	5.19353	3.97321				1.13276	2.19278	control							6.99113
Serine_peptidases	S10	XM_014092018.1	UPS	2.71768	2.64661	0.736352				1.84182	3.58463	control							6.3522
Serine_peptidases	S12	XM_014090073.1	Classically_secreted	3.58392	1.08019	0.831717	3.58949	12.0377	control	2.84729	7.19648	control							4.72678
Serine_peptidases	S12	XM_014091324.1	Classically_secreted	3.22434	3.17345	5.02088				-1.77395	0.292408	Mycoparasite							0.762328
Serine_peptidases	S12	XM_014087548.1	Classically_secreted	1.45816	0.253536	0	3.29252	9.79824	control										5.47321
Serine_peptidases	S12	XM_014086522.1	Classically_secreted	0.279074	0.501367	1.25849													0.831717
Serine_peptidases	S12	XM_014089471.1	Classically_secreted	1.04386	1.44505	0.762328													4.01509
Serine_peptidases	S15	XM_014090024.1	Classically_secreted	2.08407	2.16169	0				1.60349	3.03877	control							4.49771
Serine_peptidases	S15	XM_014091893.1	Classically_secreted	5.65954	5.49711	5.46032													7.99732
Serine_peptidases	S33	XM_014090068.1	Classically_secreted	7.2943	6.66129	4.44032				3.09586	8.5496	control							0.762328
Serine_peptidases	S33	XM_014086379.1	Classically_secreted	0.636943	0.0705513	0.736352	2.76111	6.77918											5.81458
Serine_peptidases	S33	XM_014091309.1	UPS	0.722901	0.195082	0.736352	2.07386	4.21013											8.97851
Serine_peptidases	S33	XM_014083240.1	Classically_secreted	0.093998	0.171964	0													0
Serine_peptidases	S33	XM_014082340.1	Classically_secreted	0.129681	0.141333	0.831717													0.736352
Serine_peptidases	S33	XM_014085330.1	Classically_secreted	0.20266	0.0299549	1.70303													0.762328
Serine_peptidases	S33	XM_014093621.1	Classically_secreted	0.468827	0.671809	0													8.51437
Serine_peptidases	S33	XM_014088322.1	UPS	0.12156	0.171964	0													9.64642
Serine_peptidases	S33	XM_014089526.1	UPS	0.557156	0.343451	0													0
Serine_peptidases	S51	XM_014092032.1	SSPs	2.62671	2.448	0				2.25077	4.75938	control							3.63382
Serine_peptidases	S53	XM_014089896.1	Classically_secreted	0.171991	0.158009	0													6.4563
Serine_peptidases	S53	XM_014089858.1	Classically_secreted	0.750896	2.86887	4.54602													2.75055
Serine_peptidases	S53	XM_014084972.1	UPS	0.0966234	0.13416	0													1.97151
Serine_peptidases	S53	XM_014093775.1	Classically_secreted	1.11794	1.03211	1.30803													5.32886
Serine_peptidases	S53	XM_014082095.1	Classically_secreted	2.16199	2.0485	1.30803													1.29028
Serine_peptidases	S53	XM_014088844.1	Classically_secreted	3.98624	3.18941	3.5336													0.736352
Serine_peptidases	S53	XM_014092505.1	Classically_secreted	8.19123	8.20328	7.68521													0
Serine_peptidases	S53	XM_014086419.1	UPS	0.537353	0.899987	0													6.42735
Serine_peptidases	S53	XM_014082224.1	UPS	3.31281	2.52992	3.48466													3.91235
Serine_peptidases	S54	XM_014093737.1	Classically_secreted	3.75165	3.77528	5.31154				-1.6639	0.315585	Mycoparasite							0
Threonine_peptidases	T01A	XM_014090250.1	Classically_secreted	0.11898	0.313057	0													3.25364
Threonine_peptidases	T01A	XM_014085012.1	Classically_secreted	0.964307	1.07456	0													3.53843
Threonine_peptidases	T01A	XM_014089487.1	UPS	3.6068	4.04026	3.01777													0
Threonine_peptidases	T03	XM_014088159.1	Classically_secreted	1.04668	1.01737	0													0.762328
																			4.47198
																			3.76489
																			3.9014
																			1.30803
																			8.4696
																			4.79398
																			6.89995
																			7.63861
																			4.08417
																			5.11722
																			0
																			10.5212
																			6.95095
																			3.52513
																			5.66801
																			3.62946
																			0
																			1.87335
																			6.8143
																			2.84765
																			3.84708
																			0.762328
																			4.10087
																			6.4734
																			6.1965
																			6.459
																			4.73811
																			10.0526
																			8.75315
																			5.93369
																			5.24368
																			5.74833
																			4.76247
																			6.29942
																			5.17204
																			6.04814
																			7.73633
																			5.49533
																			4.26432
																			0
																			1.30803
																			3.61911
																			5.44658
																			4.31127
																			5.68533
																			0.736352
																			0.762328
																			1.59843
																			6.24697
																			0.762328
																			7.50724
																			4.5859
																			4.39469
																			3.63214
																			5.33678
																			0.736352
																			3.48466
																			7.81029
																			0.762328
																			2.35525
																			4.58658
																			0.762328
																			8.09773
																			7.46358
																			6.30503
																			4.28302
																			0.831717
																			3.43916
																			2.593
																			0.831717
																			0.831717
																			3.7635
																			1.63771
																			6.33897
																			4.54534
																			1.29028
																			0.831717
																			2.93043
																			0.762328
																			0
																			0
																			2.97289
																			0
																			0
																			2.37862
																			4.6543
																			0
																			0
																			2.91453
																			1.30803
																			4.13806
																			6.69897
																			5.16621
																			6.88166
																			7.82802
																			1.94043
																			6.89963
																			7.28824
																			7.22066
																			7.52501
																			6.23407
																			7.5798
																			4.9251
																			5.28724
																			2.33808
																			6.59642
																			6.60538
																			7.39099
																			3.73725
																			5.29464
																			5.67514
																			7.98422
																			1.95177
																			6.84378
																			3.17246
																			4.41179
																			5.85598
																			6.51477
																			4.25629
																			2.19779
																			7.24937
																			0
																			1.35592
																			4.06092
																			7.22236
																			4.14548
																			0.762328
																			9.91933
																			3.05651
																			4.37739
																			2.98217
																			3.48389
																			1.68955
																			4.02317
																			0
																			3.68159
																			1.35592
																			2.87767
																			1.22152
																			3.86374
																			2.60022
																			6.16597
																			5.70931
																			3.91551
																			5.72472
																			5.67746
																			3.04724
																			4.0326
																			1.97151
																			9.61392
																			4.1268
																			4.98751
																			7.51709
																			11.2829
																			4.17732
																			2.89845
																			0
																			1.65168
																			2.81578
																			0.736352
																			1.22152
																			4.01768
																			2.20727
																			0.762328
																			0
																			0
																			5.09553
																			6.52575
																			0
																			0.831717
																			3.04195
																			3.19896
																			8.328
																			1.61278
																			4.2246
																			1.66551
																			8.37706
																			6.8569
																			6.78558
																			4.98838
																			5.12265
																			3.9431
																			0.762328
																			4.7694
																			0
																			4.2892
																			9.3794
																			10.578
																			7.01458
																			3.83489
																			5.95752
																			3.36702
																			2.76347
																			8.42299
																			5.87521
																			7.92065
																			1.30803
																			8.2354
																			4.02842
																			1.61278
																			7.10667
																			3.44233
																			8.76276
																			6.88079
																			1.29028
																			5.34789
																			3.24555
																			11.1194
																			3.53933
																			5.79066
																			8.01922
																			1.35592
																			3.20937
																			1.70303
																			6.89119
																			2.3702
																			6.8267
																			2.64644
																			0.762328
																			5.73209
																			5.46272
																			3.20103
																			8.00671
																			1.59589
																			4.03643
																			2.61284
																			4.21287
																			4.03972
																			5.14114
																			0
																			6.2554
																			7.82534
																			8.12333
																			6.69771
																			6.14287
																			7.36571
																			6.91049
																			6.76274
																			6.32584
																			6.9222
																			3.70588
																			3.77374
																			5.3769
																			3.78961
																			5.95923
																			3.73661
																			4.65076
																			3.12177
																			2.76989
																			2.72593
																			2.57287
																			3.48389
																			4.69628
																			4.46607
																			0
																			5.8918
																			5.19778
																			2.16386
																			6.32698
																			6.46486
																			6.6895
																			10.2623
																			5.75436
																			4.254
																			5.1963
																			0
																			0
																			4.34879
																			1.68955
																			5.54475
																			6.34232
																			2.17126
																			7.46485
																			5.19772
																			3.85373
																			2.88668
																			1.73959
																			5.42266
																			6.33433
																			0
																			4.55012
																			6.57639
																			11.371
																			4.28346
																			7.17701
																			3.27978
																			4.43717
																			5.2159
																			0
																			3.26277
																			7.72485
																			2.36173
																			4.77451
																			4.35205
																			1.29028
																			4.15415
																			2.14424
																			8.51859
																			8.76376
																			3.89458
																			6.11559
																			4.6377
																			5.14114
																			6.01375
																			5.67155
																			4.29017
																			4.25017
																			6.48709
																			2.545
																			7.72024
																			7.11369
																			4.31733
																			4.59316
																			5.04011
																			5.01299
																			2.56551
																			4.18318
																			3.00456
																			6.57568
																			4.90996
																			0
																			6.68502
																			3.40954
																			4.22693
																			4.11737
																			4.1287
																			3.47307
																			6.60091
																			0
																			3.70762
																			4.81825
																			5.24908
																			1.30803
																			5.47105
																			4.64219
																			0
																			5.99415
																			6.98416
																			3.47905
																			5.22484
																			5.71334
																			5.94245
																			4.65728
																			1.97151
																			3.90653
																			4.87091
																			4.65683
																			4.60631
																			2.85567
																			0
																			6.02662
																			1.897
																			4.46258
																			5.40961
																			0
																			0
																			0
																			1.25849
																			0
																			0
																			0
																			5.78998
																			0.736352
																			0
																			0.736352
																			7.50656
																			3.68985
																			3.19056
																			8.6497
																			7.16425
																			1.30803
																			3.59633
																			0
																			1.61278
																			3.30189
																			1.24012
																			3.03664
																			1.70303
																			0
																			4.64605
																			6.94494
																			5.941
																			8.25409
																			3.45407
																			2.73259
																			6.01084
																			6.80093
																			6.76505
																			5.40373
																			4.61063
																			10.2005
																			2.89845
																			6.2415
																			6.23457
																			2.13433
																			0
																			1.35592
																			6.1967
																			3.54308
																			0
																			6.92193
																			6.82346
																			5.72393
																			7.43988
																			0
																			3.64616
																			0.831717
																			8.1606
																			9.96457
																			5.31128
																			5.51632
																			7.81159
																			2.55989
																			8.51648
																			1.66551
																			3.5327
																			4.84544
																			0
																			0.762328
																			0.762328
																			3.69323
																			7.65924
																			5.5997
																			0.736352
																			0
																			6.38973
																			2.5375
																			8.38976
																			7.46542
																			3.96272
																			0
																			4.2796
																			0.831717
																			4.85325
																			4.85813
																			2.31058
																			1.97852
																			8.86425
																			3.9431
																			5.02881
																			6.46202
																			4.33249
																			7.43152
																			4.8724
																			1.9826
																			5.30055
																			6.31238
																			6.06318
																			3.09547
																			3.73083
																			6.28135
																			4.32824
																			1.61278
																			2.66557
																			7.04457
																			5.18221
																			8.63175
																			6.64803
																			2.26767
																			7.25733
																			1.70303
																			3.76168
																			6.39847
																			3.78328
																			1.61278
																			5.51579
																			3.33915
																			4.92147
																			3.76245
																			7.10245
																			3.90267
																			3.9187
																			6.46854
																			6.74724
																			4.5773
																			6.32628
																			2.16153
																			5.40245
																			7.42043
																			1.63771
																			3.02723
																			0.736352
																			7.98782
																			0
																			8.40249
																			8.39657
																			3.6584
																			1.68955
																			2.52419
																			6.56628
																			8.92825
																			5.50598
																			3.29553
																			7.98027
																			0
																			4.93547
																			7.11497
																			5.14356
																			3.66005
																			3.21878
																			0.762328
																			2.80956
																			0.762328
																			5.87697
																			1.94043
																			2.58748
																			8.18795
																			6.30164
																			5.60675
																			4.90274
																			0
																			0.831717
																			6.12385
																			6.49535
																			2.43238
																			2.74405
																			2.93615
																			8.82969
																			2.40162
																			0
																			4.41629
																			4.12229
																			5.31645
																			5.84544
																			4.96169
																			5.05689
																			0
																			6.15817
																			1.68955
																			4.27529
																			5.38834
																			7.677
																			8.74143
																			6.3919
																			6.50392
																			3.66597
																			5.66902
																			7.74486
																			4.48247
																			2.27823
																			2.01279
																			0.762328
																			3.12678
																			0
																			6.19404
																			8.0315
																			6.08497
																			6.52769
																			5.52476
																			6.30709
																			8.29963
																			1.61278
																			6.41582
																			5.8179
																			8.7212
																			3.31177
																			5.15884
																			3.15413
																			6.04922
																			7.03628
																			0
																			4.13179
																			0
																			5.48254
																			6.54688
																			2.79226
																			2.66557
																			4.2614
																			5.38604
																			0.762328
																			1.24012
																			6.57461
																			3.72675
																			3.44719
																			2.19052
																			6.43346
																			7.46933
																			4.40199
																			6.56819
																			6.60755
																			5.05332
																			5.45141
																			0.736352
																			0
																			3.50583
																			7.46213
																			4.65596
																			2.13433
																			3.0028
																			0.736352
																			0
																			1.63771
																			4.99601
																			2.35525
																			2.6074
																			2.44044
																			5.65167
																			6.47284
																			5.05863
																			5.66176
																			1.97151
																			4.3169
																			8.73919
																			4.04376
																			1.66551
																			2.6074
																			1.24012
																			6.01485
																			1.66551
																			5.33898
																			1.25849
																			0
																			2.60022
																			4.168
																			3.37124
																			0
																			1.88522
																			4.0001
																			7.23877
																			4.41678
																			3.09769
																			5.44498
																			2.40162
																			1.68955
																			6.80864
																			6.32229
																			0.762328
																			0.736352
																			2.73252
																			3.40265
																			6.5786
																			1.30803
																			0.762328
																			6.67785
																			6.56338
																			8.91583
																			2.62705
																			1.29028
																			1.22152
																			1.24012
																			0
																			1.62699
																			4.0279
																			5.27488
																			1.25849
																			0
																			6.11243
																			3.04724
																			8.90842
																			5.62106
																			5.65199
																			1.92901
																			5.27697
																			3.46217
																			2.61455
																			2.91453
																			4.98679
																			4.71564
																			5.95466
																			8.84616
																			5.95679
																			5.28682
																			6.14549
																			7.66598
																			3.1639
																			1.22152
																			8.54701
																			4.42714
																			9.16183
																			6.53959
																			7.32696
																			6.86128
																			0
																			0
																			9.01964
																			6.798
																			1.22152
																			4.21992
																			1.29028
																			9.37742
																			4.46129
																			4.96788
																			4.75659
																			6.0558
																			0
																			2.16386
																			5.99254
																			1.30803
																			5.98887
																			5.41074
																			2.57287
																			4.16789
																			1.22152
																			0.762328
																			0
																			1.24012
																			1.29028
																			0.736352
																			0.762328
																			2.43238
																			7.90188
																			8.26583
																			4.32824
																			3.87174
																			3.82814
																			6.83447
																			3.46613
																			0.736352
																			1.87335
																			0
																			2.4842
																			6.66452
																			0
																			1.29028
																			3.19264
																			5.4391
																			4.16011
																			4.10848
																			8.88711
																			9.66577
																			0
																			5.07722
																			3.52604
																			1.65168
																			5.05575
																			3.28608
																			5.59959
																			5.87354
																			1.25849
																			0
																			1.70303
																			0.736352
																			1.65168
																			0
																			2.43238
																			5.54574
																			0.762328
																			1.63771
																			5.77656
																			3.42084
																			0
																			4.38428
																			5.97866
																			0
																			6.83863
																			5.88404
																			5.73186
																			3.0642
																			4.63342
																			3.97267
																			2.58574
																			7.93512
																			3.95159
																			5.4343
																			2.37862
																			5.89642
																			3.18577
																			1.59843
																			3.25364
																			0
																			5.28105
																			5.19873
																			6.06251
																			6.66344
																			8.27139
																			3.40031
																			3.24555
																			1.30803
																			0
																			6.18086
																			3.37866
																			9.38476
																			0
																			4.5724
																			5.7632
																			1.22152
																			0
																			4.62047
																			3.89974
																			3.83695
																			4.96172
																			6.242
																			12.4171
																			7.80238
																			5.18731
																			6.26767
																			8.38031
																			1.35592
																			0.736352
																			8.00741
																			4.49355
																			4.83091
																			0.736352
																			5.63854
																			0
																			2.37862
																			2.14424
																			4.04904
																			8.7434
																			4.41589
																			7.39503
																			4.03376
																			3.93238
																			10.4382
																			5.40476
																			5.50047
																			3.94594
																			5.95552
																			3.12678
																			3.39301
																			4.93043
																			5.46472
																			8.48737
																			7.24668
																			0
																			2.72593
																			1.58394
																			3.14484
																			5.49812
																			8.89378
																			4.75885
																			6.30604
																			8.37004
																			6.31828
																			2.57287
																			4.81541
																			4.70883
																			0
																			4.63945
																			1.63771
																			6.98368
																			5.6939
																			5.73164
																			10.2335
																			6.07192
																			5.86457
																			1.68955
																			4.91541
																			4.95108
																			4.38519
																			7.17971
																			8.06104
																			1.35592
																			8.85777
																			3.12678
																			7.34063
																			5.08645
																			4.57871
																			4.91134
																			3.79201
																			5.92528
																			6.22264
																			3.12559
																			6.61492
																			5.6755
																			0.762328
																			2.6074
																			0.762328
																			0
																			0
																			0
																			5.97191
																			2.41806
																			9.66719
																			3.0015
																			9.29904
																			0
																			4.01239
																			6.8761
																			6.35969
																			3.43109
																			6.98108
																			5.44345
																			2.20727
																			4.43361
																			5.42867
																			6.88707
																			0
																			0
																			4.34389
																			5.97492
																			6.10843
																			6.95868
																			7.32801
																			4.4154
																			4.51418
																			1.70303
																			7.16498
																			3.46527
																			7.94188
																			4.09433
																			3.86576
																			6.2107
																			6.81835
																			5.825
																			7.71106
																			2.93155
																			6.44282
																			6.17536
																			5.52626
																			9.52529
																			0.762328
																			2.26767
																			5.01795
																			0.762328
																			7.94255
																			3.03664
																			1.90867
																			3.79516
																			7.0216
																			6.65184
																			5.19448
																			9.06152
																			0.831717
																			8.98808
																			2.67541
																			2.6341
																			3.3912
																			8.02843
																			7.29631
																			0
																			2.99604
																			6.56344
																			4.2142
																			8.02112
																			8.55645
																			8.55906
																			8.49568
																			5.14592
																			4.20928
																			9.36979
																			0
																			4.72376
																			5.90457
																			6.02514
																			1.12577
																			4.0326
																			3.59633
																			7.58765
																			4.7733
																			5.92096
																			0
																			0
																			0
																			0
																			3.32718
																			5.76089
																			5.87161
																			1.30803
																			3.01648
																			0
																			1.58394
																			0
																			0
																			2.45454
																			0.736352
																			3.38367
																			3.54682
																			2.55246
																			3.43302
																			7.05953
																			6.31867
																			1.25849
																			0
																			0
																			0
																			1.35592
																			0
																			0
																			1.29028
																			3.1417
																			0
																			0
																			2.01279
																			2.23315
																			4.25126
																			0
																			1.24012
																			7.7616
																			8.19708
																			7.66145
																			6.62132
																			5.77072
																			6.18348
																			0
																			5.61493
																			5.41581
																			8.81238
																			7.21694
																			3.88279
																			1.94043
																			0.762328
																			5.957
																			4.18261
																			7.15478
																			2.23315
																			7.52546
																			4.88617
																			0
																			5.77779
																			2.55246
																			0
																			0
																			1.65168
																			8.99836
																			0
																			4.11041
																			0
																			0
																			1.25849
																			1.63771
																			0
																			2.73908
																			1.22152
																			3.21049
																			4.63166
																			1.65168
																			0.831717
																			3.99181
																			0
																			2.19779
																			5.01942
																			0
																			5.91145
																			0.831717
																			3.73148
																			2.40986
																			6.6215
																			5.82067
																			0
																			0
																			6.63671
																			8.13098
																			0.762328
																			4.93593
																			4.26605
																			0
																			0
																			3.66185
																			0
																			3.81628
																			0
																			4.58416
																			0
																			6.08312
																			4.47536
																			0.831717
																			0.762328
																			5.97611
																			0
																			5.62052
																			3.0015
																			3.21878
																			5.26869
																			2.40986
																			1.68955
																			8.04032
																			5.42344
																			2.3702
																			2.88668
																			1.22152
																			3.03131
																			0
																			0
																			0
																			5.67276
																			1.61278
																			0.762328
																			5.62873
																			5.14632
																			7.32846
																			0
																			0
																			4.98904
																			0.762328
																			0
																			1.61278
																			2.37862
																			1.92901
																			4.48132
																			5.43377
																			4.96474
																			3.93077
																			3.25015
																			2.75702
																			6.67099
																			3.17408
																			0
																			4.10087
																			2.18824
																			2.66167
																			0
																			0
																			4.92141
																			4.16011
																			4.34646
																			0
																			0
																			0
																			0
																			0
																			1.94043
																			0
																			2.13433
																			3.35528
																			8.6644
																			0
																			3.15902
																			4.62325
																			6.70788
																			7.58911
																			6.34419
																			4.47936
																			1.30803
																			1.25849
																			1.25849
																			5.87327
																			0
																			5.24373
																			0.736352
																			1.88522
																			0.831717
																			4.62132
																			5.09722
																			5.38224
																			5.67754
																			6.42806
																			2.42426
																			5.27687
																			0
																			6.64017
																			0.762328
																			0
																			2.38699
																			3.73005
																			4.23588
																			6.2121
																			0
																			0.762328
																			0
																			1.92026
																			4.08736
																			0
																			1.24012
																			0
																			8.81794
																			7.84256
																			5.11324
																			5.2126
																			0
																			4.81541
																			5.41752
																			3.9616
																			6.3533
																			3.56731
																			5.96197
																			4.47245
																			4.03972
																			0.762328
																			2.43238
																			10.8436
																			3.10785
																			1.24012
																			0.762328
																			0
																			5.64016
																			9.27994
																			4.2796
																			0
																			0.736352
																			5.60256
																			4.31242
																			3.34775
																			0
																			5.0903
																			2.40162
																			4.99738
																			4.30076
																			3.21878
																			1.30803
																			6.90056
																			2.52419
																			0.831717
																			2.91453
																			2.20747
																			5.55488
																			3.27076
																			0
																			0
																			0
																			2.40986
																			0
																			2.72593
																			3.43206
																			3.96618
																			3.34775
																			1.65168
																			5.42222
																			0.762328
																			3.67283
																			0
																			0.831717
																			3.44223
																			4.16684
																			0
																			0
																			0
																			0.762328
																			0
																			1.70303
																			5.54672
																			4.84696
																			3.42527
																			0
																			2.22383
																			5.80151
																			0
																			0
																			7.48275
																			4.99151
																			4.11928
																			1.61278
																			0
																			4.9477
																			2.00193
																			7.47053
																			4.7466
																			4.93068
																			2.18092
																			4.70676
																			4.7259
																			5.57213
																			6.08266
																			3.66679
																			1.90867
																			0
																			0
																			6.53116
																			3.48389
																			0.762328
																			1.25849
																			0.762328
																			0
																			3.31321
																			0.762328
																			2.38699
																			0
																			0.763512
																			1.61278
																			0
																			3.13177
																			5.00617
																			0
																			2.545
																			0
																			11.0618
																			5.3602
																			4.38428
																			0.762328
																			0
																			1.25849
																			4.6118
																			4.13806
																			4.82579
																			3.74888
																			5.08871
																			5.1125
																			0
																			3.34255
																			6.59441
																			0
																			3.00695
																			5.93546
																			0
																			1.30803
																			6.51979
																			2.75702
																			0
																			5.82231
																			0
																			3.8901
																			1.30803
																			0
																			3.70508
																			3.33049
																			2.45454
																			6.50694
																			5.82047
																			1.65168
																			0.736352
																			4.98034
																			7.64927
																			7.99806
																			5.16971
																			6.5778
																			3.56274
																			5.136
																			5.11601
																			5.47419
																			9.22944
																			6.22759
																			4.59178
																			5.70804
																			2.78174
																			7.20321
																			8.17717
																			5.79014
																			1.92901
																			7.52487
																			0.762328
																			0
																			0
																			1.70303
																			4.15984
																			7.05424
																			8.04287
																			4.87729
																			4.29738
																			5.58023
																			5.48058
																			9.79168
																			0.762328
																			1.90867
																			5.61394
																			3.17341
																			5.66275
																			1.94043
																			0.762328
																			0.831717
																			5.20196
																			2.76347
																			8.16034
																			1.22152
																			1.35592
																			3.79755
																			1.29028
																			1.70303
																			4.50789
																			6.47452
																			1.87335
																			3.28767
																			4.77521
																			3.93363
																			6.00784
																			4.60276
																			8.30702
																			5.45347
																			9.36141
																			6.08496
																			8.46879
																			5.05032
																			5.97399
																			3.44013
																			1.92901
																			5.24893
																			3.46519
																			4.91604
																			6.33522
																			6.416
																			3.70508
																			0
																			5.22539
																			0.762328
																			3.29214
																			0.831717
																			5.36417
																			7.88043
																			3.94661
																			5.45237
																			10.5853
																			5.64944
																			5.092
																			0
																			4.76926
																			5.83489
																			3.85445
																			5.44336
																			0
																			0
																			0
																			0
																			4.89105
																			2.62857
																			4.53
																			7.59808
																			3.39399
																			5.41565
																			7.19729
																			7.52068
																			8.6057
																			3.1773
																			10.381
																			8.12625
																			6.9569
																			6.77413
																			5.4247
																			7.69312
																			6.17356
																			7.13264
																			6.21415
																			4.90414
																			8.08516
																			9.43699
																			3.35528
																			1.97151
																			4.07643
																			6.93195
																			4.13558
																			4.4637
																			3.1553
																			12.7898
																			0.831717
																			7.33785
																			5.90557
																			4.67546
																			8.92037
																			9.30154
																			0
																			3.27076
																			6.26526
																			2.18092
																			4.47001
																			2.14424
																			11.6194
																			9.09858
																			3.71761
																			5.59106
																			7.2704
																			7.31437
																			0.736352
																			0.831717
																			7.85971
																			0.831717
																			1.30803
																			3.70252
																			4.66264
																			2.92158
																			2.20727
																			6.40098
																			7.3347
																			4.81824
																			2.20443
																			6.56507
																			8.09194
																			9.84706
																			7.07076
																			0.762328
																			5.98555
																			9.96703
																			0
																			3.77235
																			5.99319
																			3.83868
																			0
																			1.29028
																			3.34672
																			6.17859
																			6.59866
																			5.48982
																			0
																			3.88517
																			9.78358
																			7.28662
																			6.29635
																			2.2843
																			7.40336
																			6.98459
																			6.94313
																			5.36878
																			6.37986
																			2.71932
																			4.70584
																			1.47523
																			4.85776
																			0.762328
																			0
																			3.7983
																			2.14424
																			0
																			5.35385
																			5.19028
																			5.98864
																			4.70869
																			5.24383
																			11.8193
																			5.43316
																			2.01279
																			9.7898
																			9.4444
																			3.13177
																			4.8523
																			6.18082
																			6.88904
																			5.17919
																			4.43005
																			7.38496
																			5.61339
																			7.8737
																			4.39004
																			4.27627
																			4.46107
																			7.27725
																			1.316
																			8.95344
																			6.65892
																			6.07878
																			0
																			0.762328
																			4.74921
																			0.831717
																			4.52325
																			4.02101
																			3.01648
																			4.35205
																			6.87629
																			6.69498
																			7.12567
																			4.55977
																			5.53102
																			1.24012
																			1.29028
																			5.45691
																			4.33804
																			8.8587
																			3.06278
																			9.10666
																			6.16923
																			10.271
																			0
																			6.40501
																			0.831717
																			5.57111
																			0
																			4.31179
																			10.3067
																			1.68955
																			5.94984
																			3.04195
																			6.87076
																			5.69851
																			11.0258
																			6.47831
																			7.58234
																			7.08798
																			5.52978
																			0
																			8.26778
																			3.99463
																			6.13883
																			2.37862
																			0
																			3.70922
																			4.96047
																			6.91016
																			9.19167
																			5.36238
																			4.18318
																			6.99243
																			7.2549
																			2.58497
																			0.840134
																			4.55057
																			5.8042
																			4.75696
																			10.6683
																			6.88709
																			5.89675
																			6.47107
																			6.20819
																			10.1251
																			5.83498
																			5.21316
																			5.76626
																			8.44186
																			3.46914
																			5.93992
																			2.58748
																			5.07105
																			9.71245
																			3.10278
																			8.49355
																			2.35525
																			4.03305
																			5.01038
																			3.14428
																			2.89705
																			8.1284
																			6.48254
																			5.78693
																			6.3951
																			2.32941
																			5.03511
																			4.93199
																			7.25613
																			7.24501
																			8.55606
																			3.14052
																			4.15089
																			7.23484
																			7.90305
																			5.54338
																			3.17824
																			0
																			5.24751
																			0
																			4.15335
																			6.1583
																			4.25573
																			7.17872
																			6.89825
																			5.04831
																			6.4248
																			5.57301
																			5.40541
																			4.56548
																			2.51658
																			3.54966
																			3.33482
																			3.24204
																			6.23622
																			4.93118
																			6.18681
																			6.28435
																			4.81504
																			4.90885
																			3.50913
																			0
																			0
																			5.08747
																			5.22289
																			1.9826
																			6.86919
																			3.59389
																			5.02881
																			5.62023
																			6.96886
																			9.85632
																			7.07483
																			4.77153
																			7.68699
																			0
																			6.57041
																			5.59216
																			8.94609
																			2.44044
																			4.66246
																			7.47268
																			5.62747
																			5.24448
																			3.13058
																			5.61154
																			4.84762
																			7.0385
																			2.14424
																			0
																			9.52147
																			7.82985
																			0.736352
																			6.88112
																			9.11703
																			6.99261
																			3.62946
																			6.30961
																			2.6534
																			2.6074
																			2.76989
																			1.897
																			5.11864
																			6.54248
																			5.8534
																			5.02243
																			3.40757
																			1.65168
																			5.33532
																			5.00071
																			5.60778
																			5.73508
																			0
																			4.31347
																			5.12695
																			4.42648
																			4.83274
																			6.96795
																			0.736352
																			1.95177
																			4.00815
																			2.23315
																			2.83547
																			4.22582
																			0
																			8.00963
																			0.762328
																			0
																			2.58748
																			0.831717
																			1.29028
																			0.831717
																			0
																			0
																			1.897
																			5.94555
																			3.33586
																			3.25364
																			1.29028
																			6.48707
																			4.75446
																			5.29357
																			0
																			0
																			7.79664
																			6.51065
																			3.80756
																			10.5874
																			2.95223
																			6.29941
																			5.82595
																			0
																			3.46217
																			1.897
																			9.65918
																			3.22813
																			7.21755
																			6.59859
																			5.44144
																			6.68406
																			5.99691
																			0
																			4.94441
																			0.736352
																			0
																			0
																			0
																			5.77497
																			9.90219
																			5.59815
																			6.21968
																			3.91071
																			4.65208
																			0
																			3.26277
																			8.633
																			4.9942
																			3.59546
																			7.54503
																			0
																			5.02447
																			10.1943
																			9.20022
																			4.28151
																			6.54141
																			4.57459
																			7.85014
																			5.68879
																			2.17126
																			6.21647
																			1.35592
																			5.30081
																			4.78791
																			7.13452
																			2.51658
																			6.9795
																			1.90345
																			4.80764
																			0
																			6.18678
																			3.09494
																			4.62108
																			5.66595
																			0
																			6.45453
																			4.72662
																			3.3563
																			3.13058
																			3.934
																			6.3901
																			5.51755
																			4.69674
																			1.37164
																			4.37016
																			2.15408
																			6.22612
																			5.97101
																			6.5008
																			6.2966
																			1.58394
																			4.61343
																			4.1268
																			3.5729
																			0.762328
																			7.06221
																			1.61278
																			4.55651
																			7.9511
																			5.40348
																			1.25849
																			4.48903
																			0
																			8.51892
																			5.39391
																			7.31055
																			4.97739
																			5.16946
																			8.04283
																			6.27923
																			2.6177
																			6.80895
																			0
																			6.38201
																			5.87399
																			4.32895
																			2.16153
																			0
																			0
																			3.61613
																			6.87956
																			0
																			2.36173
																			1.65168
																			0
																			3.14921
																			0.762328
																			1.62699
																			0.736352
																			1.70303
																			1.61278
																			2.01279
																			4.6514
																			0
																			1.61278
																			5.33614
																			5.60283
																			5.33671
																			0
																			4.96493
																			3.45133
																			2.01279
																			5.33744
																			5.36597
																			4.00294
																			4.53333
																			7.02198
																			6.24685
																			3.45726
																			5.91561
																			3.91939
																			5.98581
																			6.43655
																			6.29209
																			4.60038
																			5.66825
																			5.91432
																			5.36253
																			3.88645
																			6.90557
																			6.59064
																			5.21529
																			1.66551
																			0
																			8.48157
																			5.78561
																			6.00064
																			7.57535
																			6.14331
																			7.73845
																			4.94765
																			7.67912
																			4.67697
																			4.47544
																			5.81083
																			0
																			7.64571
																			1.24012
																			2.33808
																			4.51464
																			6.22331
																			3.20349
																			4.53601
																			6.58546
																			4.71416
																			5.04117
																			1.62699
																			8.10977
																			5.51464
																			2.74405
																			2.76836
[truncated: 8,994 more rows]

## Sheet: Peptidases counts
Family	Subfamily	Stage	Counts
Cysteine_peptidases	C56	Metabolite_Mycoparasite	1
Aspartic_peptidases	A01A	Mycoparasite	4
Glutamic_peptidases	G01	Mycoparasite	3
Metallo_peptidases	M16B	Mycoparasite	1
Metallo_peptidases	M20D	Mycoparasite	1
Serine_peptidases	S01A	Mycoparasite	2
Serine_peptidases	S08A	Mycoparasite	2
Serine_peptidases	S09X	Mycoparasite	2
Serine_peptidases	S12	Mycoparasite	1
Serine_peptidases	S54	Mycoparasite	1
Serine_peptidases	S09X	Metabolite	1
Cysteine_peptidases	C46	Metabolite	1
Metallo_peptidases	M14A	Metabolite	1
Aspartic_peptidases	A01A	Metabolite	1
			22
