# Supplementary material for: Dual RNA-Seq Profiling Unveils Mycoparasitic Activities of Trichoderma atroviride against Haploid Armillaria ostoyae in Antagonistic Interaction Assays
Source: Microbiol Spectr. 2023 May 4;11(3):e04626-22. doi: 10.1128/spectrum.04626-22 (PMC10269595; doi:10.1128/spectrum.04626-22)
Supplement: Supplemental file 5 — Supplemental material. Download spectrum.04626-22-s0005.xlsx, XLSX file, 0.01 MB [file spectrum.04626-22-s0005.xlsx]

## Sheet: Primers Used
File 5. Primers used in the present study.
Primers	Sequence 5’-3’	Function of genes
Armillaria
ARMOST_13362 Fw	GACAACCTTCGCAGTCAG	Quinolinic acid pathway
ARMOST_13362 Rev	CACCACGCAACTCCATAC
ARMOST_03616 Fw	ACGCCACGGCTAAGAAGAGG	Quinolinic acid pathway
ARMOST_03616 Rev	CCCAAGCGAAGCGACAACAG
ARMOST_04226 Fw	CATAAATCCCGCACAACAGC	Quinolinic acid Pathway
ARMOST_04226 Rev	ATGATCTGCAACGCCTCTAC
ARMOST_05856 Fw	AAGACGGCAACCAAGAAC	SnoaL
ARMOST_05856 Rev	TTCGCCAAGGATTACCAC
ARMOST_05857 Fw	ACTGCTAACGTCGCTGTTAC	SnoaL
ARMOST_05857 Rev	CGAAATTCGCCAAGGATTGC
ARMOST_05616 Fw	GACCGACGATAGCACCAATCC	Apoptosis-related
ARMOST_05616 Rev	TCGTTTGTCCGCCATGTCC
ARMOST_18535 Fw	GATCATGCACCGTCGAAGAAG	Apoptosis-related
ARMOST_18535 Rev	ACCGAGAACCGTCTCAATACC
ARMOST_18537 Fw	TGTCACCGTCGTCAGTAG	Apoptosis-related
ARMOST_18537 Rev	TCAGCCTTCTCGTCCTTC
ARMOST_03733 Fw2	TCCAAAGGTGAACAGGCAGAAG	Actin
ARMOST_03733 Rev2	TATCAAGTCGCCGTGTCAGATG
ARMOST_14637 Fw	CAAGGCGGGCATTCAACTCAAC	gpd
ARMOST_14637 Rev	AGCGAACACCAAGAGGTCACAG
Trichoderma
XM_014093434.1 Fw	TCTGGTCGCTGCATTTCC	SnoaL
XM_014093434.1 Rev	GGAACTCGCCTTGATGAGTG
XM_014092940.1 Fw	CTGGAGCAATGAGTGAAGTG	SnoaL
XM_014092940.1 Rev	TGAGTCTGCTAGACCTCAAG
elF-4F	GTCCAACTACGATGAGACTGTC	tef1α
elF-4R	TCGTGGCCCTTGATAACAG
